# Supplementary material for: Macrophage-derived exosomal aminopeptidase N aggravates sepsis-induced acute lung injury by regulating necroptosis of lung epithelial cell
Source: Commun Biol. 2022 Jun 6;5:543. doi: 10.1038/s42003-022-03481-y (PMC9170685; doi:10.1038/s42003-022-03481-y)
Supplement: Supplementary file 3 — Supplementary Data 1 [file 42003_2022_3481_MOESM3_ESM.xlsx]

## Sheet: Summary
Header line description of table 1			Table 1. MS/MS spectrum database search analysis summary
Total spectrum	Number of spectrum produced by mass spectrometer
Matched spectrum	Number of spectrum matched with alignment protein		Total spectrum	Matched spectrum	Peptides	Unique peptides	Identified proteins	Quantifiable proteins
Peptides	Number of peptides whitch spectrum hit		197664	20567 (10.4%)	5220	4876	865	740
Unique peptides	Number of identified peptides that only come form this protein groups
Identified proteins	Number of proteins detected by spectrum search analysis
Quantifiable proteins	Number of proteins quantifiable		Table 2. Differentially expressed protein summary (Filtered with threshold value of expression fold change and P value < 0.05)
Header line description of worksheet "Protein_quant"			Compare group	Regulated type	fold change >1.2	fold change >1.3	fold change >1.5	fold change >2
Protein accession	Protein accession number of database used for search		sepsis/control	up-regulated	146	145	138	86
Protein description	Protein functional description			down-regulated	86	85	81	59
Gene name	Indicates the name of the gene that code for the protein sequence
MW [kDa]	Protein molecular weight ,unit [kDa]
Score	A simple rule to be used to judge whether a result is significant or not
Coverage [%]	Percent of identified peptdie sequence covering in protein sequence
Peptides	Number of peptides whitch spectrum hit
PSMs	Number of spectrum which protein matched
Unique peptides	Number of identified peptides that only come form this protein groups
Header line description of worksheet "Peptide_quant"
ID	Identified peptide index number
Sequence	Identified peptide amino acid sequence
Protein accession	Protein accession number of database used for search
Protein description	Protein functional description
Charge	Carried charge of peptide
m/z	Mass-to-charge ratio of peptide
mass error [ppm]	Parts per million ratio of peptide mass error between the theory and practice
PEP	The maximal posterior error probability for peptides
Score	A simple rule to be used to judge whether a result is significant or not
Unique [yes/no]	When marked with 'yes', this particular peptide is unique to a single identified protein group

## Sheet: Protein_quant
Protein accession	Protein description	Gene name	MW [kDa]	Score	Coverage [%]	Peptides	PSMs	Unique peptides	control1	control2	control3	control4	control5	sepsis1	sepsis11	sepsis2	sepsis3	sepsis5	sepsis/control Ratio	sepsis/control P value
A0A075B6H9	Immunoglobulin lambda variable 4-69 OS=Homo sapiens OX=9606 GN=IGLV4-69 PE=1 SV=1	IGLV4-69	12.773	2.0691	16	2	3	2	1.115	1.129	0.993	1.353	2.001	0.801	2.933	0.395	0.357	0.441	0.748	0.20012
A0A075B6I0	Immunoglobulin lambda variable 8-61 OS=Homo sapiens OX=9606 GN=IGLV8-61 PE=3 SV=7	IGLV8-61	12.814	2.6927	14.8	2	8	2	1.03	1.359	1.718	1.716	1.341	1.015	1.327	0.485	0.72	0.627	0.583	0.0195592
A0A075B6I1	Immunoglobulin lambda variable 4-60 OS=Homo sapiens OX=9606 GN=IGLV4-60 PE=3 SV=1	IGLV4-60	12.987	2.4997	15.8	2	2	2	1.832	1.11	1.271	1.815	1.5	1.094	1.065	0.584	0.329	0.921	0.53	0.021904
A0A075B6I4	Immunoglobulin lambda variable 10-54 OS=Homo sapiens OX=9606 GN=IGLV10-54 PE=3 SV=1	IGLV10-54	12.395	8.8412	9.4	1	4	1	2.344	0.84	1.572	2.001	2.103	0.465	0.359	0.821	0.508	0.361	0.284	0.00077751
A0A075B6I9	Immunoglobulin lambda variable 7-46 OS=Homo sapiens OX=9606 GN=IGLV7-46 PE=3 SV=4	IGLV7-46	12.468	25.135	15.4	2	8	1	2.126	1.54	1.568	1.383	1.935	0.6	1.199	0.629	0.448	0.347	0.377	0.001461
A0A075B6J1	Immunoglobulin lambda variable 5-37 OS=Homo sapiens OX=9606 GN=IGLV5-37 PE=3 SV=1	IGLV5-37	13.277	2.6892	16.3	2	2	2	1.455	2.395	0.682	0.845	1.867	0.647	2.505	0.646	0.388	0.57	0.657	0.196645
A0A075B6J9	Immunoglobulin lambda variable 2-18 OS=Homo sapiens OX=9606 GN=IGLV2-18 PE=3 SV=2	IGLV2-18	12.412	36.599	24.6	2	10	2	1.217	2.136	1.426	1.383	1.068	0.852	1.485	0.574	0.516	0.576	0.554	0.021676
A0A075B6K4	Immunoglobulin lambda variable 3-10 OS=Homo sapiens OX=9606 GN=IGLV3-10 PE=3 SV=2	IGLV3-10	12.441	20.354	28.7	4	9	2	1.362	0.936	0.798	0.725	1.009	3.048	2.137	0.459	0.564	0.552	1.4	0.9181
A0A075B6K5	Immunoglobulin lambda variable 3-9 OS=Homo sapiens OX=9606 GN=IGLV3-9 PE=3 SV=1	IGLV3-9	12.332	120.42	49.6	5	14	3	1.35	1.23	0.677	1.414	0.645	1.085	3.807	0.373	0.459	0.573	1.185	0.69312
A0A075B6K6	Immunoglobulin lambda variable 4-3 OS=Homo sapiens OX=9606 GN=IGLV4-3 PE=3 SV=1	IGLV4-3	13.33	9.5856	8.2	1	1	1	2.76	2.658	1.874	0.654	1.668	0.567	0.823	0.401	0.519	0.261	0.267	0.0042154
A0A075B6Q5	Immunoglobulin heavy variable 3-64 OS=Homo sapiens OX=9606 GN=IGHV3-64 PE=3 SV=1	IGHV3-64	12.891	4.7427	18.6	2	6	2	1.936	1.097	1.392	1.747	1.612	0.932	0.85	0.647	0.719	0.688	0.493	0.00039901
A0A087WSX0	Immunoglobulin lambda variable 5-45 OS=Homo sapiens OX=9606 GN=IGLV5-45 PE=3 SV=1	IGLV5-45	13.162	10.97	25.2	4	5	4	1.636	1.668	1.785	1.757	1.159	0.942	0.773	0.629	0.595	0.581	0.44	0.000138912
A0A087WSY6	Immunoglobulin kappa variable 3D-15 OS=Homo sapiens OX=9606 GN=IGKV3D-15 PE=3 SV=6	IGKV3D-15	12.534	133.32	24.3	3	4	2	2.068	2.277	1.146	1.091	1.01	0.823	0.705	0.382	1.202	0.778	0.512	0.029257
A0A0A0MRZ8	Immunoglobulin kappa variable 3D-11 OS=Homo sapiens OX=9606 GN=IGKV3D-11 PE=3 SV=6	IGKV3D-11	12.625	2.3094	13.9	2	5	1	2.191	1.137	1.199	1.252	0.96	1.05	1.511	0.825	0.841	0.717	0.734	0.15128
A0A0A0MS14	Immunoglobulin heavy variable 1-45 OS=Homo sapiens OX=9606 GN=IGHV1-45 PE=3 SV=1	IGHV1-45	13.508	24.792	9.4	1	3	1	2.454	1.826	1.522	1.153	1.211	1.01	1.019	0.363	0.485	0.584	0.424	0.0065173
A0A0A0MS15	Immunoglobulin heavy variable 3-49 OS=Homo sapiens OX=9606 GN=IGHV3-49 PE=3 SV=1	IGHV3-49	13.056	106.9	29.4	3	9	2	1.836	0.994	1.013	2.294	1.034	0.735	1.327	0.454	0.675	0.603	0.529	0.033696
A0A0A0MT36	Immunoglobulin kappa variable 6D-21 OS=Homo sapiens OX=9606 GN=IGKV6D-21 PE=3 SV=1	IGKV6D-21	12.34	1.571	10.5	1	1	1	0.78	2.774	1.047	1.685	1.75	1.12	0.856	0.289	0.677	0.694	0.452	0.037522
A0A0B4J1U7	Immunoglobulin heavy variable 6-1 OS=Homo sapiens OX=9606 GN=IGHV6-1 PE=3 SV=1	IGHV6-1	13.481	7.0002	7.4	1	4	1	2.336	0.607	1.902	1.841	1.367	0.676	1.067	0.516	0.378	0.41	0.378	0.013518
A0A0B4J1V0	Immunoglobulin heavy variable 3-15 OS=Homo sapiens OX=9606 GN=IGHV3-15 PE=3 SV=1	IGHV3-15	12.926	25.801	27.7	4	8	3	2.391	1.283	1.085	1.272	1.958	0.828	0.939	0.318	0.346	0.761	0.4	0.0076783
A0A0B4J1V6	Immunoglobulin heavy variable 3-73 OS=Homo sapiens OX=9606 GN=IGHV3-73 PE=3 SV=1	IGHV3-73	12.858	21.308	35.3	4	8	2	2.99	1.546	1.565	1.261	1.553	0.769	0.572	0.534	0.47	0.647	0.336	0.00024308
A0A0B4J1X5	Immunoglobulin heavy variable 3-74 OS=Homo sapiens OX=9606 GN=IGHV3-74 PE=3 SV=1	IGHV3-74	12.839	97.155	31.6	3	22	1	0.935	0.867	0.776	1.306	1.97	0.465	3.924	0.446	0.238	0.552	0.961	0.31302
A0A0B4J1X8	Immunoglobulin heavy variable 3-43 OS=Homo sapiens OX=9606 GN=IGHV3-43 PE=3 SV=1	IGHV3-43	13.077	1.6617	18.6	2	17	1	1.544	1.336	1.351	1.158	2.127	1.388	0.991	0.149	0.945	0.488	0.527	0.104304
A0A0B4J1Y8	Immunoglobulin lambda variable 9-49 OS=Homo sapiens OX=9606 GN=IGLV9-49 PE=1 SV=1	IGLV9-49	13.024	2.528	16.3	2	2	2	1.257	2.347	1.102	1.122	0.57	1.478	1.965	0.504	0.717	0.715	0.841	0.56418
A0A0B4J1Y9	Immunoglobulin heavy variable 3-72 OS=Homo sapiens OX=9606 GN=IGHV3-72 PE=3 SV=1	IGHV3-72	13.203	22.886	35.3	4	14	3	2.322	1.225	1.482	1.577	1.087	0.825	0.783	0.607	0.648	0.648	0.456	0.00074064
A0A0C4DH24	Immunoglobulin kappa variable 6-21 OS=Homo sapiens OX=9606 GN=IGKV6-21 PE=3 SV=1	IGKV6-21	12.43	6.3365	10.5	1	2	1	2.163	0.424	1.033	0.726	4.213	0.828	0.98	0.393	0.345	0.479	0.353	0.115702
A0A0C4DH29	Immunoglobulin heavy variable 1-3 OS=Homo sapiens OX=9606 GN=IGHV1-3 PE=3 SV=1	IGHV1-3	13.008	77.392	22.2	2	11	1	2.062	0.995	0.759	0.796	1.067	0.552	3.174	0.619	0.523	0.795	0.997	0.58766
A0A0C4DH31	Immunoglobulin heavy variable 1-18 OS=Homo sapiens OX=9606 GN=IGHV1-18 PE=3 SV=1	IGHV1-18	12.82	13.049	23.9	2	16	1	1.212	0.976	0.914	0.705	1.048	1.004	1.776	0.68	0.681	0.914	1.041	0.9555
A0A0C4DH32	Immunoglobulin heavy variable 3-20 OS=Homo sapiens OX=9606 GN=IGHV3-20 PE=3 SV=2	IGHV3-20	12.673	8.4464	18.8	2	17	1	1	1.388	0.978	0.936	2.853	0.946	2.331	0.344	0.369	0.43	0.618	0.144536
A0A0C4DH34	Immunoglobulin heavy variable 4-28 OS=Homo sapiens OX=9606 GN=IGHV4-28 PE=3 SV=1	IGHV4-28	13.124	1.9854	7.7	1	6	1	1.578	1.3	1.273	0.951	1.095	0.98	1.925	0.364	0.693	1.286	0.847	0.3698
A0A0C4DH38	Immunoglobulin heavy variable 5-51 OS=Homo sapiens OX=9606 GN=IGHV5-51 PE=3 SV=1	IGHV5-51	12.674	23.601	53	5	15	3	1.728	0.93	1.368	1.123	1.695	0.772	1.597	0.679	0.681	0.648	0.64	0.047159
A0A0C4DH39	Immunoglobulin heavy variable 1-58 OS=Homo sapiens OX=9606 GN=IGHV1-58 PE=3 SV=1	IGHV1-58	13.005	2.6323	6	1	1	1
A0A0C4DH67	Immunoglobulin kappa variable 1-8 OS=Homo sapiens OX=9606 GN=IGKV1-8 PE=3 SV=1	IGKV1-8	12.537	8.1727	13	1	2	1	9.27	0.167	0.917	0.897	0.586	0.174	0.495	0.225	0.063	0.348	0.11	0.077902
A0A0C4DH68	Immunoglobulin kappa variable 2-24 OS=Homo sapiens OX=9606 GN=IGKV2-24 PE=3 SV=1	IGKV2-24	13.079	12.832	10.8	1	4	1	2.969	1.13	1.007	1.083	2.576	0.646	1.054	0.352	0.327	0.724	0.354	0.013262
A0A0C4DH72	Immunoglobulin kappa variable 1-6 OS=Homo sapiens OX=9606 GN=IGKV1-6 PE=3 SV=1	IGKV1-6	12.697	9.0424	10.3	2	9	2	2.568	0.793	0.84	1.184	1.921	0.955	2.081	0.497	0.333	0.652	0.618	0.173182
A0A0J9YXX1	Immunoglobulin heavy variable 5-10-1 OS=Homo sapiens OX=9606 GN=IGHV5-10-1 PE=3 SV=1	IGHV5-10-1	12.772	-2	26.5	3	11	1	0.273	3.569	0.957	0.1	1.19	0.248	3.335	0.233			1.045	0.92022
A0M8Q6	Immunoglobulin lambda constant 7 OS=Homo sapiens OX=9606 GN=IGLC7 PE=1 SV=3	IGLC7	11.253	5.0142	57.5	5	40	2	1.501	1.506	0.555	0.685	0.939	1.069	2.991	0.406	0.798	1.09	1.225	0.8641
A1A4S6	Rho GTPase-activating protein 10 OS=Homo sapiens OX=9606 GN=ARHGAP10 PE=1 SV=1	ARHGAP10	89.374	-2	0.9	1	1	1	0.907	1.179	0.737	1.026	1.3	1.55	1.805	0.926	1.099	0.913	1.222	0.31874
A1L4H1	Soluble scavenger receptor cysteine-rich domain-containing protein SSC5D OS=Homo sapiens OX=9606 GN=SSC5D PE=1 SV=3	SSC5D	165.74	323.31	21	24	49	24	0.786	0.831	0.776	1.069	0.89	1.345	2.346	0.824	0.685	1.383	1.513	0.21964
A2NJV5	Immunoglobulin kappa variable 2-29 OS=Homo sapiens OX=9606 GN=IGKV2-29 PE=3 SV=2	IGKV2-29	13.085	35.758	32.5	3	16	2	0.642	2.892	1.716	1.026	0.597	0.882	0.983	0.521	1.065	0.705	0.605	0.31444
A3QJZ6	PRAME family member 22 OS=Homo sapiens OX=9606 GN=PRAMEF22 PE=3 SV=3	PRAMEF22	55.489	-2	1.9	1	2	1	1.266	1.802	1.177	1.075	1.1	1.051	1.107	0.895	0.862	1.239	0.803	0.107003
A4D1E1	Zinc finger protein 804B OS=Homo sapiens OX=9606 GN=ZNF804B PE=2 SV=2	ZNF804B	152.57	-2	0.9	1	1	1
A6NGU5	Putative glutathione hydrolase 3 proenzyme OS=Homo sapiens OX=9606 GN=GGT3P PE=5 SV=2	GGT3P	61.501	6.7257	6.3	3	3	3	0.417	1.103	0.465	0.598	0.602	2.282	1.413	0.568	1.409	2.22	2.478	0.021561
A6NGW2	Putative stereocilin-like protein OS=Homo sapiens OX=9606 GN=STRCP1 PE=5 SV=1	STRCP1	192.43	-2	0.7	1	1	1	1.5	1.401	0.661	0.949	1.104	1.095	1.208	1.197	1.338	1.15	1.066	0.53238
A6NMZ7	Collagen alpha-6(VI) chain OS=Homo sapiens OX=9606 GN=COL6A6 PE=1 SV=2	COL6A6	247.17	1.6072	0.7	2	2	2	0.848	0.79	0.69	0.807	0.82	2.753	1.017	1.524	1.116	1.069	1.891	0.040999
A7E2U8	UPF0602 protein C4orf47 OS=Homo sapiens OX=9606 GN=C4orf47 PE=2 SV=1	C4orf47	34.376	-2	2.9	1	1	1
B0I1T2	Unconventional myosin-Ig OS=Homo sapiens OX=9606 GN=MYO1G PE=1 SV=2	MYO1G	116.44	1.389	1.9	2	2	2
K7EIQ3	Uncharacterized protein ZNF561-AS1 OS=Homo sapiens OX=9606 GN=ZNF561-AS1 PE=4 SV=1	ZNF561-AS1	11.601	-2	7.7	1	1	1	0.75	2.784	0.646	0.762	1.23	1.003	2.779	0.668	0.928	0.37	0.931	0.75578
O00139	Kinesin-like protein KIF2A OS=Homo sapiens OX=9606 GN=KIF2A PE=1 SV=3	KIF2A	79.954	-2	1	1	1	1	2.324	1.457	0.811	1.643	1.105	1.245	0.315	0.848	0.804	1.166	0.596	0.105478
O00186	Syntaxin-binding protein 3 OS=Homo sapiens OX=9606 GN=STXBP3 PE=1 SV=2	STXBP3	67.764	1.8241	2	1	1	1	1.107	0.999	0.643	1.492	0.744	0.991	1.43	1.193	1.805	0.935	1.275	0.21666
O00187	Mannan-binding lectin serine protease 2 OS=Homo sapiens OX=9606 GN=MASP2 PE=1 SV=4	MASP2	75.702	135.44	13	8	15	8	1.752	1.375	1.116	1.387	1.311	0.811	1.127	0.455	1.336	0.675	0.634	0.035675
O00194	Ras-related protein Rab-27B OS=Homo sapiens OX=9606 GN=RAB27B PE=1 SV=4	RAB27B	24.608	3.1526	14.2	3	3	3	0.78	0.622	0.482	1.366	0.774	1.434	2.162	1.046	1.108	1.442	1.787	0.022004
O00204	Sulfotransferase family cytosolic 2B member 1 OS=Homo sapiens OX=9606 GN=SULT2B1 PE=1 SV=2	SULT2B1	41.307	-2	3	1	1	1	1.026	1.387	1.172	0.902	1.234	0.81	1.193	2.334	0.702	0.976	1.051	0.87332
O00299	Chloride intracellular channel protein 1 OS=Homo sapiens OX=9606 GN=CLIC1 PE=1 SV=4	CLIC1	26.922	5.6383	5	1	2	1	0.868	0.635	0.751	1.425	0.667	1.142	2.293	1.089	1.149	1.218	1.586	0.050537
O00339	Matrilin-2 OS=Homo sapiens OX=9606 GN=MATN2 PE=1 SV=4	MATN2	106.84	8.1665	2.6	2	2	2	0.708	0.706	0.609	1.198	0.879	1.354	1.523	1.069	1.129	1.951	1.714	0.0094011
O00391	Sulfhydryl oxidase 1 OS=Homo sapiens OX=9606 GN=QSOX1 PE=1 SV=3	QSOX1	82.577	1.1507	2.8	2	2	2	0.893	1.834	1.376	0.862	0.931	1.211	0.809	1.484	1.04	1.138	0.964	0.95684
O00461	Golgi integral membrane protein 4 OS=Homo sapiens OX=9606 GN=GOLIM4 PE=1 SV=1	GOLIM4	81.879	-2	1.1	1	1	1	0.692	0.095	0.426	0.534	0.322	1.042	1.812	2.578	2.293	1.436	4.428	0.0028188
O00468	Agrin OS=Homo sapiens OX=9606 GN=AGRN PE=1 SV=5	AGRN	217.23	1.4307	0.7	1	1	1	0.788	1.311	0.87	1.127	0.845	1.119	1.374	1.565	1.113	1.334	1.317	0.039839
O00533	Neural cell adhesion molecule L1-like protein OS=Homo sapiens OX=9606 GN=CHL1 PE=1 SV=4	CHL1	135.07	4.948	2.5	2	2	2	1.532	2.348	1.341	1.126	1.201	0.84	0.835	0.862	0.871	0.837	0.562	0.0146206
O00560	Syntenin-1 OS=Homo sapiens OX=9606 GN=SDCBP PE=1 SV=1	SDCBP	32.444	4.5561	10.4	3	4	3	1.047	0.92	0.968	1.149	1.138	0.985	2.044	0.899	1.157	0.794	1.126	0.73478
O00592	Podocalyxin OS=Homo sapiens OX=9606 GN=PODXL PE=1 SV=2	PODXL	58.635	12.768	2.3	1	2	1
O00602	Ficolin-1 OS=Homo sapiens OX=9606 GN=FCN1 PE=1 SV=2	FCN1	35.078	8.1996	10.7	3	5	3	0.755	0.759	0.696	0.968	0.841	0.747	4.835	0.997	0.583	0.437	1.891	0.65038
O14672	Disintegrin and metalloproteinase domain-containing protein 10 OS=Homo sapiens OX=9606 GN=ADAM10 PE=1 SV=1	ADAM10	84.141	11.517	3.3	2	3	2	0.81	0.577	0.787	1.353	0.678	0.836	2.366	1.287	1.136	1.341	1.657	0.058725
O14745	Na(+)/H(+) exchange regulatory cofactor NHE-RF1 OS=Homo sapiens OX=9606 GN=SLC9A3R1 PE=1 SV=4	SLC9A3R1	38.868	4.2665	3.9	1	1	1	1.274	1.336	0.781	1.33	1.008	1.365	1.819	0.866	0.923	0.851	1.017	0.95468
O14791	Apolipoprotein L1 OS=Homo sapiens OX=9606 GN=APOL1 PE=1 SV=5	APOL1	43.974	105.8	32.2	13	32	13	1.778	1.094	1.533	1.851	1.315	0.377	0.526	1.289	0.73	0.787	0.49	0.0090607
O14818	Proteasome subunit alpha type-7 OS=Homo sapiens OX=9606 GN=PSMA7 PE=1 SV=1	PSMA7	27.887	21.06	20.2	5	10	5	0.423	0.337	0.487	0.567	0.405	0.609	6.98	0.767	0.572	0.88	4.42	0.123161
O14894	Transmembrane 4 L6 family member 5 OS=Homo sapiens OX=9606 GN=TM4SF5 PE=2 SV=2	TM4SF5	20.822	8.8707	5.6	1	1	1		0.03		0.012		0.479	0.488	0.099	2.683	3.21	66.276	0.021199
O15049	NEDD4-binding protein 3 OS=Homo sapiens OX=9606 GN=N4BP3 PE=1 SV=3	N4BP3	60.469	-2	2.8	1	1	1	2.567	1.143	1.551	1.87	1.344	0.905	0.575	0.434	0.506	0.729	0.372	0.00088032
O15078	Centrosomal protein of 290 kDa OS=Homo sapiens OX=9606 GN=CEP290 PE=1 SV=2	CEP290	290.38	-2	0.4	1	3	1	0.584	1.327	0.889	1.048	1.327	1.137	1.252	1.641	1.036	1.207	1.212	0.22834
O15400	Syntaxin-7 OS=Homo sapiens OX=9606 GN=STX7 PE=1 SV=4	STX7	29.815	16.75	12.6	3	5	3	0.903	0.709	0.558	0.574	0.703	1.342	3.269	0.772	0.869	1.612	2.281	0.032765
O15427	Monocarboxylate transporter 4 OS=Homo sapiens OX=9606 GN=SLC16A3 PE=1 SV=1	SLC16A3	49.469	1.9692	2.8	1	1	1
O43414	ERI1 exoribonuclease 3 OS=Homo sapiens OX=9606 GN=ERI3 PE=1 SV=2	ERI3	37.238	-2	2.1	1	1	1	0.805	1.884	1.035	3.038	1.143	0.934	0.711	1.163	0.394	0.446	0.461	0.047416
O43464	Serine protease HTRA2, mitochondrial OS=Homo sapiens OX=9606 GN=HTRA2 PE=1 SV=2	HTRA2	48.84	-2	2.4	1	1	1	0.885	0.579	1.345	0.906	0.935	0.741	0.794	2.124	1.425	1.517	1.42	0.24084
O43790	Keratin, type II cuticular Hb6 OS=Homo sapiens OX=9606 GN=KRT86 PE=1 SV=1	KRT86	53.5	-2	22	13	19	1	0.094	9.454		0.122	0.454	0.243	1.399	0.343	0.155	0.223	0.187	0.7427
O43866	CD5 antigen-like OS=Homo sapiens OX=9606 GN=CD5L PE=1 SV=1	CD5L	38.087	323.31	50.7	15	61	15	2.34	1.031	1.472	1.631	1.481	0.859	1.287	0.375	0.506	0.429	0.434	0.0089575
O43895	Xaa-Pro aminopeptidase 2 OS=Homo sapiens OX=9606 GN=XPNPEP2 PE=1 SV=3	XPNPEP2	75.624	2.369	2.1	1	1	1	0.715	0.971	0.788	1.197	0.697	1.034	0.805	1.292	1.135	2.47	1.542	0.115295
O60309	Leucine-rich repeat-containing protein 37A3 OS=Homo sapiens OX=9606 GN=LRRC37A3 PE=2 SV=2	LRRC37A3	180.62	1.1355	0.5	1	1	1
O60493	Sorting nexin-3 OS=Homo sapiens OX=9606 GN=SNX3 PE=1 SV=3	SNX3	18.762	1.2912	6.8	1	1	1
O60636	Tetraspanin-2 OS=Homo sapiens OX=9606 GN=TSPAN2 PE=1 SV=2	TSPAN2	24.147	9.5373	5.4	1	1	1	0.659	0.566	0.897	0.855	0.699	1.634	2.071	0.512	1.957	1.157	1.994	0.058821
O60832	H/ACA ribonucleoprotein complex subunit DKC1 OS=Homo sapiens OX=9606 GN=DKC1 PE=1 SV=3	DKC1	57.673	1.6545	2.1	1	8	1	2.173	0.594	1.475	2.167	0.935	0.678	0.264	2.48	0.683	0.347	0.606	0.157341
O75223	Gamma-glutamylcyclotransferase OS=Homo sapiens OX=9606 GN=GGCT PE=1 SV=1	GGCT	21.007	2.4743	5.3	1	2	1	0.909	1.835	0.855	0.9	1.215	0.842	1.457	1.587	1.221	0.866	1.045	0.78192
O75340	Programmed cell death protein 6 OS=Homo sapiens OX=9606 GN=PDCD6 PE=1 SV=1	PDCD6	21.868	-2	3.7	1	1	1	0.416	0.389	0.582	0.484	2.338	2.508	2.98	0.757	0.273	0.647	1.702	0.44426
O75382	Tripartite motif-containing protein 3 OS=Homo sapiens OX=9606 GN=TRIM3 PE=1 SV=2	TRIM3	80.829	1.3022	1.9	1	4	1	1.866	0.855	1.831	1.615	1.427	0.68	0.424	0.482	0.526	0.61	0.358	0.00030128
O75636	Ficolin-3 OS=Homo sapiens OX=9606 GN=FCN3 PE=1 SV=2	FCN3	32.903	40.476	29.1	8	20	8	2.413	1.705	1.174	1.349	1.308	0.802	0.755	0.696	0.947	0.545	0.471	0.00161703
O75807	Protein phosphatase 1 regulatory subunit 15A OS=Homo sapiens OX=9606 GN=PPP1R15A PE=1 SV=1	PPP1R15A	73.477	2.3209	1	1	1	1
O75882	Attractin OS=Homo sapiens OX=9606 GN=ATRN PE=1 SV=2	ATRN	158.54	82.487	11.5	14	18	14	1.26	2.303	1.706	0.902	1.217	1.237	0.872	1.157	0.643	0.552	0.604	0.056341
O75954	Tetraspanin-9 OS=Homo sapiens OX=9606 GN=TSPAN9 PE=1 SV=1	TSPAN9	26.779	4.5874	4.6	1	1	1	1.098	0.561	0.563	1.951	0.989	0.969	3.504	0.556	0.572	0.594	1.2	0.98446
O75955	Flotillin-1 OS=Homo sapiens OX=9606 GN=FLOT1 PE=1 SV=3	FLOT1	47.355	19.557	14.1	5	6	5	0.903	0.711	0.719	0.912	1.182	1.235	2.072	0.653	1.588	0.992	1.477	0.166478
O76009	Keratin, type I cuticular Ha3-I OS=Homo sapiens OX=9606 GN=KRT33A PE=2 SV=2	KRT33A	45.94	52.368	22.3	10	15	0
O76013	Keratin, type I cuticular Ha6 OS=Homo sapiens OX=9606 GN=KRT36 PE=2 SV=1	KRT36	52.247	10.399	15.4	8	14	1	0.265	10.006	0.367	0.358	0.836	0.395	0.386	0.393	0.357	0.317	0.156	0.32244
O76015	Keratin, type I cuticular Ha8 OS=Homo sapiens OX=9606 GN=KRT38 PE=1 SV=3	KRT38	50.479	4.7121	11.6	6	9	2	0.624	4.856	0.49	0.476	0.962	1.144	1.44	0.677	0.882	0.814	0.669	0.9459
O94964	Protein SOGA1 OS=Homo sapiens OX=9606 GN=SOGA1 PE=1 SV=2	SOGA1	159.76	-2	0.8	1	1	1	4.618	0.569	1.649	2.508	0.781	0.386	0.365	0.916	0.096	0.198	0.194	0.0158791
O95197	Reticulon-3 OS=Homo sapiens OX=9606 GN=RTN3 PE=1 SV=2	RTN3	112.61	1.9847	1.1	1	1	1	0.911	1.301	0.698	1.299	1.006	1.499	1.978	0.871	0.721	1.175	1.197	0.53222
O95267	RAS guanyl-releasing protein 1 OS=Homo sapiens OX=9606 GN=RASGRP1 PE=1 SV=2	RASGRP1	90.401	-2	1.6	1	1	1
O95445	Apolipoprotein M OS=Homo sapiens OX=9606 GN=APOM PE=1 SV=2	APOM	21.253	79.553	33	5	8	5	1.702	0.792	1.573	1.51	0.913	0.475	0.637	2.012	1.052	0.635	0.741	0.22304
O95497	Pantetheinase OS=Homo sapiens OX=9606 GN=VNN1 PE=1 SV=2	VNN1	57.011	1.8894	2.9	1	1	1	0.118	0.363	0.241	0.361	0.203	0.813	2.215	2.028	3.683	0.973	7.552	0.00050278
O95498	Vascular non-inflammatory molecule 2 OS=Homo sapiens OX=9606 GN=VNN2 PE=1 SV=3	VNN2	58.502	3.3089	5.6	3	5	3	0.567	0.681	0.525	0.42	0.659	0.786	0.873	0.711	3.421	0.887	2.342	0.09716
O95678	Keratin, type II cytoskeletal 75 OS=Homo sapiens OX=9606 GN=KRT75 PE=1 SV=2	KRT75	59.56	2.9985	12.3	9	17	1	0.448	7.589	1.007	0.539	0.717	0.451	1.196	0.361	0.366	0.341	0.264	0.193342
O95810	Caveolae-associated protein 2 OS=Homo sapiens OX=9606 GN=CAVIN2 PE=1 SV=3	CAVIN2	47.173	24.312	10.6	4	7	4	0.979	0.463	0.502	3.734	0.649	0.868	1.159	0.573	0.736	1.027	0.69	0.90956
O95866	Megakaryocyte and platelet inhibitory receptor G6b OS=Homo sapiens OX=9606 GN=MPIG6B PE=1 SV=1	MPIG6B	26.163	1.4063	5.4	1	1	1
P00338	L-lactate dehydrogenase A chain OS=Homo sapiens OX=9606 GN=LDHA PE=1 SV=2	LDHA	36.688	1.3112	6.3	2	2	1	0.775	0.792	0.99	0.95	0.765	0.504	1.698	1.726	1.686	1.367	1.634	0.1677
P00450	Ceruloplasmin OS=Homo sapiens OX=9606 GN=CP PE=1 SV=1	CP	122.2	252.85	19.5	18	38	18	0.599	2.932	1.762	0.532	1.534	0.944	0.812	0.83	0.867	0.746	0.571	0.33346
P00451	Coagulation factor VIII OS=Homo sapiens OX=9606 GN=F8 PE=1 SV=1	F8	267.01	295.08	14.5	32	52	32	0.725	0.355	0.446	0.604	0.511	1.124	1.276	1.7	2.977	1.125	3.106	0.00116199
P00488	Coagulation factor XIII A chain OS=Homo sapiens OX=9606 GN=F13A1 PE=1 SV=4	F13A1	83.266	31.788	12	7	10	7	1.706	1.326	1.238	1.553	0.934	1.022	0.889	0.722	1.489	0.71	0.715	0.07262
P00558	Phosphoglycerate kinase 1 OS=Homo sapiens OX=9606 GN=PGK1 PE=1 SV=3	PGK1	44.614	6.1193	14.1	5	6	5	1.008	1.128	0.683	1.211	1.091	1.074	2.005	1.091	1.184	1.126	1.265	0.188665
P00734	Prothrombin OS=Homo sapiens OX=9606 GN=F2 PE=1 SV=2	F2	70.036	323.31	42.6	23	38	23	0.729	2.655	1.581	0.782	1.453	1.006	0.651	1.684	0.615	0.556	0.627	0.197585
P00736	Complement C1r subcomponent OS=Homo sapiens OX=9606 GN=C1R PE=1 SV=2	C1R	80.118	323.31	35	24	58	23	1.693	1.116	0.962	1.301	0.969	1.424	1.207	0.504	0.987	1.128	0.869	0.43012
P00738	Haptoglobin OS=Homo sapiens OX=9606 GN=HP PE=1 SV=1	HP	45.205	323.31	53	27	515	11	1.006	1.018	0.857	0.9	0.86	3.308	0.912	0.906	1.346	0.274	1.454	0.85412
P00739	Haptoglobin-related protein OS=Homo sapiens OX=9606 GN=HPR PE=2 SV=2	HPR	39.029	190.19	48	21	306	5	2.015	1.261	1.638	2.562	1.545	0.338	0.635	0.531	0.455	0.368	0.258	4.0407e-05
P00740	Coagulation factor IX OS=Homo sapiens OX=9606 GN=F9 PE=1 SV=2	F9	51.778	7.6391	4.6	2	3	2	0.639	1.552	1.374	0.651	0.91	1.035	0.821	1.34	2.086	0.926	1.211	0.44166
P00742	Coagulation factor X OS=Homo sapiens OX=9606 GN=F10 PE=1 SV=2	F10	54.731	20.108	12.3	6	7	6	0.721	2.234	1.39	0.84	1.008	0.851	1.756	0.559	1.448	0.588	0.84	0.54114
P00747	Plasminogen OS=Homo sapiens OX=9606 GN=PLG PE=1 SV=2	PLG	90.568	174.98	31	24	40	24	0.567	3.225	2.013	0.604	1.608	0.942	0.649	0.779	0.831	0.578	0.471	0.194183
P00748	Coagulation factor XII OS=Homo sapiens OX=9606 GN=F12 PE=1 SV=3	F12	67.791	24.054	11.2	7	10	7	0.852	3.189	1.136	0.666	1.998	0.843	0.717	0.84	0.568	0.837	0.485	0.127803
P00751	Complement factor B OS=Homo sapiens OX=9606 GN=CFB PE=1 SV=2	CFB	85.532	190.49	32.3	25	42	25	0.629	3.055	1.874	0.572	1.741	0.919	0.57	1.069	0.814	0.623	0.508	0.183481
P00915	Carbonic anhydrase 1 OS=Homo sapiens OX=9606 GN=CA1 PE=1 SV=2	CA1	28.87	10.447	9.6	2	3	2
P00918	Carbonic anhydrase 2 OS=Homo sapiens OX=9606 GN=CA2 PE=1 SV=2	CA2	29.246	1.7431	3.5	1	2	1	1.092	0.991	0.739	1.022	0.796	1.368	2.515	1.153	0.664	1.169	1.48	0.2065
P01008	Antithrombin-III OS=Homo sapiens OX=9606 GN=SERPINC1 PE=1 SV=1	SERPINC1	52.602	97.952	37.3	16	38	16	1.401	2.302	2.038	1.157	1.414	0.885	0.533	0.672	0.697	0.533	0.399	0.00047763
P01009	Alpha-1-antitrypsin OS=Homo sapiens OX=9606 GN=SERPINA1 PE=1 SV=3	SERPINA1	46.736	245.16	35.9	15	47	15	0.768	2.116	1.088	0.553	0.889	0.97	0.91	1.889	1.631	0.898	1.163	0.47296
P01011	Alpha-1-antichymotrypsin OS=Homo sapiens OX=9606 GN=SERPINA3 PE=1 SV=2	SERPINA3	47.65	40.691	29.1	11	22	11	0.451	1.479	1.137	0.426	0.702	0.787	0.682	2.517	2.273	1.075	1.748	0.180639
P01019	Angiotensinogen OS=Homo sapiens OX=9606 GN=AGT PE=1 SV=1	AGT	53.154	20.495	8.2	4	8	4	0.796	2.37	1.431	1.816	1.215	0.744	0.524	1.469	0.652	0.564	0.518	0.0335
P01023	Alpha-2-macroglobulin OS=Homo sapiens OX=9606 GN=A2M PE=1 SV=3	A2M	163.29	323.31	42.1	55	394	49	2.47	1.407	1.19	1.114	1.401	1.032	0.79	0.512	0.848	0.82	0.528	0.0091407
P01024	Complement C3 OS=Homo sapiens OX=9606 GN=C3 PE=1 SV=2	C3	187.15	323.31	37.6	62	162	62	0.917	2.693	2.18	0.843	1.374	0.879	0.471	0.777	0.736	0.649	0.439	0.0191584
P01031	Complement C5 OS=Homo sapiens OX=9606 GN=C5 PE=1 SV=4	C5	188.3	118.65	16.4	32	49	32	0.868	2.072	1.804	0.584	1.282	0.928	0.849	1.155	1.11	0.813	0.734	0.4244
P01033	Metalloproteinase inhibitor 1 OS=Homo sapiens OX=9606 GN=TIMP1 PE=1 SV=1	TIMP1	23.171	1.8046	10.1	2	2	2
P01040	Cystatin-A OS=Homo sapiens OX=9606 GN=CSTA PE=1 SV=1	CSTA	11.006	5.4259	38.8	3	3	3	1.003	2.966	0.705	0.984	1.373	0.918	1.924	0.711	0.848	0.536	0.702	0.35092
P01042	Kininogen-1 OS=Homo sapiens OX=9606 GN=KNG1 PE=1 SV=2	KNG1	71.957	323.31	26.7	15	32	15	1.221	4.134	1.59	0.745	1.474	0.766	0.556	0.803	0.489	0.488	0.338	0.0140802
P01130	Low-density lipoprotein receptor OS=Homo sapiens OX=9606 GN=LDLR PE=1 SV=1	LDLR	95.375	147.73	24.1	19	29	19	0.47	0.454	0.385	0.534	0.344	0.421	0.962	6.375	1.789	0.56	4.621	0.103518
P01275	Glucagon OS=Homo sapiens OX=9606 GN=GCG PE=1 SV=3	GCG	20.909	3.0967	6.7	1	1	1	1.97	1.064	0.892	1.389	1.201	1.349	0.87	0.754	0.868	1.183	0.771	0.190422
P01344	Insulin-like growth factor II OS=Homo sapiens OX=9606 GN=IGF2 PE=1 SV=1	IGF2	20.14	4.2443	13.9	2	2	2
P01591	Immunoglobulin J chain OS=Homo sapiens OX=9606 GN=JCHAIN PE=1 SV=4	JCHAIN	18.098	76.403	40.9	6	66	6	2.21	1.125	1.377	1.52	1.336	1.041	1.147	0.513	0.511	0.587	0.502	0.0084811
P01594	Immunoglobulin kappa variable 1-33 OS=Homo sapiens OX=9606 GN=IGKV1-33 PE=1 SV=2	IGKV1-33	12.848	30.513	13.7	1	2	1	1.833	1.513	1.187	1.009	2.554	0.907	1.659	0.281	0.39	0.406	0.45	0.028724
P01619	Immunoglobulin kappa variable 3-20 OS=Homo sapiens OX=9606 GN=IGKV3-20 PE=1 SV=2	IGKV3-20	12.557	14.431	13.8	1	1	1	1.756	1.713	1.382	0.945	2.633	0.683	0.578	0.348	0.595	0.983	0.378	0.0033999
P01700	Immunoglobulin lambda variable 1-47 OS=Homo sapiens OX=9606 GN=IGLV1-47 PE=1 SV=2	IGLV1-47	12.283	15.29	13.7	2	7	2	1.663	1.798	1.479	0.924	1.325	1.225	1.285	0.504	0.603	0.657	0.595	0.035
P01701	Immunoglobulin lambda variable 1-51 OS=Homo sapiens OX=9606 GN=IGLV1-51 PE=1 SV=2	IGLV1-51	12.249	18.932	13.7	3	22	3	2.082	1.146	0.955	1.358	1.051	0.915	2.063	0.464	0.378	0.668	0.681	0.139861
P01703	Immunoglobulin lambda variable 1-40 OS=Homo sapiens OX=9606 GN=IGLV1-40 PE=1 SV=2	IGLV1-40	12.301	8.8921	13.6	1	3	1	1.393	0.843	0.657	0.913	1.489	0.768	2.841	0.636	0.542	1.372	1.163	0.99262
P01704	Immunoglobulin lambda variable 2-14 OS=Homo sapiens OX=9606 GN=IGLV2-14 PE=1 SV=2	IGLV2-14	12.597	1.8536	13.3	2	3	1
P01705	Immunoglobulin lambda variable 2-23 OS=Homo sapiens OX=9606 GN=IGLV2-23 PE=1 SV=2	IGLV2-23	11.893	1.9596	14.2	3	7	2	1.641	0.948	1.04	0.346	0.355	1.121	4.502	0.443	0.201	0.66	1.6	0.89794
P01706	Immunoglobulin lambda variable 2-11 OS=Homo sapiens OX=9606 GN=IGLV2-11 PE=1 SV=2	IGLV2-11	12.644	1.164	6.7	1	6	1	1.94	0.512	1.054	0.641	4.172	0.818	0.845	0.429	0.477	0.429	0.36	0.099923
P01709	Immunoglobulin lambda variable 2-8 OS=Homo sapiens OX=9606 GN=IGLV2-8 PE=1 SV=2	IGLV2-8	12.382	1.1836	6.8	1	6	1	1.266	1.158	1.292	1.424	1.882	0.692	1.453	0.621	0.628	0.615	0.571	0.0111781
P01714	Immunoglobulin lambda variable 3-19 OS=Homo sapiens OX=9606 GN=IGLV3-19 PE=1 SV=2	IGLV3-19	12.042	129.34	63.4	5	9	5	1.183	1.147	0.854	0.921	1.09	1.007	3.591	0.602	0.456	0.676	1.219	0.77996
P01715	Immunoglobulin lambda variable 3-1 OS=Homo sapiens OX=9606 GN=IGLV3-1 PE=1 SV=2	IGLV3-1	12.296	4.694	19.1	2	4	2	0.418	0.46	0.31	0.107	3.612	0.62	4.736	0.188	0.199	0.332	1.238	0.91404
P01717	Immunoglobulin lambda variable 3-25 OS=Homo sapiens OX=9606 GN=IGLV3-25 PE=1 SV=2	IGLV3-25	12.011	10.231	26.8	3	6	1	1.019	1.574	0.779	0.834	2.981	0.775	2.01	0.493	0.73	0.431	0.618	0.2015
P01718	Immunoglobulin lambda variable 3-27 OS=Homo sapiens OX=9606 GN=IGLV3-27 PE=1 SV=2	IGLV3-27	12.165	2.0131	18.6	2	4	1	1.614	1.156	0.968	1.222	0.687	0.921	2.791	1.417	0.492	0.524	1.088	0.7932
P01721	Immunoglobulin lambda variable 6-57 OS=Homo sapiens OX=9606 GN=IGLV6-57 PE=1 SV=2	IGLV6-57	12.566	44.89	18.8	2	4	2	1.097	0.738	0.821	1.098	1.314	0.774	4.053	0.721	0.532	0.523	1.303	0.84176
P01742	Immunoglobulin heavy variable 1-69 OS=Homo sapiens OX=9606 GN=IGHV1-69 PE=1 SV=2	IGHV1-69	12.659	1.8429	20.5	2	8	1	0.938	2.012	0.787	0.741	0.917	1.041	3.322	0.681	0.66	0.664	1.18	0.99036
P01743	Immunoglobulin heavy variable 1-46 OS=Homo sapiens OX=9606 GN=IGHV1-46 PE=1 SV=2	IGHV1-46	12.933	5.823	22.2	2	9	1
P01766	Immunoglobulin heavy variable 3-13 OS=Homo sapiens OX=9606 GN=IGHV3-13 PE=1 SV=2	IGHV3-13	12.506	4.3997	19	2	16	1	2.687	1.925	1.094	1.051	1.203	1.09	1.605	0.33	0.502	0.531	0.51	0.053843
P01780	Immunoglobulin heavy variable 3-7 OS=Homo sapiens OX=9606 GN=IGHV3-7 PE=1 SV=2	IGHV3-7	12.943	11.951	32.5	4	38	2	2.204	1.173	1.335	1.621	1.283	0.753	0.493	0.589	0.9	0.588	0.436	0.00068166
P01814	Immunoglobulin heavy variable 2-70 OS=Homo sapiens OX=9606 GN=IGHV2-70 PE=1 SV=2	IGHV2-70	13.26	1.7825	12.6	2	2	2	2.861	0.968	1.184	0.951	2.055	1.533	0.877	0.453	0.287	0.667	0.476	0.056618
P01817	Immunoglobulin heavy variable 2-5 OS=Homo sapiens OX=9606 GN=IGHV2-5 PE=1 SV=2	IGHV2-5	13.231	6.0224	19.3	1	1	1	1.395	1.014	1.291	1.297	1.385	0.925	1.252	1.226	0.741	0.965	0.801	0.072262
P01833	Polymeric immunoglobulin receptor OS=Homo sapiens OX=9606 GN=PIGR PE=1 SV=4	PIGR	83.283	190.41	20.8	14	29	14	0.757	0.483	0.64	0.704	0.679	1.342	1.563	0.696	1.561	2.303	2.288	0.0063418
P01834	Immunoglobulin kappa constant OS=Homo sapiens OX=9606 GN=IGKC PE=1 SV=2	IGKC	11.765	108.45	82.2	7	120	2	2.561	1.962	1.326	1.402	1.366	0.817	0.66	0.403	0.602	0.724	0.372	0.0005388
P01859	Immunoglobulin heavy constant gamma 2 OS=Homo sapiens OX=9606 GN=IGHG2 PE=1 SV=2	IGHG2	35.9	200.59	55.2	16	89	7	0.5	3.411	1.706	0.652	1.678	0.805	0.545	0.301	0.96	0.86	0.437	0.137957
P01860	Immunoglobulin heavy constant gamma 3 OS=Homo sapiens OX=9606 GN=IGHG3 PE=1 SV=2	IGHG3	41.287	172.52	46.4	15	103	6	0.763	1.435	0.812	0.774	1.035	0.943	2.464	0.513	0.898	1.443	1.299	0.60574
P01861	Immunoglobulin heavy constant gamma 4 OS=Homo sapiens OX=9606 GN=IGHG4 PE=1 SV=1	IGHG4	35.94	54.019	38.2	9	63	5	0.557	5.823	0.721	0.631	0.846	0.614	1.091	0.472	0.545	0.901	0.422	0.3937
P01871	Immunoglobulin heavy constant mu OS=Homo sapiens OX=9606 GN=IGHM PE=1 SV=4	IGHM	49.439	323.31	48.8	25	628	10	2.296	0.899	1.4	1.639	1.393	0.917	1.389	0.462	0.52	0.492	0.496	0.020662
P01876	Immunoglobulin heavy constant alpha 1 OS=Homo sapiens OX=9606 GN=IGHA1 PE=1 SV=2	IGHA1	37.654	323.31	43.6	14	130	7	2.479	1.064	0.997	1.443	0.795	1.02	0.738	1.069	0.974	1.005	0.709	0.23084
P01903	HLA class II histocompatibility antigen, DR alpha chain OS=Homo sapiens OX=9606 GN=HLA-DRA PE=1 SV=1	HLA-DRA	28.607	3.5407	7.9	2	2	2	1.6	0.956	1.012	1.43	1.11	1.274	0.817	0.84	0.978	1.361	0.863	0.3331
P01920	HLA class II histocompatibility antigen, DQ beta 1 chain OS=Homo sapiens OX=9606 GN=HLA-DQB1 PE=1 SV=2	HLA-DQB1	29.991	2.244	8.4	2	3	2	2.563	0.974	0.793	1.646	3.155	0.752	0.462	0.228	0.319	0.418	0.239	0.0032592
P02042	Hemoglobin subunit delta OS=Homo sapiens OX=9606 GN=HBD PE=1 SV=2	HBD	16.055	34.599	55.1	8	37	3	1.748	1.119	0.812	0.853	0.645	3.48	0.941	0.562	0.537	0.698	1.201	0.9052
P02452	Collagen alpha-1(I) chain OS=Homo sapiens OX=9606 GN=COL1A1 PE=1 SV=5	COL1A1	138.94	65.252	11.7	15	26	15	0.511	0.525	0.373	0.466	0.536	4.491	0.929	0.758	1.141	1.622	3.708	0.027144
P02458	Collagen alpha-1(II) chain OS=Homo sapiens OX=9606 GN=COL2A1 PE=1 SV=3	COL2A1	141.78	3.2652	1.3	2	2	2	0.697	1.008	1.075	2.385	0.683	1.022	0.923	1.76	0.324	1.446	0.936	0.81082
P02461	Collagen alpha-1(III) chain OS=Homo sapiens OX=9606 GN=COL3A1 PE=1 SV=4	COL3A1	138.56	28.216	5.7	7	10	7	0.545	0.697	0.395	0.884	0.674	2.956	1.169	1.23	1.238	1.571	2.555	0.0033409
P02462	Collagen alpha-1(IV) chain OS=Homo sapiens OX=9606 GN=COL4A1 PE=1 SV=4	COL4A1	160.61	9.0792	2.3	3	4	3	0.283	0.148	0.149	0.403	0.273	2.204	1.898	0.829	1.867	2.72	7.578	9.5624e-05
P02511	Alpha-crystallin B chain OS=Homo sapiens OX=9606 GN=CRYAB PE=1 SV=2	CRYAB	20.159	4.2362	6.3	1	3	1	0.842	1.62	1.036	1.771	1.424	1.086	1.13	1.317	0.931	0.421	0.73	0.196363
P02533	Keratin, type I cytoskeletal 14 OS=Homo sapiens OX=9606 GN=KRT14 PE=1 SV=4	KRT14	51.561	64.002	44.9	25	47	7	0.924	3.627	0.63	1.078	1.368	1.057	1.393	0.758	0.836	0.475	0.593	0.29008
P02538	Keratin, type II cytoskeletal 6A OS=Homo sapiens OX=9606 GN=KRT6A PE=1 SV=3	KRT6A	60.044	5.5485	38.8	26	50	2	1.027	2.999	0.819	0.897	1.321	1.017	1.272	0.67	0.926	0.603	0.635	0.21626
P02647	Apolipoprotein A-I OS=Homo sapiens OX=9606 GN=APOA1 PE=1 SV=1	APOA1	30.777	323.31	74.9	23	229	23	1.422	1.868	1.811	1.12	1.727	0.58	0.662	1.554	0.367	0.421	0.451	0.0091626
P02649	Apolipoprotein E OS=Homo sapiens OX=9606 GN=APOE PE=1 SV=1	APOE	36.154	323.31	63.7	21	183	21	0.882	0.486	0.703	0.757	0.533	0.843	0.855	4.026	0.806	1.625	2.426	0.06976
P02652	Apolipoprotein A-II OS=Homo sapiens OX=9606 GN=APOA2 PE=1 SV=1	APOA2	11.175	8.1888	19	3	18	3	1.107	1.933	1.459	0.738	1.424	0.785	0.63	2.551	0.86	0.387	0.783	0.27338
P02654	Apolipoprotein C-I OS=Homo sapiens OX=9606 GN=APOC1 PE=1 SV=1	APOC1	9.3318	45.692	39.8	8	76	8	1.399	0.615	1.305	1.586	0.835	0.651	0.414	2.993	0.987	0.776	1.014	0.65216
P02655	Apolipoprotein C-II OS=Homo sapiens OX=9606 GN=APOC2 PE=1 SV=1	APOC2	11.284	13.286	30.7	4	61	4	1.976	0.55	1.438	2.044	0.923	0.724	0.396	2.303	0.696	0.538	0.672	0.23786
P02656	Apolipoprotein C-III OS=Homo sapiens OX=9606 GN=APOC3 PE=1 SV=1	APOC3	10.852	323.31	49.5	5	160	5	1.695	0.502	1.339	1.85	0.685	0.461	0.38	3.9	0.505	0.337	0.92	0.36252
P02671	Fibrinogen alpha chain OS=Homo sapiens OX=9606 GN=FGA PE=1 SV=2	FGA	94.972	323.31	56.6	51	753	51	1.056	0.992	0.904	1.14	1.325	1.28	1.28	1.093	1.054	1.102	1.072	0.35948
P02675	Fibrinogen beta chain OS=Homo sapiens OX=9606 GN=FGB PE=1 SV=2	FGB	55.928	323.31	61.7	36	666	36	1.042	0.981	0.915	1.137	1.202	1.181	1.21	1.167	1.162	1.135	1.11	0.096719
P02679	Fibrinogen gamma chain OS=Homo sapiens OX=9606 GN=FGG PE=1 SV=3	FGG	51.511	323.31	57	28	662	28	1.023	0.953	0.879	1.104	1.231	1.224	1.308	1.154	1.201	1.169	1.167	0.032979
P02730	Band 3 anion transport protein OS=Homo sapiens OX=9606 GN=SLC4A1 PE=1 SV=3	SLC4A1	101.79	17.856	7.4	6	10	6	1.296	0.944	0.753	0.889	0.779	1.933	1.906	0.69	1.036	1.164	1.444	0.187344
P02741	C-reactive protein OS=Homo sapiens OX=9606 GN=CRP PE=1 SV=1	CRP	25.038	17.989	17.9	5	8	5	0.303	0.197	0.213	0.243	0.179	0.675	0.984	2.611	2.389	2.461	8.035	0.000158643
P02743	Serum amyloid P-component OS=Homo sapiens OX=9606 GN=APCS PE=1 SV=2	APCS	25.387	75.477	23.8	5	9	5	0.956	1.984	1.575	0.748	0.857	1.37	0.669	1.44	0.906	0.915	0.866	0.6475
P02745	Complement C1q subcomponent subunit A OS=Homo sapiens OX=9606 GN=C1QA PE=1 SV=2	C1QA	26.016	6.171	8.6	3	16	3	1.582	0.95	0.879	1.177	0.749	1.468	1.172	0.398	0.958	1.731	1.073	0.98642
P02746	Complement C1q subcomponent subunit B OS=Homo sapiens OX=9606 GN=C1QB PE=1 SV=3	C1QB	26.721	195.78	15	3	33	3	1.427	1.084	0.92	1.21	0.871	1.282	1.214	0.887	0.933	1.191	0.999	0.9703
P02747	Complement C1q subcomponent subunit C OS=Homo sapiens OX=9606 GN=C1QC PE=1 SV=3	C1QC	25.773	64.271	32.7	5	19	5	1.516	1.032	0.973	1.231	0.923	1.483	0.875	0.539	0.926	1.473	0.933	0.58502
P02748	Complement component C9 OS=Homo sapiens OX=9606 GN=C9 PE=1 SV=2	C9	63.173	19.488	17	9	13	9	0.751	1.247	1.128	0.623	0.887	1.08	1.123	1.62	1.97	1.025	1.471	0.067581
P02749	Beta-2-glycoprotein 1 OS=Homo sapiens OX=9606 GN=APOH PE=1 SV=3	APOH	38.298	251.49	37.1	11	25	11	0.568	2.57	1.289	0.634	0.846	1.224	0.906	1.994	0.74	0.917	0.979	0.81292
P02750	Leucine-rich alpha-2-glycoprotein OS=Homo sapiens OX=9606 GN=LRG1 PE=1 SV=2	LRG1	38.177	19	13.8	5	10	5	0.461	1.328	0.81	0.523	0.82	2.273	0.779	2.269	1.259	0.793	1.87	0.088338
P02751	Fibronectin OS=Homo sapiens OX=9606 GN=FN1 PE=1 SV=4	FN1	262.62	323.31	39.2	80	310	80	3.88	0.637	1.489	2.181	0.831	0.529	0.472	0.98	0.271	0.366	0.29	0.0205
P02753	Retinol-binding protein 4 OS=Homo sapiens OX=9606 GN=RBP4 PE=1 SV=3	RBP4	23.01	6.1571	19.4	4	6	4	0.745	2.568	1.345	0.673	0.966	1.281	0.922	1.978	0.702	0.763	0.897	0.8549
P02760	Protein AMBP OS=Homo sapiens OX=9606 GN=AMBP PE=1 SV=1	AMBP	38.999	278.51	38.1	12	31	12	1.425	1.466	1.179	1.293	1.132	0.865	0.753	1.183	0.831	0.798	0.682	0.0031559
P02763	Alpha-1-acid glycoprotein 1 OS=Homo sapiens OX=9606 GN=ORM1 PE=1 SV=1	ORM1	23.511	17.659	34.3	6	19	4	0.698	1.48	1.127	0.719	0.905	0.897	0.732	3.265	1.472	0.762	1.446	0.48372
P02765	Alpha-2-HS-glycoprotein OS=Homo sapiens OX=9606 GN=AHSG PE=1 SV=1	AHSG	39.324	86.025	21.5	6	9	6	0.445	3.324	1.144	0.487	1.171	2.373	0.787	1.721	0.382	0.289	0.845	0.72454
P02766	Transthyretin OS=Homo sapiens OX=9606 GN=TTR PE=1 SV=1	TTR	15.887	40.818	9.5	2	4	2	0.957	2.569	2.133	1.177	1.053	1.042	0.576	1.017	0.518	0.502	0.463	0.020575
P02768	Serum albumin OS=Homo sapiens OX=9606 GN=ALB PE=1 SV=2	ALB	69.366	323.31	62.2	46	680	46	0.417	3.937	1.993	0.504	1.463	0.956	0.433	1.201	0.491	0.456	0.425	0.22948
P02774	Vitamin D-binding protein OS=Homo sapiens OX=9606 GN=GC PE=1 SV=1	GC	52.963	126.32	34.8	17	27	17	0.296	3.896	1.82	0.452	1.4	1.114	0.522	1.231	0.747	0.535	0.528	0.55844
P02775	Platelet basic protein OS=Homo sapiens OX=9606 GN=PPBP PE=1 SV=3	PPBP	13.894	6.0416	21.9	4	6	4	0.686	0.963	0.768	1.867	0.681	1.178	2.141	0.703	0.669	1.189	1.184	0.59648
P02776	Platelet factor 4 OS=Homo sapiens OX=9606 GN=PF4 PE=1 SV=2	PF4	10.845	2.8255	8.9	1	1	1	0.794	1.551	0.761	0.832	0.881	1.186	2.375	0.553	0.941	1.521	1.365	0.4181
P02786	Transferrin receptor protein 1 OS=Homo sapiens OX=9606 GN=TFRC PE=1 SV=2	TFRC	84.87	102.32	25.5	19	29	19	0.967	0.648	0.646	0.58	0.566	1.392	3.263	0.459	0.501	1.904	2.207	0.24116
P02787	Serotransferrin OS=Homo sapiens OX=9606 GN=TF PE=1 SV=3	TF	77.063	323.31	56.3	43	126	43	0.531	4.32	1.971	0.486	1.711	1.055	0.693	0.513	0.428	0.409	0.343	0.110824
P02788	Lactotransferrin OS=Homo sapiens OX=9606 GN=LTF PE=1 SV=6	LTF	78.181	17.107	11.5	8	11	8	0.892	0.87	0.792	0.7	0.593	1.77	2.305	1.075	1.092	1.27	1.953	0.0051969
P02790	Hemopexin OS=Homo sapiens OX=9606 GN=HPX PE=1 SV=2	HPX	51.676	96.286	42.9	18	50	18	0.448	1.335	0.947	0.497	0.85	2.371	1.334	2.728	0.628	0.419	1.835	0.31414
P02794	Ferritin heavy chain OS=Homo sapiens OX=9606 GN=FTH1 PE=1 SV=2	FTH1	21.225	23.279	7.1	1	1	1	1.131	0.939	0.87	0.764	0.835	1.196	2.898	0.862	1.135	0.826	1.524	0.25712
P03950	Angiogenin OS=Homo sapiens OX=9606 GN=ANG PE=1 SV=1	ANG	16.55	1.7714	12.9	2	2	2	0.659	0.56	0.431	0.545	0.629	3.973	0.413	0.598	2.559	0.729	2.929	0.189796
P03951	Coagulation factor XI OS=Homo sapiens OX=9606 GN=F11 PE=1 SV=1	F11	70.108	25.624	10.2	7	8	6	2.553	1.997	0.955	1.113	1.226	0.866	0.799	0.756	0.887	0.663	0.506	0.033703
P03952	Plasma kallikrein OS=Homo sapiens OX=9606 GN=KLKB1 PE=1 SV=1	KLKB1	71.369	132.5	25.1	18	26	17	1.232	2.552	1.597	0.762	3.278	0.646	0.381	0.455	0.364	0.333	0.231	0.0013588
P03973	Antileukoproteinase OS=Homo sapiens OX=9606 GN=SLPI PE=1 SV=2	SLPI	14.326	10.614	38.6	5	7	5	0.332	0.441	0.322	0.45	0.405	1.833	3.131	0.641	1.932	1.808	4.792	0.0055607
P04003	C4b-binding protein alpha chain OS=Homo sapiens OX=9606 GN=C4BPA PE=1 SV=2	C4BPA	67.033	323.31	54.8	31	318	31	1.045	1.228	0.961	1.363	0.967	1.051	1.921	0.851	0.946	0.945	1.027	0.94574
P04004	Vitronectin OS=Homo sapiens OX=9606 GN=VTN PE=1 SV=1	VTN	54.305	316.7	34.7	16	44	16	1.195	0.857	1.111	0.887	0.486	1.053	1.065	1.109	2.3	0.702	1.373	0.29022
P04040	Catalase OS=Homo sapiens OX=9606 GN=CAT PE=1 SV=3	CAT	59.755	118.58	16.7	9	12	9	0.733	1.461	0.509	1.019	0.87	0.856	4.151	0.794	0.572	0.676	1.535	0.69358
P04070	Vitamin K-dependent protein C OS=Homo sapiens OX=9606 GN=PROC PE=1 SV=1	PROC	52.071	2.8478	2.8	1	1	1	0.934	2.397	1.921	0.915	1.236	0.902	0.8	1.216	0.782	0.623	0.584	0.0599
P04075	Fructose-bisphosphate aldolase A OS=Homo sapiens OX=9606 GN=ALDOA PE=1 SV=2	ALDOA	39.42	57.118	15.7	6	6	6	1.009	0.995	0.648	1.2	0.888	1.116	2.181	0.802	0.868	1.172	1.295	0.33138
P04083	Annexin A1 OS=Homo sapiens OX=9606 GN=ANXA1 PE=1 SV=2	ANXA1	38.714	2.8908	10.1	4	4	4	0.902	0.953	0.686	1.086	0.719	1.239	2.737	0.894	1.188	0.971	1.617	0.098284
P04114	Apolipoprotein B-100 OS=Homo sapiens OX=9606 GN=APOB PE=1 SV=2	APOB	515.6	323.31	47.2	220	2007	220	0.978	0.599	1.285	0.957	0.693	0.713	0.667	2.184	1.383	1.597	1.45	0.28874
P04180	Phosphatidylcholine-sterol acyltransferase OS=Homo sapiens OX=9606 GN=LCAT PE=1 SV=1	LCAT	49.577	4.0912	11.8	4	4	4	0.874	1.203	1.13	0.803	0.757	1.074	0.958	3.326	0.713	0.994	1.482	0.41384
P04196	Histidine-rich glycoprotein OS=Homo sapiens OX=9606 GN=HRG PE=1 SV=1	HRG	59.578	64.35	9.1	6	12	6	1.833	4.339	1.381	0.745	1.286	0.686	0.741	0.331	0.542	0.426	0.284	0.0087589
P04211	Immunoglobulin lambda variable 7-43 OS=Homo sapiens OX=9606 GN=IGLV7-43 PE=3 SV=2	IGLV7-43	12.451	35.959	15.4	2	9	1	2.571	2.099	1.174	1.395	0.899	1.032	1.131	0.357	0.593	0.438	0.436	0.020336
P04217	Alpha-1B-glycoprotein OS=Homo sapiens OX=9606 GN=A1BG PE=1 SV=4	A1BG	54.253	59.077	16.8	8	20	8	0.643	1.871	1.279	0.628	1.032	1.768	0.765	1.932	0.75	0.586	1.064	0.93206
P04259	Keratin, type II cytoskeletal 6B OS=Homo sapiens OX=9606 GN=KRT6B PE=1 SV=5	KRT6B	60.066	2.7487	39	26	52	1
P04264	Keratin, type II cytoskeletal 1 OS=Homo sapiens OX=9606 GN=KRT1 PE=1 SV=6	KRT1	66.038	323.31	47.4	34	133	28	1.018	2.687	0.759	1.047	1.399	0.931	1.734	0.74	0.973	0.503	0.706	0.29532
P04275	von Willebrand factor OS=Homo sapiens OX=9606 GN=VWF PE=1 SV=4	VWF	309.26	323.31	37.9	99	466	99	0.73	0.423	0.422	0.584	0.475	1.008	1.417	2.604	2.24	1.109	3.181	0.0008951
P04278	Sex hormone-binding globulin OS=Homo sapiens OX=9606 GN=SHBG PE=1 SV=2	SHBG	43.779	1.5873	5.5	2	2	2	1.1	1.93	0.931	0.803	1.253	1.641	1.897	0.943	0.695	0.59	0.958	0.72458
P04406	Glyceraldehyde-3-phosphate dehydrogenase OS=Homo sapiens OX=9606 GN=GAPDH PE=1 SV=3	GAPDH	36.053	39.791	35.5	10	15	10	0.744	1.063	0.646	0.933	0.646	1.055	1.714	0.924	1.201	2.053	1.723	0.020582
P04430	Immunoglobulin kappa variable 1-16 OS=Homo sapiens OX=9606 GN=IGKV1-16 PE=1 SV=2	IGKV1-16	12.618	1.9484	13.7	1	1	1	4.565	1.116	1.129	1.145	0.85	1.006	0.56	0.709	0.524	0.644	0.391	0.048162
P04792	Heat shock protein beta-1 OS=Homo sapiens OX=9606 GN=HSPB1 PE=1 SV=2	HSPB1	22.782	2.2921	9.3	2	3	2
P04839	Cytochrome b-245 heavy chain OS=Homo sapiens OX=9606 GN=CYBB PE=1 SV=2	CYBB	65.335	2.0141	2.8	2	3	2	0.642	0.737	0.954	0.876	0.627	1.433	1.59	1.599	1.341	1.45	1.932	7.5138e-05
P04899	Guanine nucleotide-binding protein G(i) subunit alpha-2 OS=Homo sapiens OX=9606 GN=GNAI2 PE=1 SV=3	GNAI2	40.45	53.149	24.8	7	9	4	0.822	0.615	0.643	1.07	0.573	1.408	1.315	0.948	2.098	1.479	1.947	0.004795
P04921	Glycophorin-C OS=Homo sapiens OX=9606 GN=GYPC PE=1 SV=1	GYPC	13.81	1.6849	7	1	1	1
P05023	Sodium/potassium-transporting ATPase subunit alpha-1 OS=Homo sapiens OX=9606 GN=ATP1A1 PE=1 SV=1	ATP1A1	112.89	5.4261	4.2	4	4	4	1.039	1.208	0.861	1.333	0.542	1.272	2.052	0.75	1.344	0.966	1.281	0.33882
P05067	Amyloid-beta A4 protein OS=Homo sapiens OX=9606 GN=APP PE=1 SV=3	APP	86.942	29.181	6	4	5	4	1.838	1.843	0.999	0.736	1.556	1.108	1.468	0.556	0.689	1.004	0.692	0.184859
P05089	Arginase-1 OS=Homo sapiens OX=9606 GN=ARG1 PE=1 SV=2	ARG1	34.735	2.3104	5.6	2	3	2	1.378	1.556	0.949	1.287	1.163	1.128	0.767	1.859	0.937	0.746	0.859	0.31652
P05090	Apolipoprotein D OS=Homo sapiens OX=9606 GN=APOD PE=1 SV=1	APOD	21.275	235.01	59.8	12	54	12	0.567	0.475	0.834	0.777	0.618	0.534	0.534	4.717	1.09	1.198	2.468	0.24632
P05106	Integrin beta-3 OS=Homo sapiens OX=9606 GN=ITGB3 PE=1 SV=2	ITGB3	87.057	193.85	24.2	15	31	15	0.837	0.512	0.474	2.439	0.639	0.918	2.346	0.666	0.857	1.271	1.236	0.41096
P05107	Integrin beta-2 OS=Homo sapiens OX=9606 GN=ITGB2 PE=1 SV=2	ITGB2	84.781	71.458	16.5	11	15	11	0.684	0.717	0.507	0.653	0.672	1.767	2.726	0.826	1.778	1.024	2.512	0.0195199
P05109	Protein S100-A8 OS=Homo sapiens OX=9606 GN=S100A8 PE=1 SV=1	S100A8	10.834	6.2241	31.2	3	4	3	0.639	0.808	0.617	0.629	0.489	1.357	1.983	1.082	1.932	1.582	2.494	0.000182627
P05155	Plasma protease C1 inhibitor OS=Homo sapiens OX=9606 GN=SERPING1 PE=1 SV=2	SERPING1	55.154	91.572	22.6	12	35	12	0.916	2.472	1.801	0.88	1.285	0.936	0.774	0.812	0.972	0.837	0.589	0.089135
P05156	Complement factor I OS=Homo sapiens OX=9606 GN=CFI PE=1 SV=2	CFI	65.75	21.143	11.3	7	8	7	0.916	3.087	1.724	0.692	1.586	1.011	0.679	0.947	0.783	0.55	0.496	0.070917
P05160	Coagulation factor XIII B chain OS=Homo sapiens OX=9606 GN=F13B PE=1 SV=3	F13B	75.51	180.38	30.4	16	30	16	1.662	2.026	1.338	1.302	1.236	0.937	0.876	0.567	1.068	0.581	0.533	0.0036586
P05164	Myeloperoxidase OS=Homo sapiens OX=9606 GN=MPO PE=1 SV=1	MPO	83.868	13.171	11.7	8	8	8	0.66	0.574	0.704	0.537	0.504	1.165	3.394	0.856	1.11	1.214	2.598	0.0279
P05186	Alkaline phosphatase, tissue-nonspecific isozyme OS=Homo sapiens OX=9606 GN=ALPL PE=1 SV=4	ALPL	57.304	6.3039	8	4	4	4	0.508	0.575	0.365	0.48	0.424	1.304	2.382	0.466	2.757	1.623	3.628	0.024378
P05362	Intercellular adhesion molecule 1 OS=Homo sapiens OX=9606 GN=ICAM1 PE=1 SV=2	ICAM1	57.825	9.951	7.9	4	4	4	1.47	0.879	0.925	0.583	1.012	1.195	1.643	0.903	1.423	1.352	1.338	0.116276
P05452	Tetranectin OS=Homo sapiens OX=9606 GN=CLEC3B PE=1 SV=3	CLEC3B	22.537	2.9078	4.5	1	4	1	0.744	3.769	1.813	0.745	1.166	0.859	0.53	0.677	1.048	0.574	0.448	0.091744
P05534	HLA class I histocompatibility antigen, A-24 alpha chain OS=Homo sapiens OX=9606 GN=HLA-A PE=1 SV=2	HLA-A	40.688	40.099	24.4	9	14	3	0.938	1.083	0.455	0.516	0.69	0.804	1.739	1.492	1.818	1.707	2.053	0.0115012
P05543	Thyroxine-binding globulin OS=Homo sapiens OX=9606 GN=SERPINA7 PE=1 SV=2	SERPINA7	46.324	14.188	18.8	8	10	8	0.626	1.641	1.203	0.594	0.952	2.041	0.858	1.964	0.9	0.614	1.271	0.53456
P05546	Heparin cofactor 2 OS=Homo sapiens OX=9606 GN=SERPIND1 PE=1 SV=3	SERPIND1	57.07	17.772	13.6	7	9	7	0.955	2.486	2.171	0.876	1.684	1.048	0.742	0.795	0.581	0.455	0.443	0.0167824
P05556	Integrin beta-1 OS=Homo sapiens OX=9606 GN=ITGB1 PE=1 SV=2	ITGB1	88.414	22.051	10.2	7	8	7	1.128	0.72	0.667	1.824	0.719	0.974	2.348	0.672	1.16	1.178	1.252	0.45986
P05976	Myosin light chain 1/3, skeletal muscle isoform OS=Homo sapiens OX=9606 GN=MYL1 PE=2 SV=3	MYL1	21.145	5.8256	6.2	1	2	1	0.667	0.826	0.509	0.837	0.747	2.017	1.875	0.751	1.228	1.722	2.117	0.0084816
P06276	Cholinesterase OS=Homo sapiens OX=9606 GN=BCHE PE=1 SV=1	BCHE	68.417	13.44	6.6	4	6	4	2.116	2.529	2.178	1.426	1.148	0.693	0.354	0.648	0.293	0.323	0.246	0.00028458
P06312	Immunoglobulin kappa variable 4-1 OS=Homo sapiens OX=9606 GN=IGKV4-1 PE=1 SV=1	IGKV4-1	13.38	77.531	22.3	3	22	3	2.379	1.817	1.047	1.854	1.552	0.787	0.917	0.359	0.495	0.614	0.367	0.00142365
P06331	Immunoglobulin heavy variable 4-34 OS=Homo sapiens OX=9606 GN=IGHV4-34 PE=1 SV=2	IGHV4-34	13.815	183.63	37.4	3	10	2	1.197	1.153	0.913	0.902	1.012	0.672	1.267	0.272	0.893	2.802	1.141	0.74084
P06396	Gelsolin OS=Homo sapiens OX=9606 GN=GSN PE=1 SV=1	GSN	85.696	62.119	22.5	15	21	15	0.837	3.328	1.387	0.969	1.328	0.924	0.802	0.864	0.511	0.699	0.484	0.046557
P06576	ATP synthase subunit beta, mitochondrial OS=Homo sapiens OX=9606 GN=ATP5F1B PE=1 SV=3	ATP5F1B	56.559	4.7386	2.6	1	1	1	2.58	1.52	0.863	1.555	0.905	0.968	0.904	0.899	0.964	0.703	0.598	0.105358
P06681	Complement C2 OS=Homo sapiens OX=9606 GN=C2 PE=1 SV=2	C2	83.267	52.589	14.5	11	13	11	0.628	2.489	1.541	0.606	1.124	0.88	0.669	1.118	1.334	1.018	0.786	0.68974
P06702	Protein S100-A9 OS=Homo sapiens OX=9606 GN=S100A9 PE=1 SV=1	S100A9	13.242	14.073	43.9	5	7	5	0.686	0.921	0.639	0.854	0.85	1.341	2.375	0.884	1.558	1.181	1.858	0.0120367
P06703	Protein S100-A6 OS=Homo sapiens OX=9606 GN=S100A6 PE=1 SV=1	S100A6	10.18	1.1723	16.7	2	2	2	0.905	0.937	0.995	0.819	0.754	1.119	3.278	1.018	0.714	0.923	1.599	0.31
P06727	Apolipoprotein A-IV OS=Homo sapiens OX=9606 GN=APOA4 PE=1 SV=3	APOA4	45.398	323.31	65.9	34	103	34	0.827	0.537	0.537	0.508	0.606	0.446	0.632	6.245	0.437	0.999	2.905	0.40264
P06733	Alpha-enolase OS=Homo sapiens OX=9606 GN=ENO1 PE=1 SV=2	ENO1	47.168	12.916	11.3	4	4	4	0.737	0.991	0.722	1.023	0.814	1.047	2.76	0.984	1.253	1.014	1.646	0.076663
P06744	Glucose-6-phosphate isomerase OS=Homo sapiens OX=9606 GN=GPI PE=1 SV=4	GPI	63.146	-2	3	1	1	1
P07148	Fatty acid-binding protein, liver OS=Homo sapiens OX=9606 GN=FABP1 PE=1 SV=1	FABP1	14.208	1.2378	8.7	1	2	1	1.289	0.809	0.831	0.943	0.922	1.834	1.604	1.189	1.276	0.78	1.394	0.10702
P07195	L-lactate dehydrogenase B chain OS=Homo sapiens OX=9606 GN=LDHB PE=1 SV=2	LDHB	36.638	3.3684	9	3	3	2	0.76	0.662	0.712	1.478	0.701	1.014	1.391	1.464	1.414	1.571	1.589	0.0167649
P07204	Thrombomodulin OS=Homo sapiens OX=9606 GN=THBD PE=1 SV=2	THBD	60.329	1.7275	1.7	1	1	1
P07225	Vitamin K-dependent protein S OS=Homo sapiens OX=9606 GN=PROS1 PE=1 SV=1	PROS1	75.122	289.65	32.5	23	64	23	1.127	1.133	1.099	1.465	1.064	1.078	1.703	0.67	0.927	0.956	0.906	0.41352
P07237	Protein disulfide-isomerase OS=Homo sapiens OX=9606 GN=P4HB PE=1 SV=3	P4HB	57.116	10.203	18.1	10	13	10	1.324	0.714	0.703	0.818	0.825	1.597	1.871	1.142	1.031	1.412	1.609	0.0160589
P07305	Histone H1.0 OS=Homo sapiens OX=9606 GN=H1F0 PE=1 SV=3	H1F0	20.863	1.4949	9.3	2	2	2
P07339	Cathepsin D OS=Homo sapiens OX=9606 GN=CTSD PE=1 SV=1	CTSD	44.552	1.7425	2.4	1	2	1
P07355	Annexin A2 OS=Homo sapiens OX=9606 GN=ANXA2 PE=1 SV=2	ANXA2	38.604	14.279	16.5	6	9	6	0.968	1.933	0.82	0.802	1.186	0.878	3.17	0.802	0.75	0.656	1.096	0.8675
P07357	Complement component C8 alpha chain OS=Homo sapiens OX=9606 GN=C8A PE=1 SV=2	C8A	65.163	28.521	15.2	7	9	7	0.81	2.551	1.647	0.811	1.476	0.906	0.927	0.971	0.887	0.717	0.604	0.142943
P07358	Complement component C8 beta chain OS=Homo sapiens OX=9606 GN=C8B PE=1 SV=3	C8B	67.046	64.063	13.2	7	9	7	0.797	2.465	1.521	0.865	1.326	0.791	0.928	1.285	1.026	0.679	0.675	0.192424
P07359	Platelet glycoprotein Ib alpha chain OS=Homo sapiens OX=9606 GN=GP1BA PE=1 SV=2	GP1BA	71.539	7.9468	4.8	3	4	3	0.94	1.206	0.61	2.1	0.764	1.263	0.655	0.795	0.959	1.873	0.987	0.96548
P07360	Complement component C8 gamma chain OS=Homo sapiens OX=9606 GN=C8G PE=1 SV=3	C8G	22.277	2.1096	5.4	1	1	1	1.151	2.016	1.576	0.949	1.534	0.85	0.757	1.083	0.86	0.868	0.611	0.0118985
P07384	Calpain-1 catalytic subunit OS=Homo sapiens OX=9606 GN=CAPN1 PE=1 SV=1	CAPN1	81.889	1.7876	1.7	1	1	1
P07477	Trypsin-1 OS=Homo sapiens OX=9606 GN=PRSS1 PE=1 SV=1	PRSS1	26.558	3.5936	7.3	2	2	2	1.155	1.407	0.995	0.943	1.288	1.328	1.786	1.027	0.92	0.747	1.003	0.85466
P07602	Prosaposin OS=Homo sapiens OX=9606 GN=PSAP PE=1 SV=2	PSAP	58.112	1.7212	1.7	1	2	1	0.828	1.255	0.598	0.851	0.803	0.886	2.036	1.49	0.987	1.72	1.642	0.044062
P07737	Profilin-1 OS=Homo sapiens OX=9606 GN=PFN1 PE=1 SV=2	PFN1	15.054	16.077	42.1	5	8	5	0.746	0.57	0.445	1.554	0.767	1.133	3.466	0.715	0.752	1.106	1.757	0.22258
P07942	Laminin subunit beta-1 OS=Homo sapiens OX=9606 GN=LAMB1 PE=1 SV=2	LAMB1	198.04	70.323	15.1	25	31	25	0.59	0.592	0.578	0.547	0.619	1.347	1.382	0.86	1.875	2.426	2.697	0.0060158
P07948	Tyrosine-protein kinase Lyn OS=Homo sapiens OX=9606 GN=LYN PE=1 SV=3	LYN	58.573	4.9954	8.8	4	4	4	0.893	0.602	0.616	1.66	0.643	1.275	1.737	0.712	1.368	1.564	1.508	0.105439
P07988	Pulmonary surfactant-associated protein B OS=Homo sapiens OX=9606 GN=SFTPB PE=1 SV=3	SFTPB	42.117	2.1428	5.5	2	4	2	0.355	0.531	0.476	0.49	0.338	0.66	0.928	1.527	2.727	2.501	3.81	0.0030837
P07996	Thrombospondin-1 OS=Homo sapiens OX=9606 GN=THBS1 PE=1 SV=2	THBS1	129.38	323.31	29.7	33	57	33	1.667	1.393	1.131	0.683	1.825	1.111	1.718	0.392	0.761	0.705	0.7	0.20194
P08123	Collagen alpha-2(I) chain OS=Homo sapiens OX=9606 GN=COL1A2 PE=1 SV=7	COL1A2	129.31	65.934	7.9	9	12	9	0.534	0.688	0.467	0.476	0.724	3.133	1.023	0.791	1.126	1.447	2.603	0.0099163
P08133	Annexin A6 OS=Homo sapiens OX=9606 GN=ANXA6 PE=1 SV=3	ANXA6	75.872	2.7994	5.2	4	4	4	0.697	0.767	0.667	0.81	0.71	1.451	2.31	1.022	1.49	1.305	2.076	0.007062
P08174	Complement decay-accelerating factor OS=Homo sapiens OX=9606 GN=CD55 PE=1 SV=4	CD55	41.4	6.9104	8.7	4	4	4	0.943	0.92	0.525	0.739	0.551	1.405	2.076	1.384	1.514	1.167	2.052	0.00154489
P08185	Corticosteroid-binding globulin OS=Homo sapiens OX=9606 GN=SERPINA6 PE=1 SV=1	SERPINA6	45.14	28.614	7.2	3	3	3	0.832	2.976	2.066	0.702	1.145	1.151	0.482	1.019	0.81	0.624	0.529	0.13012
P08195	4F2 cell-surface antigen heavy chain OS=Homo sapiens OX=9606 GN=SLC3A2 PE=1 SV=3	SLC3A2	67.993	1.2718	3.3	2	2	2
P08238	Heat shock protein HSP 90-beta OS=Homo sapiens OX=9606 GN=HSP90AB1 PE=1 SV=4	HSP90AB1	83.263	62.25	7.9	5	6	1	1.116	1.41	0.913	1.264	1.309	1.019	1.176	1.208	0.976	1.123	0.915	0.37724
P08473	Neprilysin OS=Homo sapiens OX=9606 GN=MME PE=1 SV=2	MME	85.513	10.539	6.3	5	5	5	0.858	0.652	0.568	0.817	0.588	3.621	0.871	0.651	1.327	1.098	2.173	0.122041
P08514	Integrin alpha-IIb OS=Homo sapiens OX=9606 GN=ITGA2B PE=1 SV=3	ITGA2B	113.38	323.31	20.4	18	32	18	0.8	0.52	0.489	2.268	0.603	0.895	2.544	0.74	0.777	1.129	1.3	0.38228
P08519	Apolipoprotein(a) OS=Homo sapiens OX=9606 GN=LPA PE=1 SV=1	LPA	501.31	323.31	44.2	30	111	30	0.952	0.877	0.718	0.911	3.269	1.64	1.295	0.637	0.421	0.627	0.687	0.41014
P08559	Pyruvate dehydrogenase E1 component subunit alpha, somatic form, mitochondrial OS=Homo sapiens OX=9606 GN=PDHA1 PE=1 SV=3	PDHA1	43.295	-2	1.8	1	1	1
P08567	Pleckstrin OS=Homo sapiens OX=9606 GN=PLEK PE=1 SV=3	PLEK	40.124	22.775	8	2	3	2	1.375	1.28	1.068	1.745	1.016	1.115	1.173	0.78	0.877	0.931	0.752	0.053942
P08571	Monocyte differentiation antigen CD14 OS=Homo sapiens OX=9606 GN=CD14 PE=1 SV=2	CD14	40.076	5.1863	9.3	3	3	3	1.243	0.877	0.795	0.837	1.009	1.362	1.206	1.523	1.32	1.041	1.355	0.0167049
P08572	Collagen alpha-2(IV) chain OS=Homo sapiens OX=9606 GN=COL4A2 PE=1 SV=4	COL4A2	167.55	63.302	3.4	4	6	4	0.654	0.624	0.705	0.433	0.844	1.676	1.491	0.908	1.159	2.143	2.263	0.002555
P08575	Receptor-type tyrosine-protein phosphatase C OS=Homo sapiens OX=9606 GN=PTPRC PE=1 SV=3	PTPRC	147.48	40.71	7	9	9	9	1.016	0.748	0.83	1.054	0.721	1.423	1.607	0.771	1.782	1.173	1.546	0.04028
P08603	Complement factor H OS=Homo sapiens OX=9606 GN=CFH PE=1 SV=4	CFH	139.09	323.31	42.6	50	152	46	1.548	2.011	1.758	1.251	1.307	0.85	0.776	0.613	0.715	0.655	0.458	8.4277e-05
P08637	Low affinity immunoglobulin gamma Fc region receptor III-A OS=Homo sapiens OX=9606 GN=FCGR3A PE=1 SV=2	FCGR3A	29.089	2.4635	7.5	2	2	2	0.896	1.44	1.167	1.045	0.637	1.092	1.199	0.901	1.734	1.184	1.178	0.33842
P08648	Integrin alpha-5 OS=Homo sapiens OX=9606 GN=ITGA5 PE=1 SV=2	ITGA5	114.54	4.5277	1	1	1	1
P08670	Vimentin OS=Homo sapiens OX=9606 GN=VIM PE=1 SV=4	VIM	53.651	51.542	10.5	5	20	4	4.519	0.522	0.67	3.085	0.482	0.532	0.488	0.585	0.407	0.374	0.257	0.127758
P08697	Alpha-2-antiplasmin OS=Homo sapiens OX=9606 GN=SERPINF2 PE=1 SV=3	SERPINF2	54.565	108.31	24	11	18	11	0.646	1.571	1.204	0.643	0.977	0.932	1.02	1.535	1.914	1.002	1.27	0.28278
P08758	Annexin A5 OS=Homo sapiens OX=9606 GN=ANXA5 PE=1 SV=2	ANXA5	35.936	17.564	19.7	7	7	7	0.833	0.693	0.609	1.145	0.73	1.116	2.587	0.782	1.331	1.319	1.779	0.047177
P08779	Keratin, type I cytoskeletal 16 OS=Homo sapiens OX=9606 GN=KRT16 PE=1 SV=4	KRT16	51.267	212.49	49.5	25	49	11	0.871	4.179	0.655	0.944	1.162	0.953	1.225	0.737	0.748	0.478	0.53	0.26682
P09172	Dopamine beta-hydroxylase OS=Homo sapiens OX=9606 GN=DBH PE=1 SV=3	DBH	69.064	6.4009	4.5	2	3	2	1.942	1.672	1.588	1.497	1.383	0.909	0.569	0.816	0.711	0.613	0.448	5.5841e-05
P09326	CD48 antigen OS=Homo sapiens OX=9606 GN=CD48 PE=1 SV=2	CD48	27.683	3.4515	10.3	2	2	2
P09496	Clathrin light chain A OS=Homo sapiens OX=9606 GN=CLTA PE=1 SV=1	CLTA	27.076	1.9147	6.5	2	2	2	0.599	0.721	0.374	0.893	0.6	2.132	2.991	0.609	0.758	1.565	2.527	0.044995
P09525	Annexin A4 OS=Homo sapiens OX=9606 GN=ANXA4 PE=1 SV=4	ANXA4	35.882	1.5099	5	2	2	2	0.852	0.805	0.716	1.268	0.667	1.474	2.212	1.006	0.947	1.343	1.621	0.040337
P09871	Complement C1s subcomponent OS=Homo sapiens OX=9606 GN=C1S PE=1 SV=1	C1S	76.684	323.31	32	19	78	19	1.693	1.199	0.968	1.273	0.988	1.384	1.313	0.531	0.956	1.066	0.858	0.38154
P0C0L4	Complement C4-A OS=Homo sapiens OX=9606 GN=C4A PE=1 SV=2	C4A	192.78	-2	28.4	49	110	1	0.846	0.789	0.949	1.354	1.199	0.671	1.393	0.67	2.214	0.963	1.151	0.84022
P0C0L5	Complement C4-B OS=Homo sapiens OX=9606 GN=C4B PE=1 SV=2	C4B	192.75	323.31	29.1	50	114	2	0.81	0.759	1.116	0.909	0.996	1.304	1.271	1.056	2.046	0.951	1.444	0.051318
P0C880	Putative uncharacterized protein FLJ40606 OS=Homo sapiens OX=9606 PE=5 SV=1	---	14.177	1.4225	10.4	1	1	1	1.602	1.176	0.724	1.036	1.133	1.547	1.781	0.492	1.14	0.893	1.032	0.91212
P0CF97	Protein FAM200B OS=Homo sapiens OX=9606 GN=FAM200B PE=3 SV=1	FAM200B	76.033	-2	1.1	1	1	1	0.508	4.054	1.381	0.483	1.366	1.272	0.591	1.416	0.493	0.653	0.568	0.46762
P0DJI8	Serum amyloid A-1 protein OS=Homo sapiens OX=9606 GN=SAA1 PE=1 SV=1	SAA1	13.532	323.31	59.8	9	188	4	0.816	0.776	0.643	0.813	0.697	0.773	0.67	1.832	2.431	1.083	1.813	0.131062
P0DJI9	Serum amyloid A-2 protein OS=Homo sapiens OX=9606 GN=SAA2 PE=1 SV=1	SAA2	13.527	323.31	59	10	185	5	0.632	0.719	0.405	0.662	0.448	0.646	0.533	2.257	3.403	1.064	2.758	0.102742
P0DMV9	Heat shock 70 kDa protein 1B OS=Homo sapiens OX=9606 GN=HSPA1B PE=1 SV=1	HSPA1B	70.051	9.3618	8.1	5	6	1	0.911	0.822	0.617	0.793	0.66	1.561	2.919	0.831	0.905	1.34	1.987	0.067204
P0DOX2	Immunoglobulin alpha-2 heavy chain OS=Homo sapiens OX=9606 PE=1 SV=2	---	48.934	288.77	35.4	14	80	3	2.272	1.109	1.355	1.58	0.651	0.517	1.084	0.402	0.558	1.101	0.526	0.056997
P0DOX3	Immunoglobulin delta heavy chain OS=Homo sapiens OX=9606 PE=1 SV=1	---	56.224	120.64	10.9	4	5	4	1.812	1.463	1.449	0.781	0.523	1.013	2.069	0.493	1.341	0.702	0.932	0.78586
P0DOX4	Immunoglobulin epsilon heavy chain OS=Homo sapiens OX=9606 PE=1 SV=1	---	60.322	23.313	4.8	2	3	2	1.302	0.975	1.323	1.122	1.146	1.335	1.166	0.908	1.194	0.899	0.938	0.48532
P0DOX5	Immunoglobulin gamma-1 heavy chain OS=Homo sapiens OX=9606 PE=1 SV=2	---	49.328	270	45.2	17	129	10	1.151	3.547	1.386	0.782	1.196	0.794	0.849	0.593	0.535	0.978	0.465	0.047222
P0DOX6	Immunoglobulin mu heavy chain OS=Homo sapiens OX=9606 PE=1 SV=2	---	63.485	35.77	31.8	17	396	2	3.739	0.284	1.538	2.59	0.275	0.364	1.447	0.45	0.576	0.532	0.4	0.38224
P0DOX7	Immunoglobulin kappa light chain OS=Homo sapiens OX=9606 PE=1 SV=1	---	23.379	323.31	54.7	8	93	3	2.153	1.94	1.198	1.246	1.115	0.862	1.134	0.546	0.922	0.606	0.532	0.0111648
P0DOX8	Immunoglobulin lambda-1 light chain OS=Homo sapiens OX=9606 PE=1 SV=1	---	22.83	323.31	41.7	9	81	4	2.014	1.328	1.167	1.19	1.27	0.887	2.356	0.379	0.386	0.504	0.647	0.128723
P0DOY3	Immunoglobulin lambda constant 3 OS=Homo sapiens OX=9606 GN=IGLC3 PE=1 SV=1	IGLC3	11.265	175.45	69.8	7	117	2	1.327	1.504	1.253	1.45	1.373	1.124	1.97	0.515	0.424	0.531	0.661	0.111842
P0DP03	Immunoglobulin heavy variable 3-30-5 OS=Homo sapiens OX=9606 GN=IGHV3-30-5 PE=3 SV=1	IGHV3-30-5	12.947	18.734	24.8	3	28	1	2.303	1.731	1.138	1.426	1.61	1.005	0.652	0.33	0.61	0.647	0.395	0.00194174
P0DP04	Immunoglobulin heavy variable 3-43D OS=Homo sapiens OX=9606 GN=IGHV3-43D PE=3 SV=1	IGHV3-43D	13.017	6.6056	18.6	2	28	1	2.243	1.562	1.428	1.326	1.302	0.905	1.044	0.262	0.59	0.626	0.436	0.0081754
P0DP09	Immunoglobulin kappa variable 1-13 OS=Homo sapiens OX=9606 GN=IGKV1-13 PE=3 SV=1	IGKV1-13	12.569	3.9077	26.5	2	2	2	3.871	1.037	0.719	0.635	2.57	0.711	0.515	0.755	0.656	0.675	0.375	0.11512
P0DP25	Calmodulin-3 OS=Homo sapiens OX=9606 GN=CALM3 PE=1 SV=1	CALM3	16.837	14.016	22.1	5	5	5	0.818	0.618	0.624	1.048	0.763	1.152	2.155	0.893	1.219	1.119	1.689	0.022404
P10124	Serglycin OS=Homo sapiens OX=9606 GN=SRGN PE=1 SV=3	SRGN	17.652	2.5635	13.3	2	5	2	1.543	1.871	1.047	0.464	1.578	1.345	1.385	0.513	0.938	0.896	0.781	0.5292
P10316	HLA class I histocompatibility antigen, A-69 alpha chain OS=Homo sapiens OX=9606 GN=HLA-A PE=1 SV=2	HLA-A	40.976	77.962	24.7	8	13	2
P10412	Histone H1.4 OS=Homo sapiens OX=9606 GN=HIST1H1E PE=1 SV=2	HIST1H1E	21.865	11.818	25.6	6	12	5	2.324	1.333	0.812	1.58	1.014	1.432	0.237	0.738	0.786	1.236	0.627	0.161935
P10586	Receptor-type tyrosine-protein phosphatase F OS=Homo sapiens OX=9606 GN=PTPRF PE=1 SV=2	PTPRF	212.88	1.4988	0.8	1	1	1
P10599	Thioredoxin OS=Homo sapiens OX=9606 GN=TXN PE=1 SV=3	TXN	11.737	2.6341	17.1	2	2	2	1.486	1.171	0.679	1.888	1.111	0.653	1.176	1.015	1.354	0.917	0.807	0.39846
P10643	Complement component C7 OS=Homo sapiens OX=9606 GN=C7 PE=1 SV=2	C7	93.517	63.059	16.6	13	17	13	0.985	2.574	1.466	0.68	1.245	0.89	0.758	1.249	0.921	1.109	0.709	0.30654
P10644	cAMP-dependent protein kinase type I-alpha regulatory subunit OS=Homo sapiens OX=9606 GN=PRKAR1A PE=1 SV=1	PRKAR1A	42.981	1.2422	2.4	1	1	1	0.968	1.102	0.864	1.457	0.76	1.059	2.466	0.93	0.866	0.946	1.217	0.56714
P10646	Tissue factor pathway inhibitor OS=Homo sapiens OX=9606 GN=TFPI PE=1 SV=1	TFPI	35.015	1.5719	5.6	2	2	2	1.175	0.576	0.734	0.747	0.636	0.857	1.079	1.803	1.98	1.67	1.91	0.014504
P10809	60 kDa heat shock protein, mitochondrial OS=Homo sapiens OX=9606 GN=HSPD1 PE=1 SV=2	HSPD1	61.054	5.7272	3.7	2	2	2	4.873	0.515	0.657	2.919	0.355	0.505	0.571	0.744	0.497	0.459	0.298	0.24438
P10909	Clusterin OS=Homo sapiens OX=9606 GN=CLU PE=1 SV=1	CLU	52.494	323.31	30.3	13	38	13	0.678	0.788	0.844	0.647	0.709	1.445	1.485	2.017	1.494	1.104	2.058	0.000164531
P10915	Hyaluronan and proteoglycan link protein 1 OS=Homo sapiens OX=9606 GN=HAPLN1 PE=2 SV=2	HAPLN1	40.165	14.613	8.5	3	3	2	0.551	0.818	0.602	0.644	0.679	1.472	0.783	0.712	0.796	3.79	2.293	0.132325
P11021	Endoplasmic reticulum chaperone BiP OS=Homo sapiens OX=9606 GN=HSPA5 PE=1 SV=2	HSPA5	72.332	36.476	19.3	11	14	10	1.086	1.121	0.804	1.021	0.808	1.173	2.11	1.228	1.047	1.117	1.379	0.07562
P11047	Laminin subunit gamma-1 OS=Homo sapiens OX=9606 GN=LAMC1 PE=1 SV=3	LAMC1	177.6	266.24	22.2	30	38	30	0.509	0.569	0.412	0.487	0.446	1.646	1.33	0.966	2.136	2.269	3.445	9.7529e-05
P11049	Leukocyte antigen CD37 OS=Homo sapiens OX=9606 GN=CD37 PE=1 SV=2	CD37	31.703	1.4342	3.2	1	1	1	1.168	0.723	0.784	1.172	0.749	1.263	1.529	0.458	2.331	0.93	1.417	0.43912
P11142	Heat shock cognate 71 kDa protein OS=Homo sapiens OX=9606 GN=HSPA8 PE=1 SV=1	HSPA8	70.897	43.289	22.4	14	23	11	0.849	0.658	0.546	0.842	0.641	1.425	3.116	0.701	0.937	1.475	2.165	0.039843
P11166	Solute carrier family 2, facilitated glucose transporter member 1 OS=Homo sapiens OX=9606 GN=SLC2A1 PE=1 SV=2	SLC2A1	54.083	22.677	9.3	4	6	4	0.933	0.925	0.72	0.766	0.635	1.572	1.957	0.416	0.838	1.702	1.63	0.29396
P11169	Solute carrier family 2, facilitated glucose transporter member 3 OS=Homo sapiens OX=9606 GN=SLC2A3 PE=1 SV=1	SLC2A3	53.924	2.206	5.4	3	3	3	0.654	0.481	0.298	0.731	0.594	1.118	4.628	0.5	0.993	0.976	2.979	0.072344
P11215	Integrin alpha-M OS=Homo sapiens OX=9606 GN=ITGAM PE=1 SV=2	ITGAM	127.18	14.33	6	6	6	6	0.784	0.735	0.776	0.603	0.715	1.452	2.557	0.976	1.475	1.183	2.115	0.0142203
P11226	Mannose-binding protein C OS=Homo sapiens OX=9606 GN=MBL2 PE=1 SV=2	MBL2	26.143	102.66	21.4	5	15	5	0.7	1.105	1.507	1.38	2.64	0.854	0.342	0.397	1.54	0.235	0.459	0.050798
P11279	Lysosome-associated membrane glycoprotein 1 OS=Homo sapiens OX=9606 GN=LAMP1 PE=1 SV=3	LAMP1	44.882	2.042	2.2	1	1	1	0.923	1.515	0.678	0.97	1.066	1.152	1.891	0.872	1.081	1.318	1.226	0.29724
P11597	Cholesteryl ester transfer protein OS=Homo sapiens OX=9606 GN=CETP PE=1 SV=2	CETP	54.756	1.3563	3.4	2	2	2	2.099	1.018	0.977	0.836	1.153	1.591	1.05	0.913	1.138	0.87	0.914	0.77194
P12035	Keratin, type II cytoskeletal 3 OS=Homo sapiens OX=9606 GN=KRT3 PE=1 SV=3	KRT3	64.416	2.4253	7.3	7	17	0
P12109	Collagen alpha-1(VI) chain OS=Homo sapiens OX=9606 GN=COL6A1 PE=1 SV=3	COL6A1	108.53	225.34	18.7	17	30	17	0.651	0.593	0.53	0.728	0.593	2.781	0.903	2.105	0.972	1.425	2.645	0.0168184
P12110	Collagen alpha-2(VI) chain OS=Homo sapiens OX=9606 GN=COL6A2 PE=1 SV=4	COL6A2	108.58	56.86	12.8	12	26	12	0.532	0.435	0.428	0.655	0.528	3.576	1.016	2.016	0.922	1.471	3.491	0.0118408
P12111	Collagen alpha-3(VI) chain OS=Homo sapiens OX=9606 GN=COL6A3 PE=1 SV=5	COL6A3	343.67	250.35	15.6	51	74	51	0.698	0.568	0.58	0.757	0.594	2.73	0.861	1.901	0.921	1.555	2.492	0.021742
P12259	Coagulation factor V OS=Homo sapiens OX=9606 GN=F5 PE=1 SV=4	F5	251.7	323.31	25.5	52	89	52	0.987	0.775	1.159	1.152	1.015	1.866	0.846	1.037	1.156	1.154	1.191	0.34692
P12273	Prolactin-inducible protein OS=Homo sapiens OX=9606 GN=PIP PE=1 SV=1	PIP	16.572	7.0155	23.3	3	3	3	1.009	1.786	0.983	0.957	1.11	1.284	1.141	1.12	1.253	0.939	0.982	0.9692
P12318	Low affinity immunoglobulin gamma Fc region receptor II-a OS=Homo sapiens OX=9606 GN=FCGR2A PE=1 SV=4	FCGR2A	35	2.0009	5.7	2	2	2	1.063	0.742	0.573	0.933	0.603	1.43	1.818	0.627	1.857	1.501	1.848	0.038136
P12429	Annexin A3 OS=Homo sapiens OX=9606 GN=ANXA3 PE=1 SV=3	ANXA3	36.375	27.599	21.4	6	6	6	0.607	0.592	0.43	0.935	0.463	1.063	3.86	0.918	1.092	1.152	2.671	0.020485
P12814	Alpha-actinin-1 OS=Homo sapiens OX=9606 GN=ACTN1 PE=1 SV=2	ACTN1	103.06	183.56	30.7	23	29	16	0.442	0.446	0.382	4.21	0.44	0.503	1.414	0.725	1.606	0.492	0.801	0.69264
P13164	Interferon-induced transmembrane protein 1 OS=Homo sapiens OX=9606 GN=IFITM1 PE=1 SV=3	IFITM1	13.964	2.6886	12.8	1	1	1
P13224	Platelet glycoprotein Ib beta chain OS=Homo sapiens OX=9606 GN=GP1BB PE=1 SV=1	GP1BB	21.717	8.8288	19.4	4	6	4	0.892	0.551	0.454	2.225	0.575	0.836	1.091	0.957	1.034	2.112	1.284	0.27934
P13498	Cytochrome b-245 light chain OS=Homo sapiens OX=9606 GN=CYBA PE=1 SV=3	CYBA	21.012	2.5178	5.1	1	1	1	0.506	0.777	0.419	0.578	0.647	2.35	2.596	0.78	1.212	1.382	2.843	0.0041414
P13501	C-C motif chemokine 5 OS=Homo sapiens OX=9606 GN=CCL5 PE=1 SV=3	CCL5	9.9896	1.6348	20.9	2	2	2	1.352	0.933	0.48	1.36	0.522	0.394	4.761	0.698	0.345	0.774	1.5	0.9387
P13533	Myosin-6 OS=Homo sapiens OX=9606 GN=MYH6 PE=1 SV=5	MYH6	223.73	3.3613	1.7	3	3	2	1.179	1.413	1.057	1.066	1.394	1.121	1.061	1.441	0.998	0.874	0.899	0.31158
P13591	Neural cell adhesion molecule 1 OS=Homo sapiens OX=9606 GN=NCAM1 PE=1 SV=3	NCAM1	94.573	3.759	2.4	2	2	2
P13611	Versican core protein OS=Homo sapiens OX=9606 GN=VCAN PE=1 SV=3	VCAN	372.82	231.02	7.5	26	53	26	0.438	0.371	0.333	0.377	0.359	1.24	2.141	0.624	0.953	3.647	4.582	0.0129647
P13612	Integrin alpha-4 OS=Homo sapiens OX=9606 GN=ITGA4 PE=1 SV=3	ITGA4	114.9	3.5861	2.3	2	2	2	1.313	0.981	1.005	0.886	0.812	1.596	1.777	1.204	1.121	0.827	1.306	0.159802
P13645	Keratin, type I cytoskeletal 10 OS=Homo sapiens OX=9606 GN=KRT10 PE=1 SV=6	KRT10	58.826	323.31	45.4	30	103	23	1.065	2.949	0.696	1.11	1.406	0.823	1.466	0.672	1.033	0.501	0.622	0.20002
P13646	Keratin, type I cytoskeletal 13 OS=Homo sapiens OX=9606 GN=KRT13 PE=1 SV=4	KRT13	49.588	5.2056	19.7	13	31	2	1.591	1.067	0.81	0.995	1.26	0.818	1.536	0.504	2.02	0.771	0.987	0.69546
P13647	Keratin, type II cytoskeletal 5 OS=Homo sapiens OX=9606 GN=KRT5 PE=1 SV=3	KRT5	62.378	251.85	35.1	23	51	14	1.01	3.025	0.673	1.056	1.408	0.933	1.535	0.696	0.986	0.581	0.66	0.29636
P13671	Complement component C6 OS=Homo sapiens OX=9606 GN=C6 PE=1 SV=3	C6	104.79	53.838	16.3	15	19	15	0.852	2.902	1.554	0.801	1.478	0.862	0.749	1.099	0.802	0.574	0.539	0.074375
P13796	Plastin-2 OS=Homo sapiens OX=9606 GN=LCP1 PE=1 SV=6	LCP1	70.288	2.9165	5.4	3	3	2	1.335	1.088	0.857	1.072	1	1.605	1.517	0.743	1.366	0.852	1.137	0.61288
P13797	Plastin-3 OS=Homo sapiens OX=9606 GN=PLS3 PE=1 SV=4	PLS3	70.81	-2	3.5	2	2	1
P13929	Beta-enolase OS=Homo sapiens OX=9606 GN=ENO3 PE=1 SV=5	ENO3	46.986	5.8799	3.2	1	1	1
P13987	CD59 glycoprotein OS=Homo sapiens OX=9606 GN=CD59 PE=1 SV=1	CD59	14.177	22.728	25	4	7	4	0.891	0.58	0.757	0.761	0.669	1.077	1.224	1.087	2.291	1.859	2.061	0.0037237
P14151	L-selectin OS=Homo sapiens OX=9606 GN=SELL PE=1 SV=2	SELL	42.187	47.657	12.1	4	8	4	0.714	0.703	0.604	0.665	0.553	0.848	0.862	1.349	2.689	1.954	2.378	0.02946
P14209	CD99 antigen OS=Homo sapiens OX=9606 GN=CD99 PE=1 SV=1	CD99	18.848	2.4336	5.4	1	1	1	0.928	1.29	0.806	0.89	0.78	1.016	2.237	1.492	1.117	1.003	1.463	0.085121
P14314	Glucosidase 2 subunit beta OS=Homo sapiens OX=9606 GN=PRKCSH PE=1 SV=2	PRKCSH	59.425	1.9704	2.5	1	1	1	1.154	1.33	0.908	1.084	1.043	1.047	1.768	1.232	0.97	1.018	1.093	0.58656
P14543	Nidogen-1 OS=Homo sapiens OX=9606 GN=NID1 PE=1 SV=3	NID1	136.38	230.77	20.5	22	25	22	0.511	0.564	0.475	0.551	0.501	1.507	1.443	0.956	2.053	2.441	3.228	0.0023849
P14555	Phospholipase A2, membrane associated OS=Homo sapiens OX=9606 GN=PLA2G2A PE=1 SV=2	PLA2G2A	16.083	10.006	22.9	4	4	4	0.176	0.141	0.179	0.263	0.209	0.276	0.301	0.103	0.823	6.054	7.807	0.21362
P14618	Pyruvate kinase PKM OS=Homo sapiens OX=9606 GN=PKM PE=1 SV=4	PKM	57.936	28.166	11.5	6	6	6	0.877	1.118	0.484	0.993	0.76	1.009	2.472	0.937	1.267	1.193	1.625	0.076342
P14625	Endoplasmin OS=Homo sapiens OX=9606 GN=HSP90B1 PE=1 SV=1	HSP90B1	92.468	2.9167	4.7	4	5	3	0.676	1.489	1.14	0.833	0.618	1.661	1.08	1.087	1.117	1.497	1.354	0.106196
P14770	Platelet glycoprotein IX OS=Homo sapiens OX=9606 GN=GP9 PE=1 SV=3	GP9	19.046	19.497	24.3	4	7	4	0.697	0.474	0.473	2.187	0.57	0.798	1.543	0.828	0.912	2.151	1.416	0.21692
P14780	Matrix metalloproteinase-9 OS=Homo sapiens OX=9606 GN=MMP9 PE=1 SV=3	MMP9	78.457	3.2307	4.1	2	2	2	0.22	0.457	0.212	0.471	0.264	2.372	3.986	0.456	1.502	1.167	5.839	0.0042817
P14923	Junction plakoglobin OS=Homo sapiens OX=9606 GN=JUP PE=1 SV=3	JUP	81.744	23.289	21.3	14	18	14	1.303	2.256	0.815	1.032	1.274	0.965	1.117	0.939	1.103	0.756	0.731	0.188016
P15144	Aminopeptidase N OS=Homo sapiens OX=9606 GN=ANPEP PE=1 SV=4	ANPEP	109.54	79.327	19	19	31	19	0.433	0.5	0.448	0.535	0.487	1.872	0.972	0.423	2.526	2.431	3.422	0.037424
P15169	Carboxypeptidase N catalytic chain OS=Homo sapiens OX=9606 GN=CPN1 PE=1 SV=1	CPN1	52.286	11.887	9.2	4	7	4	1.059	1.277	1.261	1.172	1.116	0.995	1.193	0.772	1.462	0.905	0.905	0.35354
P15814	Immunoglobulin lambda-like polypeptide 1 OS=Homo sapiens OX=9606 GN=IGLL1 PE=1 SV=1	IGLL1	22.963	3.3877	8.9	1	1	1
P15924	Desmoplakin OS=Homo sapiens OX=9606 GN=DSP PE=1 SV=3	DSP	331.77	69.225	11.6	35	38	35	0.985	3.247	0.695	0.881	1.302	0.902	1.596	0.668	0.943	0.628	0.666	0.36842
P15941	Mucin-1 OS=Homo sapiens OX=9606 GN=MUC1 PE=1 SV=3	MUC1	122.1	3.956	0.9	1	2	1	0.91	0.868	0.637	1.203	0.871	0.935	2.822	0.801	1.044	1.221	1.52	0.2159
P16070	CD44 antigen OS=Homo sapiens OX=9606 GN=CD44 PE=1 SV=3	CD44	81.537	29.21	4	3	5	3	0.942	1.217	0.761	1.049	0.84	1.165	1.752	0.672	1.887	1.06	1.359	0.24806
P16109	P-selectin OS=Homo sapiens OX=9606 GN=SELP PE=1 SV=3	SELP	90.833	71.079	5.9	5	5	5	0.719	0.768	0.583	0.922	0.637	0.918	1.934	1.381	1.724	1.549	2.068	0.00152171
P16112	Aggrecan core protein OS=Homo sapiens OX=9606 GN=ACAN PE=1 SV=3	ACAN	261.33	7.188	1	2	2	2	0.525	0.442	0.493	0.504	0.348	1.245	2.431	0.876	0.761	3.292	3.722	0.0170755
P16150	Leukosialin OS=Homo sapiens OX=9606 GN=SPN PE=1 SV=1	SPN	40.321	1.5629	2.5	1	2	1
P16157	Ankyrin-1 OS=Homo sapiens OX=9606 GN=ANK1 PE=1 SV=3	ANK1	206.26	2.742	0.8	1	1	1	0.848	1.297	0.908	1.033	0.908	1.683	1.914	1.142	0.997	0.782	1.305	0.25364
P16284	Platelet endothelial cell adhesion molecule OS=Homo sapiens OX=9606 GN=PECAM1 PE=1 SV=2	PECAM1	82.521	22.048	7.2	5	6	5	0.924	0.934	0.876	1.552	0.859	0.977	1.918	0.903	1.155	1.207	1.197	0.35056
P16671	Platelet glycoprotein 4 OS=Homo sapiens OX=9606 GN=CD36 PE=1 SV=2	CD36	53.053	68.906	11.2	5	6	5	0.719	0.64	1.003	1.244	1.007	0.843	2.658	0.485	0.719	1.812	1.413	0.60722
P17900	Ganglioside GM2 activator OS=Homo sapiens OX=9606 GN=GM2A PE=1 SV=4	GM2A	20.838	1.6298	5.2	1	1	1
P17931	Galectin-3 OS=Homo sapiens OX=9606 GN=LGALS3 PE=1 SV=5	LGALS3	26.152	4.7857	8.8	2	2	2	1.125	1.352	0.884	1.105	1.141	1.132	1.415	1.234	0.905	1.231	1.055	0.61532
P17936	Insulin-like growth factor-binding protein 3 OS=Homo sapiens OX=9606 GN=IGFBP3 PE=1 SV=2	IGFBP3	31.674	7.7766	12.7	4	4	4	1.808	3.125	1.91	1.295	1.01	0.602	0.54	0.675	0.63	0.428	0.314	0.0007426
P17987	T-complex protein 1 subunit alpha OS=Homo sapiens OX=9606 GN=TCP1 PE=1 SV=1	TCP1	60.343	4.7365	5.6	3	3	3	0.661	0.192	0.416	1.5	0.374	1.407	1.793	0.492	1.401	2.525	2.424	0.051283
P18054	Arachidonate 12-lipoxygenase, 12S-type OS=Homo sapiens OX=9606 GN=ALOX12 PE=1 SV=4	ALOX12	75.693	1.7547	1.8	1	1	1	1.05	0.804	0.793	1.601	0.857	1.042	1.172	1.382	1.278	1.31	1.211	0.149118
P18206	Vinculin OS=Homo sapiens OX=9606 GN=VCL PE=1 SV=4	VCL	123.8	51.491	19.3	20	26	20	0.809	0.706	0.487	1.564	0.807	1.009	2.512	0.762	0.862	1.657	1.555	0.195516
P18428	Lipopolysaccharide-binding protein OS=Homo sapiens OX=9606 GN=LBP PE=1 SV=3	LBP	53.383	19.494	14.6	6	18	6	0.534	0.438	0.495	0.433	0.473	1.75	0.78	1.571	1.866	2.015	3.364	0.0026813
P19105	Myosin regulatory light chain 12A OS=Homo sapiens OX=9606 GN=MYL12A PE=1 SV=2	MYL12A	19.794	9.1004	24.6	4	6	4	0.574	0.678	0.541	0.808	0.621	2.137	1.848	0.905	1.281	1.646	2.426	0.00090489
P19652	Alpha-1-acid glycoprotein 2 OS=Homo sapiens OX=9606 GN=ORM2 PE=1 SV=2	ORM2	23.602	7.0268	17.4	4	13	2	1.371	1.833	1.528	1.217	1.161	0.828	0.667	1.425	1.035	0.619	0.643	0.025122
P19823	Inter-alpha-trypsin inhibitor heavy chain H2 OS=Homo sapiens OX=9606 GN=ITIH2 PE=1 SV=2	ITIH2	106.46	112.62	18.7	18	44	18	0.932	2.256	1.64	0.908	1.163	0.741	1.575	0.619	0.507	1.045	0.65	0.128721
P19827	Inter-alpha-trypsin inhibitor heavy chain H1 OS=Homo sapiens OX=9606 GN=ITIH1 PE=1 SV=3	ITIH1	101.39	202.22	15.7	11	24	11	0.797	1.775	1.532	0.824	0.885	0.626	1.627	0.601	0.508	1.961	0.916	0.57746
P20073	Annexin A7 OS=Homo sapiens OX=9606 GN=ANXA7 PE=1 SV=3	ANXA7	52.739	4.9289	7.2	4	4	4	1.024	0.965	0.749	1.249	0.783	1.126	2.555	0.734	0.781	1.335	1.369	0.38712
P20618	Proteasome subunit beta type-1 OS=Homo sapiens OX=9606 GN=PSMB1 PE=1 SV=2	PSMB1	26.489	4.3624	14.1	3	3	3	0.446	0.633	0.57	0.502	0.577	0.626	5.963	0.706	0.66	0.718	3.179	0.20952
P20701	Integrin alpha-L OS=Homo sapiens OX=9606 GN=ITGAL PE=1 SV=3	ITGAL	128.77	3.5721	1.6	2	2	2	1.049	1.048	0.833	1.006	0.944	1.646	1.445	0.722	1.776	0.84	1.317	0.31556
P20742	Pregnancy zone protein OS=Homo sapiens OX=9606 GN=PZP PE=1 SV=4	PZP	163.86	70.135	15.7	21	52	15	2.355	0.651	1.35	0.564	2.358	1.886	0.357	0.413	0.648	1.061	0.6	0.25336
P20851	C4b-binding protein beta chain OS=Homo sapiens OX=9606 GN=C4BPB PE=1 SV=1	C4BPB	28.357	32.201	35.3	8	42	8	1.095	1.235	1.065	1.334	1.038	1.079	1.907	0.781	0.914	0.89	0.966	0.63332
P20930	Filaggrin OS=Homo sapiens OX=9606 GN=FLG PE=1 SV=3	FLG	435.16	3.6611	0.7	3	3	3
P21333	Filamin-A OS=Homo sapiens OX=9606 GN=FLNA PE=1 SV=4	FLNA	280.74	307.92	17	36	51	36	0.906	0.696	0.562	1.715	0.695	1.236	1.803	0.866	0.938	1.582	1.405	0.149715
P21589	5'-nucleotidase OS=Homo sapiens OX=9606 GN=NT5E PE=1 SV=1	NT5E	63.367	4.5606	5.7	3	3	3	1.001	0.784	0.659	1.004	0.593	1.627	1.181	0.635	1.355	2.231	1.739	0.066575
P21730	C5a anaphylatoxin chemotactic receptor 1 OS=Homo sapiens OX=9606 GN=C5AR1 PE=1 SV=2	C5AR1	39.335	10.864	6	2	2	2	0.574	1.323	0.576	0.779	0.603	1.514	2.056	0.56	2.33	0.904	1.91	0.100019
P21810	Biglycan OS=Homo sapiens OX=9606 GN=BGN PE=1 SV=2	BGN	41.654	3.0922	4.6	2	2	2	0.741	0.925	0.851	1.037	0.877	1.868	1.597	0.817	0.982	1.531	1.534	0.0489
P21926	CD9 antigen OS=Homo sapiens OX=9606 GN=CD9 PE=1 SV=4	CD9	25.416	6.8682	10.5	4	10	4	0.748	0.453	0.55	1.864	0.552	0.77	3.555	0.627	0.805	1.054	1.635	0.33902
P22105	Tenascin-X OS=Homo sapiens OX=9606 GN=TNXB PE=1 SV=4	TNXB	458.22	23.801	6.9	15	18	15	1.187	1.897	0.75	0.963	1.25	1.112	1.032	1.123	0.924	1.298	0.908	0.74612
P22352	Glutathione peroxidase 3 OS=Homo sapiens OX=9606 GN=GPX3 PE=1 SV=2	GPX3	25.552	7.8133	18.1	4	4	4	1.115	2.039	1.566	0.869	1.287	0.724	1.093	1.159	1.171	0.543	0.682	0.107002
P22392	Nucleoside diphosphate kinase B OS=Homo sapiens OX=9606 GN=NME2 PE=1 SV=1	NME2	17.298	4.7374	14.5	2	2	2	1.316	0.929	0.81	1.874	0.712	1.011	1.784	0.995	0.879	1.084	1.02	0.81606
P22694	cAMP-dependent protein kinase catalytic subunit beta OS=Homo sapiens OX=9606 GN=PRKACB PE=1 SV=2	PRKACB	40.622	2.0477	2.6	1	1	1	1.052	1.102	0.891	1.4	1.064	1.736	1.613	0.789	0.892	0.874	1.072	0.90468
P22748	Carbonic anhydrase 4 OS=Homo sapiens OX=9606 GN=CA4 PE=1 SV=2	CA4	35.032	3.8049	6.1	2	3	2	1.164	0.772	1.124	0.924	1.015	1.127	1.183	0.679	2.152	0.929	1.214	0.54146
P22792	Carboxypeptidase N subunit 2 OS=Homo sapiens OX=9606 GN=CPN2 PE=1 SV=3	CPN2	60.556	67.308	16.9	8	14	8	1.255	1.701	1.57	1.232	1.055	0.964	0.788	0.665	1.363	0.809	0.674	0.025045
P22891	Vitamin K-dependent protein Z OS=Homo sapiens OX=9606 GN=PROZ PE=1 SV=2	PROZ	44.743	7.7878	12	4	5	4	0.604	3.633	2.387	0.691	1.097	0.97	0.478	0.605	0.707	0.531	0.391	0.085782
P22897	Macrophage mannose receptor 1 OS=Homo sapiens OX=9606 GN=MRC1 PE=1 SV=1	MRC1	166.01	13.106	4.6	7	8	7	1.022	0.992	0.675	0.844	0.919	2.423	1.73	0.715	1.178	1.076	1.6	0.1137
P23083	Immunoglobulin heavy variable 1-2 OS=Homo sapiens OX=9606 GN=IGHV1-2 PE=1 SV=2	IGHV1-2	13.085	51.495	20.5	2	10	1	0.667	0.263	2.847	0.437	0.39	1.554	1.885	0.888	1.673	0.357	1.381	0.29176
P23141	Liver carboxylesterase 1 OS=Homo sapiens OX=9606 GN=CES1 PE=1 SV=2	CES1	62.52	13.78	12.5	6	8	6	0.757	0.803	0.834	0.902	0.685	0.653	4.222	1.198	0.648	0.781	1.884	0.39954
P23142	Fibulin-1 OS=Homo sapiens OX=9606 GN=FBLN1 PE=1 SV=4	FBLN1	77.213	104.19	21.9	14	18	14	0.804	1.103	0.874	0.793	0.83	1.221	1.328	0.952	0.889	2.299	1.519	0.075799
P23229	Integrin alpha-6 OS=Homo sapiens OX=9606 GN=ITGA6 PE=1 SV=5	ITGA6	126.6	26.08	8.2	10	13	10	0.65	0.687	0.513	2.102	0.586	0.701	3.207	0.754	0.71	1.108	1.428	0.44312
P23284	Peptidyl-prolyl cis-trans isomerase B OS=Homo sapiens OX=9606 GN=PPIB PE=1 SV=2	PPIB	23.742	3.8047	10.2	2	2	2	0.636	0.595	0.82	0.758	0.619	1.312	1.929	1.091	1.88	1.444	2.233	0.0002362
P23467	Receptor-type tyrosine-protein phosphatase beta OS=Homo sapiens OX=9606 GN=PTPRB PE=1 SV=3	PTPRB	224.3	5.6019	1.4	3	3	3	1.375	1.115	1.265	1.494	1.17	1.004	0.874	1.199	0.989	0.964	0.784	0.0108228
P23528	Cofilin-1 OS=Homo sapiens OX=9606 GN=CFL1 PE=1 SV=3	CFL1	18.502	20.328	21.1	4	5	4	1.01	0.682	0.569	1.235	0.773	1.059	3.472	0.624	0.93	0.98	1.655	0.3142
P24043	Laminin subunit alpha-2 OS=Homo sapiens OX=9606 GN=LAMA2 PE=1 SV=4	LAMA2	343.9	242.76	17.5	49	66	49	0.574	0.503	0.441	0.494	0.47	1.46	1.208	0.795	2.014	2.722	3.303	0.0067199
P24821	Tenascin OS=Homo sapiens OX=9606 GN=TNC PE=1 SV=3	TNC	240.85	323.31	29.4	59	177	59	0.357	0.393	0.295	0.335	0.357	1.227	2.491	0.635	2.726	1.683	5.044	0.0050779
P25311	Zinc-alpha-2-glycoprotein OS=Homo sapiens OX=9606 GN=AZGP1 PE=1 SV=2	AZGP1	34.258	52.738	31.5	10	21	10	0.467	2.529	1.453	0.585	1.122	0.973	0.757	2.916	0.729	0.498	0.954	0.86802
P25705	ATP synthase subunit alpha, mitochondrial OS=Homo sapiens OX=9606 GN=ATP5F1A PE=1 SV=1	ATP5F1A	59.75	1.9478	2.5	1	1	1	1.419	0.73	1.123	1.402	1.104	1.32	0.968	1.177	1.217	0.909	0.968	0.9127
P25786	Proteasome subunit alpha type-1 OS=Homo sapiens OX=9606 GN=PSMA1 PE=1 SV=1	PSMA1	29.555	79.636	20.5	5	5	5	0.343	0.43	0.263	0.382	0.317	0.611	7.758	0.564	0.373	0.478	5.639	0.175458
P25788	Proteasome subunit alpha type-3 OS=Homo sapiens OX=9606 GN=PSMA3 PE=1 SV=2	PSMA3	28.433	9.6416	14.5	4	4	4	0.332	0.353	0.339	0.358	0.274	0.534	7.838	0.687	0.406	0.501	6.018	0.142582
P25789	Proteasome subunit alpha type-4 OS=Homo sapiens OX=9606 GN=PSMA4 PE=1 SV=1	PSMA4	29.483	3.0581	6.9	2	4	2	0.537	0.66	0.546	0.749	0.738	0.683	5.509	0.798	0.573	0.645	2.541	0.33844
P26022	Pentraxin-related protein PTX3 OS=Homo sapiens OX=9606 GN=PTX3 PE=1 SV=3	PTX3	41.975	17.187	11.5	4	8	4	0.421	0.519	0.659	0.49	0.556	0.645	3.783	1.355	0.773	2.318	3.355	0.041682
P26038	Moesin OS=Homo sapiens OX=9606 GN=MSN PE=1 SV=3	MSN	67.819	32.178	20.3	13	20	7	1.146	0.679	0.84	1.203	0.875	1.271	1.628	0.874	1.68	1.043	1.37	0.100322
P26373	60S ribosomal protein L13 OS=Homo sapiens OX=9606 GN=RPL13 PE=1 SV=4	RPL13	24.261	2.6372	5.2	1	8	1	3.102	0.533	0.58	3.318	0.448	1.07	0.437	0.489	0.38	0.982	0.421	0.29082
P26583	High mobility group protein B2 OS=Homo sapiens OX=9606 GN=HMGB2 PE=1 SV=2	HMGB2	24.033	1.5755	8.1	2	2	2	2.498	1.512	0.825	1.894	1.01	1.178	0.373	0.786	0.635	1.065	0.522	0.054737
P26927	Hepatocyte growth factor-like protein OS=Homo sapiens OX=9606 GN=MST1 PE=1 SV=2	MST1	80.319	28.164	6.5	3	5	3	1.042	1.732	2.068	0.891	0.886	1.094	0.613	1.162	0.77	1.04	0.707	0.186097
P27105	Erythrocyte band 7 integral membrane protein OS=Homo sapiens OX=9606 GN=STOM PE=1 SV=3	STOM	31.73	31.927	13.9	4	6	4	0.78	0.72	0.436	0.926	0.659	1.154	2.898	0.681	1.524	1.43	2.183	0.029699
P27169	Serum paraoxonase/arylesterase 1 OS=Homo sapiens OX=9606 GN=PON1 PE=1 SV=3	PON1	39.731	93.012	18.9	6	13	6	0.832	1.032	1.877	1.127	0.788	0.406	0.327	2.837	0.909	1.098	0.986	0.53786
P27348	14-3-3 protein theta OS=Homo sapiens OX=9606 GN=YWHAQ PE=1 SV=1	YWHAQ	27.764	1.6767	14.7	4	5	1	0.635	0.52	0.438	1.794	0.586	0.944	2.471	0.779	0.959	1.898	1.775	0.103177
P27487	Dipeptidyl peptidase 4 OS=Homo sapiens OX=9606 GN=DPP4 PE=1 SV=2	DPP4	88.278	9.5496	3.8	3	4	3	0.631	0.95	0.739	0.792	0.544	0.913	0.878	0.92	0.755	3.694	1.958	0.161219
P27701	CD82 antigen OS=Homo sapiens OX=9606 GN=CD82 PE=1 SV=1	CD82	29.625	2.0597	4.5	1	2	1	0.994	0.818	0.982	1.197	0.727	1.322	1.526	0.971	1.571	1.119	1.38	0.03446
P27797	Calreticulin OS=Homo sapiens OX=9606 GN=CALR PE=1 SV=1	CALR	48.141	11.576	6	2	2	2	0.784	0.821	0.664	0.885	0.738	1.474	2.559	0.865	1.012	1.472	1.897	0.042056
P27918	Properdin OS=Homo sapiens OX=9606 GN=CFP PE=1 SV=2	CFP	51.276	71.205	29.9	14	31	14	2.259	1.701	1.544	1.954	1.16	0.841	0.428	0.39	0.402	0.783	0.33	0.00051704
P28065	Proteasome subunit beta type-9 OS=Homo sapiens OX=9606 GN=PSMB9 PE=1 SV=2	PSMB9	23.264	2.2842	8.7	2	3	2	0.39	0.57	0.355	0.419	0.512	0.59	6.79	0.785	0.565	0.507	4.113	0.185138
P28066	Proteasome subunit alpha type-5 OS=Homo sapiens OX=9606 GN=PSMA5 PE=1 SV=3	PSMA5	26.411	7.3105	12	2	3	2	0.652	1.009	0.649	0.704	0.564	0.715	4.389	0.798	0.741	1.188	2.189	0.22314
P28070	Proteasome subunit beta type-4 OS=Homo sapiens OX=9606 GN=PSMB4 PE=1 SV=4	PSMB4	29.204	3.9313	7.2	2	2	2	0.477	0.588	0.386	0.586	0.478	0.556	6.212	1.036	0.432	0.748	3.572	0.2031
P28072	Proteasome subunit beta type-6 OS=Homo sapiens OX=9606 GN=PSMB6 PE=1 SV=4	PSMB6	25.357	2.4288	4.2	1	2	1
P28074	Proteasome subunit beta type-5 OS=Homo sapiens OX=9606 GN=PSMB5 PE=1 SV=3	PSMB5	28.48	1.7041	4.6	1	1	1
P28676	Grancalcin OS=Homo sapiens OX=9606 GN=GCA PE=1 SV=2	GCA	24.01	1.9067	8.3	2	2	2	0.571	0.422	0.278	0.659	0.338	1.314	3.443	0.77	1.817	1.474	3.888	0.0022036
P28799	Granulins OS=Homo sapiens OX=9606 GN=GRN PE=1 SV=2	GRN	63.544	11.422	2.2	1	2	1	3.539	0.603	1.062	1.643	1.354	1.148	0.101	0.735	0.391	1.201	0.436	0.112437
P28906	Hematopoietic progenitor cell antigen CD34 OS=Homo sapiens OX=9606 GN=CD34 PE=1 SV=2	CD34	40.716	1.9084	4.2	2	2	2	1.569	1.261	1.292	1.056	1.6	0.855	1.749	0.901	0.678	0.663	0.715	0.074676
P29144	Tripeptidyl-peptidase 2 OS=Homo sapiens OX=9606 GN=TPP2 PE=1 SV=4	TPP2	138.35	11.847	4.6	6	8	6	0.377	0.285	0.55	0.549	0.209	0.455	5.669	0.542	0.634	1.908	4.674	0.064
P29622	Kallistatin OS=Homo sapiens OX=9606 GN=SERPINA4 PE=1 SV=3	SERPINA4	48.541	8.1054	14.1	6	7	6	1.24	2.298	2.168	1.03	1.187	0.667	0.581	1.129	0.869	0.547	0.479	0.00992
P29966	Myristoylated alanine-rich C-kinase substrate OS=Homo sapiens OX=9606 GN=MARCKS PE=1 SV=4	MARCKS	31.554	6.5984	10.2	2	2	2
P30044	Peroxiredoxin-5, mitochondrial OS=Homo sapiens OX=9606 GN=PRDX5 PE=1 SV=4	PRDX5	22.086	1.9742	8.4	1	1	1	0.867	1.211	0.898	1.252	0.784	0.947	1.663	1.163	1.544	1.021	1.265	0.1575
P30101	Protein disulfide-isomerase A3 OS=Homo sapiens OX=9606 GN=PDIA3 PE=1 SV=4	PDIA3	56.782	41.501	8.7	4	5	4	0.886	0.925	0.653	1.008	0.893	1.329	1.917	1.13	1.149	1.367	1.579	0.0058558
P30273	High affinity immunoglobulin epsilon receptor subunit gamma OS=Homo sapiens OX=9606 GN=FCER1G PE=1 SV=1	FCER1G	9.6674	4.6768	20.9	3	3	3	0.706	0.475	0.338	1.837	0.471	1.093	2.374	0.572	1.624	1.488	1.869	0.092704
P30466	HLA class I histocompatibility antigen, B-18 alpha chain OS=Homo sapiens OX=9606 GN=HLA-B PE=1 SV=1	HLA-B	40.274	2.771	18.5	6	10	1
P30481	HLA class I histocompatibility antigen, B-44 alpha chain OS=Homo sapiens OX=9606 GN=HLA-B PE=1 SV=1	HLA-B	40.481	1.7425	18.2	6	10	0
P30486	HLA class I histocompatibility antigen, B-48 alpha chain OS=Homo sapiens OX=9606 GN=HLA-B PE=1 SV=1	HLA-B	40.362	11.495	18.5	6	9	0
P30510	HLA class I histocompatibility antigen, Cw-14 alpha chain OS=Homo sapiens OX=9606 GN=HLA-C PE=1 SV=2	HLA-C	40.837	2.4253	8.5	3	5	0
P30626	Sorcin OS=Homo sapiens OX=9606 GN=SRI PE=1 SV=1	SRI	21.676	14.099	26.3	5	7	5	0.954	0.949	0.821	1.063	0.724	1.289	2.601	0.683	0.829	1.42	1.512	0.26994
P30740	Leukocyte elastase inhibitor OS=Homo sapiens OX=9606 GN=SERPINB1 PE=1 SV=1	SERPINB1	42.741	1.7179	2.4	1	1	1	0.736	0.623	0.589	1.172	0.65	1.077	1.924	1.168	1.929	1.266	1.953	0.0051952
P31146	Coronin-1A OS=Homo sapiens OX=9606 GN=CORO1A PE=1 SV=4	CORO1A	51.026	6.343	7.4	3	4	3	0.723	0.785	0.588	1.004	0.587	1.151	2.548	1.24	1.291	1.369	2.061	0.0040429
P31151	Protein S100-A7 OS=Homo sapiens OX=9606 GN=S100A7 PE=1 SV=4	S100A7	11.471	4.3914	21.8	2	3	2	1.029	2.115	0.775	1.048	1.356	0.896	1.693	1.026	1.087	0.709	0.856	0.54858
P31944	Caspase-14 OS=Homo sapiens OX=9606 GN=CASP14 PE=1 SV=2	CASP14	27.679	3.1652	7.4	3	3	3	1.055	2.262	1.023	1.231	1.294	0.856	1.774	0.643	0.877	0.684	0.704	0.13908
P31946	14-3-3 protein beta/alpha OS=Homo sapiens OX=9606 GN=YWHAB PE=1 SV=3	YWHAB	28.082	7.0743	19.1	5	8	1	0.729	0.685	0.632	1.389	0.683	0.967	2.689	0.969	1.05	1.347	1.705	0.074203
P31949	Protein S100-A11 OS=Homo sapiens OX=9606 GN=S100A11 PE=1 SV=2	S100A11	11.74	4.6917	19	2	2	2	0.881	0.996	1.057	1.07	0.926	1.122	1.718	1.009	1.284	1.218	1.288	0.038878
P32119	Peroxiredoxin-2 OS=Homo sapiens OX=9606 GN=PRDX2 PE=1 SV=5	PRDX2	21.892	7.1385	17.7	4	4	3	0.955	1.135	0.684	0.724	0.708	0.85	3.825	0.663	0.701	0.837	1.635	0.52086
P32942	Intercellular adhesion molecule 3 OS=Homo sapiens OX=9606 GN=ICAM3 PE=1 SV=2	ICAM3	59.54	3.0657	3.3	1	1	1	1.532	0.796	1.107	1.455	0.863	0.865	0.981	1.236	1.072	1.44	0.972	0.95552
P33151	Cadherin-5 OS=Homo sapiens OX=9606 GN=CDH5 PE=1 SV=5	CDH5	87.527	2.4743	1.3	1	1	1	0.707	3.455	1.853	0.837	1.708	0.804	0.741	0.754	0.554	0.507	0.393	0.059796
P35247	Pulmonary surfactant-associated protein D OS=Homo sapiens OX=9606 GN=SFTPD PE=1 SV=3	SFTPD	37.728	27.264	10.1	3	5	3	0.331	1.173	0.487	0.615	1.259	0.879	4.22	0.435	0.804	1.139	1.935	0.33888
P35326	Small proline-rich protein 2A OS=Homo sapiens OX=9606 GN=SPRR2A PE=1 SV=1	SPRR2A	7.9653	1.8062	43.1	2	3	2	0.78	2.559	1.153	1.044	1.414	1.006	1.101	0.957	0.866	0.849	0.688	0.22274
P35443	Thrombospondin-4 OS=Homo sapiens OX=9606 GN=THBS4 PE=1 SV=2	THBS4	105.87	33.526	10.8	8	8	7	0.744	0.905	0.708	0.682	0.732	1.505	0.939	0.468	0.967	3.235	1.887	0.24996
P35527	Keratin, type I cytoskeletal 9 OS=Homo sapiens OX=9606 GN=KRT9 PE=1 SV=3	KRT9	62.064	323.31	36	21	78	20	1.034	2.173	0.785	1.029	1.326	1.045	1.764	0.784	0.943	0.603	0.81	0.41016
P35542	Serum amyloid A-4 protein OS=Homo sapiens OX=9606 GN=SAA4 PE=1 SV=2	SAA4	14.746	33.008	46.9	6	27	6	0.726	0.49	1.143	0.793	0.577	0.704	0.57	5.051	0.895	0.77	2.143	0.36598
P35555	Fibrillin-1 OS=Homo sapiens OX=9606 GN=FBN1 PE=1 SV=3	FBN1	312.24	153.28	11	28	34	28	1.085	0.9	0.645	0.941	0.777	1.495	1.383	0.776	1.223	1.93	1.566	0.04186
P35579	Myosin-9 OS=Homo sapiens OX=9606 GN=MYH9 PE=1 SV=4	MYH9	226.53	297.12	27.2	53	83	42	0.458	0.482	0.383	0.81	0.46	2.046	1.411	0.705	1.468	2.461	3.12	0.0023218
P35613	Basigin OS=Homo sapiens OX=9606 GN=BSG PE=1 SV=2	BSG	42.2	3.8148	7.8	2	3	2	0.867	0.668	0.946	1.034	0.597	0.931	2.119	1.009	1.705	1.155	1.683	0.032457
P35749	Myosin-11 OS=Homo sapiens OX=9606 GN=MYH11 PE=1 SV=3	MYH11	227.34	1.2272	5.8	12	15	1	1.726	1.174	1.042	1.382	1.078	3.378	1.02	0.243	0.439	0.181	0.822	0.22494
P35789	Zinc finger protein 93 OS=Homo sapiens OX=9606 GN=ZNF93 PE=2 SV=4	ZNF93	70.97	-2	1.3	1	1	1	0.964	0.988	0.9	1.219	1.555	1.428	1.283	1.212	0.89	0.982	1.03	0.7955
P35858	Insulin-like growth factor-binding protein complex acid labile subunit OS=Homo sapiens OX=9606 GN=IGFALS PE=1 SV=1	IGFALS	66.034	20.382	13.2	8	10	8	0.648	3.534	2.224	1.016	1.215	0.715	0.567	0.792	0.808	0.496	0.391	0.068257
P35908	Keratin, type II cytoskeletal 2 epidermal OS=Homo sapiens OX=9606 GN=KRT2 PE=1 SV=2	KRT2	65.432	323.31	45.2	30	81	22	1.105	2.514	0.604	1.035	1.315	0.801	1.783	0.808	1.182	0.518	0.775	0.47054
P35998	26S proteasome regulatory subunit 7 OS=Homo sapiens OX=9606 GN=PSMC2 PE=1 SV=3	PSMC2	48.633	-2	3	1	1	1	0.822	0.926	0.785	1.003	1.393	1.456	1.949	0.968	1.048	1.008	1.304	0.177882
P36955	Pigment epithelium-derived factor OS=Homo sapiens OX=9606 GN=SERPINF1 PE=1 SV=4	SERPINF1	46.312	13.158	16.3	6	8	6	0.526	2.102	1.309	0.692	1.03	0.984	0.59	2.183	1.084	1.114	1.052	0.81126
P36980	Complement factor H-related protein 2 OS=Homo sapiens OX=9606 GN=CFHR2 PE=1 SV=1	CFHR2	30.65	4.3984	21.9	6	14	2	0.773	2.689	1.511	0.654	1.147	0.877	1.097	1.292	0.661	0.888	0.711	0.42046
P37802	Transgelin-2 OS=Homo sapiens OX=9606 GN=TAGLN2 PE=1 SV=3	TAGLN2	22.391	2.2228	10.6	2	2	2	0.926	0.633	0.533	1.756	0.865	0.979	3.314	0.669	0.598	1.029	1.398	0.5876
P37837	Transaldolase OS=Homo sapiens OX=9606 GN=TALDO1 PE=1 SV=2	TALDO1	37.54	2.9741	5.6	2	3	2
P39060	Collagen alpha-1(XVIII) chain OS=Homo sapiens OX=9606 GN=COL18A1 PE=1 SV=5	COL18A1	178.19	5.5511	1.6	3	3	3	0.879	0.805	0.821	0.857	0.679	1.806	1.442	0.794	1.581	1.498	1.762	0.023161
P39210	Protein Mpv17 OS=Homo sapiens OX=9606 GN=MPV17 PE=1 SV=1	MPV17	19.733	-2	5.1	1	1	1	1.345	2.763	0.728	0.97	1.296	0.921	1.488	0.785	1.041	0.62	0.684	0.26672
P40197	Platelet glycoprotein V OS=Homo sapiens OX=9606 GN=GP5 PE=1 SV=1	GP5	60.958	2.2065	1.6	1	1	1	0.844	0.833	0.74	2.526	0.551	0.821	0.794	0.758	0.974	2.125	0.996	0.83594
P40227	T-complex protein 1 subunit zeta OS=Homo sapiens OX=9606 GN=CCT6A PE=1 SV=3	CCT6A	58.024	6.5178	5.8	3	3	3	0.81	0.48	0.396	1.279	0.633	1.466	2.465	0.6	1.193	1.753	2.078	0.050504
P40306	Proteasome subunit beta type-10 OS=Homo sapiens OX=9606 GN=PSMB10 PE=1 SV=1	PSMB10	28.936	3.3535	6.2	2	4	2	0.386	0.315	0.285	0.306	0.399	0.493	6.704	0.559	0.485	0.453	5.141	0.157775
P40337	von Hippel-Lindau disease tumor suppressor OS=Homo sapiens OX=9606 GN=VHL PE=1 SV=2	VHL	24.152	-2	7	1	1	1		2.593	1.134	0.635	0.615	1.205	0.776	1.319	1.105	1.085	0.882	0.90826
P40926	Malate dehydrogenase, mitochondrial OS=Homo sapiens OX=9606 GN=MDH2 PE=1 SV=3	MDH2	35.503	21.516	4.7	1	2	1	3.235	1.093	1.01	1.649	0.981	1.043	0.79	0.889	0.704	0.542	0.498	0.042681
P43251	Biotinidase OS=Homo sapiens OX=9606 GN=BTD PE=1 SV=2	BTD	61.132	1.2362	2.4	1	2	1	0.225	2.444	2.301	0.692	0.872	1.563	0.157	2.367	0.621	0.535	0.802	0.68072
P43652	Afamin OS=Homo sapiens OX=9606 GN=AFM PE=1 SV=1	AFM	69.068	37.901	25.2	16	27	16	0.487	1.364	0.91	0.471	0.798	4.051	0.793	1.892	0.547	0.378	1.901	0.49222
P46531	Neurogenic locus notch homolog protein 1 OS=Homo sapiens OX=9606 GN=NOTCH1 PE=1 SV=4	NOTCH1	272.5	1.7657	0.4	1	1	1
P48059	LIM and senescent cell antigen-like-containing domain protein 1 OS=Homo sapiens OX=9606 GN=LIMS1 PE=1 SV=4	LIMS1	37.251	8.6096	16.3	5	5	5	1.375	0.764	0.977	1.851	0.971	1.131	1.687	0.715	0.679	1.067	0.889	0.59818
P48066	Sodium- and chloride-dependent GABA transporter 3 OS=Homo sapiens OX=9606 GN=SLC6A11 PE=2 SV=1	SLC6A11	70.605	-2	1.7	1	1	1	0.816	1.048	0.812	0.796	1.195	1.396	1.769	1.101	1.309	1.123	1.435	0.0165594
P48304	Lithostathine-1-beta OS=Homo sapiens OX=9606 GN=REG1B PE=1 SV=1	REG1B	18.665	3.5504	6.6	1	1	1	0.581	0.679	0.855	0.567	0.69	0.753	0.798	4.084	0.847	1.807	2.458	0.116384
P48509	CD151 antigen OS=Homo sapiens OX=9606 GN=CD151 PE=1 SV=3	CD151	28.295	4.1852	10.7	3	3	3	1.063	0.99	0.805	1.813	0.934	0.861	2.188	0.835	0.889	1.004	1.031	0.98544
P48643	T-complex protein 1 subunit epsilon OS=Homo sapiens OX=9606 GN=CCT5 PE=1 SV=1	CCT5	59.67	2.3327	3.9	2	2	2
P48668	Keratin, type II cytoskeletal 6C OS=Homo sapiens OX=9606 GN=KRT6C PE=1 SV=3	KRT6C	60.024	155.88	41.5	27	49	1	0.92	3.153	0.853	0.942	0.997	0.889	1.186	0.901	1.26	0.798	0.733	0.51606
P48740	Mannan-binding lectin serine protease 1 OS=Homo sapiens OX=9606 GN=MASP1 PE=1 SV=3	MASP1	79.246	313.9	27.8	15	42	15	1.703	1.486	1.177	1.424	1.376	0.941	1.104	0.561	0.909	0.854	0.61	0.003957
P48741	Putative heat shock 70 kDa protein 7 OS=Homo sapiens OX=9606 GN=HSPA7 PE=5 SV=2	HSPA7	40.244	25.096	8.7	3	5	1	0.524	0.717	0.768	0.68	0.407	1.049	2.324	1.298	2.142	1.23	2.598	0.0015401
P49368	T-complex protein 1 subunit gamma OS=Homo sapiens OX=9606 GN=CCT3 PE=1 SV=4	CCT3	60.533	7.7008	7.9	4	5	4	0.897	0.782	0.553	1.279	0.655	1.423	1.766	0.644	1.056	1.725	1.588	0.099121
P49720	Proteasome subunit beta type-3 OS=Homo sapiens OX=9606 GN=PSMB3 PE=1 SV=2	PSMB3	22.949	2.6164	7.8	1	1	1	0.12	0.28	0.635	0.54	0.452	0.661	6.329	0.825	0.691	0.72	4.552	0.059836
P49746	Thrombospondin-3 OS=Homo sapiens OX=9606 GN=THBS3 PE=1 SV=1	THBS3	104.2	-2	2.4	2	2	1
P49747	Cartilage oligomeric matrix protein OS=Homo sapiens OX=9606 GN=COMP PE=1 SV=2	COMP	82.86	24.974	5	3	4	3	1.03	0.993	0.919	0.878	0.829	1.886	1.58	0.676	0.672	1.826	1.428	0.34494
P49908	Selenoprotein P OS=Homo sapiens OX=9606 GN=SELENOP PE=1 SV=3	SELENOP	43.173	8.9404	12.3	5	8	5	1.182	1.697	1.618	1.189	1.036	0.883	1.086	1.272	0.671	1.012	0.733	0.061276
P49913	Cathelicidin antimicrobial peptide OS=Homo sapiens OX=9606 GN=CAMP PE=1 SV=1	CAMP	19.301	32.587	26.5	5	11	5	2	0.445	1.267	1.316	0.598	0.868	0.673	1.189	1.327	1.47	0.982	0.793
P50148	Guanine nucleotide-binding protein G(q) subunit alpha OS=Homo sapiens OX=9606 GN=GNAQ PE=1 SV=4	GNAQ	42.142	3.4962	7.5	3	4	3	0.767	0.681	0.641	1.975	0.728	1.029	1.621	0.794	1.22	1.597	1.307	0.21424
P50552	Vasodilator-stimulated phosphoprotein OS=Homo sapiens OX=9606 GN=VASP PE=1 SV=3	VASP	39.829	2.4762	3.2	1	1	1
P50895	Basal cell adhesion molecule OS=Homo sapiens OX=9606 GN=BCAM PE=1 SV=2	BCAM	67.404	1.232	3	2	2	2
P50990	T-complex protein 1 subunit theta OS=Homo sapiens OX=9606 GN=CCT8 PE=1 SV=4	CCT8	59.62	3.8803	3.6	2	3	2	0.874	0.577	0.545	1.197	0.579	1.348	1.928	1.276	1.16	1.731	1.973	0.0043428
P50995	Annexin A11 OS=Homo sapiens OX=9606 GN=ANXA11 PE=1 SV=1	ANXA11	54.389	7.4063	5.9	3	3	3	0.836	0.615	0.637	1.206	0.619	1.172	3.266	0.696	0.928	1.262	1.872	0.118641
P51148	Ras-related protein Rab-5C OS=Homo sapiens OX=9606 GN=RAB5C PE=1 SV=2	RAB5C	23.482	2.1081	10.6	2	2	1
P51149	Ras-related protein Rab-7a OS=Homo sapiens OX=9606 GN=RAB7A PE=1 SV=1	RAB7A	23.489	8.4869	20.3	4	6	4	0.852	0.588	0.598	1.189	0.578	1.182	2.049	1.131	1.498	1.478	1.929	0.0050783
P51575	P2X purinoceptor 1 OS=Homo sapiens OX=9606 GN=P2RX1 PE=1 SV=1	P2RX1	44.98	9.3765	6.3	2	2	2	0.601	0.511	0.346	1.784	0.485	1.019	3.115	0.467	1.12	1.572	1.957	0.146337
P51654	Glypican-3 OS=Homo sapiens OX=9606 GN=GPC3 PE=1 SV=1	GPC3	65.562	-2	2.6	1	1	1	1.116	0.865	0.67	0.747	1.891	1.528	1.602	0.845	0.957	1.183	1.156	0.42396
P51884	Lumican OS=Homo sapiens OX=9606 GN=LUM PE=1 SV=2	LUM	38.429	14.579	17.8	7	8	7	0.701	3.218	1.601	0.572	1.149	1.312	0.624	0.988	0.598	0.659	0.577	0.2769
P52272	Heterogeneous nuclear ribonucleoprotein M OS=Homo sapiens OX=9606 GN=HNRNPM PE=1 SV=3	HNRNPM	77.515	56.949	3.2	1	1	1	3.783	0.923	0.974	1.326	0.778	1.021	0.733	0.837	0.776	0.836	0.54	0.20972
P52566	Rho GDP-dissociation inhibitor 2 OS=Homo sapiens OX=9606 GN=ARHGDIB PE=1 SV=3	ARHGDIB	22.988	2.5093	7	1	1	1
P53801	Pituitary tumor-transforming gene 1 protein-interacting protein OS=Homo sapiens OX=9606 GN=PTTG1IP PE=1 SV=1	PTTG1IP	20.324	2.4643	13.9	2	2	2	1.342	0.561	0.82	1.291	0.978	0.973	1.727	0.446	1.432	1.544	1.226	0.62202
P54756	Ephrin type-A receptor 5 OS=Homo sapiens OX=9606 GN=EPHA5 PE=1 SV=3	EPHA5	114.8	1.4829	1.2	1	1	1
P55056	Apolipoprotein C-IV OS=Homo sapiens OX=9606 GN=APOC4 PE=1 SV=1	APOC4	14.553	113.92	42.5	8	27	8	2.263	0.654	1.425	2.549	1.02	0.715	0.349	1.411	0.527	0.623	0.458	0.052875
P55058	Phospholipid transfer protein OS=Homo sapiens OX=9606 GN=PLTP PE=1 SV=1	PLTP	54.739	15.481	6.5	3	7	3	0.847	1.006	0.932	0.931	0.746	0.611	0.654	2.602	1.399	1.101	1.427	0.47532
P55072	Transitional endoplasmic reticulum ATPase OS=Homo sapiens OX=9606 GN=VCP PE=1 SV=4	VCP	89.321	1.8581	1.7	1	1	1
P55103	Inhibin beta C chain OS=Homo sapiens OX=9606 GN=INHBC PE=2 SV=1	INHBC	38.237	4.4643	7.7	2	3	2	1.241	0.952	0.919	1.214	1.278	1.265	0.97	1.041	1.449	1.025	1.026	0.82376
P55160	Nck-associated protein 1-like OS=Homo sapiens OX=9606 GN=NCKAP1L PE=1 SV=3	NCKAP1L	128.15	2.4743	0.9	1	1	1
P55259	Pancreatic secretory granule membrane major glycoprotein GP2 OS=Homo sapiens OX=9606 GN=GP2 PE=2 SV=3	GP2	59.48	204.1	10.6	6	13	6	0.057	0.063	0.081	0.317	0.086	0.282	0.501	9.323	0.188	0.065	17.151	0.125302
P55268	Laminin subunit beta-2 OS=Homo sapiens OX=9606 GN=LAMB2 PE=1 SV=2	LAMB2	195.98	6.9123	1.6	2	2	2
P56199	Integrin alpha-1 OS=Homo sapiens OX=9606 GN=ITGA1 PE=1 SV=2	ITGA1	130.85	1.6215	0.8	1	1	1	0.881	0.933	0.632	0.691	0.748	1.415	0.675	0.665	2.547	1.817	1.832	0.160285
P57076	Cilia- and flagella-associated protein 298 OS=Homo sapiens OX=9606 GN=CFAP298 PE=1 SV=1	CFAP298	33.224	-2	3.8	1	1	1
P58166	Inhibin beta E chain OS=Homo sapiens OX=9606 GN=INHBE PE=1 SV=1	INHBE	38.561	6.63	12.3	4	5	4	0.794	0.428	0.336	0.672	0.468	1.357	0.957	4.506	1.476	0.857	3.393	0.0126242
P58335	Anthrax toxin receptor 2 OS=Homo sapiens OX=9606 GN=ANTXR2 PE=1 SV=5	ANTXR2	53.666	3.2771	5.3	2	3	2
P59666	Neutrophil defensin 3 OS=Homo sapiens OX=9606 GN=DEFA3 PE=1 SV=1	DEFA3	10.245	3.0473	19.1	2	3	2	0.213	0.308	0.424	0.125	0.188	1.22	4.526	1.325	2.249	0.619	7.901	0.0011753
P59768	Guanine nucleotide-binding protein G(I)/G(S)/G(O) subunit gamma-2 OS=Homo sapiens OX=9606 GN=GNG2 PE=1 SV=2	GNG2	7.8501	5.5858	32.4	2	3	2	0.9	0.724	0.767	0.89	0.648	1.556	1.573	1.102	1.835	1.216	1.853	0.00062203
P59998	Actin-related protein 2/3 complex subunit 4 OS=Homo sapiens OX=9606 GN=ARPC4 PE=1 SV=3	ARPC4	19.667	1.1922	4.8	1	1	1	0.833	0.593	0.452	1.449	0.607	1.177	1.854	1.79	1.032	1.539	1.879	0.0171218
P60033	CD81 antigen OS=Homo sapiens OX=9606 GN=CD81 PE=1 SV=1	CD81	25.809	9.2982	21.6	4	4	4	1.206	0.818	1.422	1.117	0.813	0.707	0.855	1.338	1.532	1.415	1.088	0.7436
P60174	Triosephosphate isomerase OS=Homo sapiens OX=9606 GN=TPI1 PE=1 SV=3	TPI1	30.791	29.001	9.1	2	4	2	2.831	0.639	0.65	3.445	0.626	0.854	0.743	0.651	0.452	0.689	0.414	0.2144
P60660	Myosin light polypeptide 6 OS=Homo sapiens OX=9606 GN=MYL6 PE=1 SV=2	MYL6	16.93	75.599	25.8	3	6	3	0.356	0.723	0.328	0.736	0.435	2.349	2.057	0.658	1.329	2.252	3.353	0.0041029
P60900	Proteasome subunit alpha type-6 OS=Homo sapiens OX=9606 GN=PSMA6 PE=1 SV=1	PSMA6	27.399	9.1856	16.3	4	6	4	0.145	0.678	0.154	0.296	0.291	0.353	7.942	0.664	0.513	0.477	6.361	0.100784
P60953	Cell division control protein 42 homolog OS=Homo sapiens OX=9606 GN=CDC42 PE=1 SV=2	CDC42	21.258	2.6734	5.8	1	1	1	0.984	0.499	0.514	1.334	0.678	1.14	1.598	0.765	2.031	1.488	1.752	0.050056
P61020	Ras-related protein Rab-5B OS=Homo sapiens OX=9606 GN=RAB5B PE=1 SV=1	RAB5B	23.707	31.38	10.7	2	2	1	0.806	0.93	0.429	0.919	0.791	1.349	2.198	0.927	1.557	1.369	1.91	0.0119434
P61073	C-X-C chemokine receptor type 4 OS=Homo sapiens OX=9606 GN=CXCR4 PE=1 SV=1	CXCR4	39.745	4.4223	3.1	1	1	1	1.034	0.842	0.706	2.108	0.833	0.901	2.32	0.662	0.839	1.023	1.04	0.9486
P61088	Ubiquitin-conjugating enzyme E2 N OS=Homo sapiens OX=9606 GN=UBE2N PE=1 SV=1	UBE2N	17.138	2.4456	6.6	1	4	1
P61106	Ras-related protein Rab-14 OS=Homo sapiens OX=9606 GN=RAB14 PE=1 SV=4	RAB14	23.897	5.7268	15.3	3	3	3	1.006	0.778	0.631	0.926	0.741	1.205	1.801	1.363	1.446	1.429	1.775	0.0005778
P61160	Actin-related protein 2 OS=Homo sapiens OX=9606 GN=ACTR2 PE=1 SV=1	ACTR2	44.76	1.9224	2.8	1	1	1
P61224	Ras-related protein Rap-1b OS=Homo sapiens OX=9606 GN=RAP1B PE=1 SV=1	RAP1B	20.825	37.591	25.5	5	12	3	1.132	0.675	0.616	1.699	0.74	1.095	1.851	0.932	1.018	1.395	1.294	0.21952
P61626	Lysozyme C OS=Homo sapiens OX=9606 GN=LYZ PE=1 SV=1	LYZ	16.537	17.747	14.2	2	3	2	1.192	2.61	1.179	0.907	1.158	1.187	0.803	0.809	0.836	1.1	0.672	0.12602
P61769	Beta-2-microglobulin OS=Homo sapiens OX=9606 GN=B2M PE=1 SV=1	B2M	13.714	6.3002	16.8	2	2	2	1.164	0.882	0.614	0.971	0.831	1.182	2.161	1.16	1.304	1.153	1.56	0.02618
P61981	14-3-3 protein gamma OS=Homo sapiens OX=9606 GN=YWHAG PE=1 SV=2	YWHAG	28.302	2.5312	15	4	4	1	0.911	0.712	0.562	1.636	0.67	1.024	2.64	0.712	0.866	1.476	1.496	0.25514
P62258	14-3-3 protein epsilon OS=Homo sapiens OX=9606 GN=YWHAE PE=1 SV=1	YWHAE	29.174	19.464	30.2	8	13	6	0.789	0.596	0.726	1.525	0.621	0.907	2.404	0.84	0.951	1.557	1.564	0.144717
P62491	Ras-related protein Rab-11A OS=Homo sapiens OX=9606 GN=RAB11A PE=1 SV=3	RAB11A	24.393	9.0798	14.4	3	5	3	1.022	0.693	0.574	0.931	0.801	1.184	1.99	1.352	1.459	1.324	1.818	0.0021449
P62805	Histone H4 OS=Homo sapiens OX=9606 GN=HIST1H4A PE=1 SV=2	HIST1H4A	11.367	42.819	50.5	6	22	6	0.447	0.35	0.193	0.242	0.269	1.829	1.494	0.44	1.746	2.938	5.628	0.0017222
P62807	Histone H2B type 1-C/E/F/G/I OS=Homo sapiens OX=9606 GN=HIST1H2BC PE=1 SV=4	HIST1H2BC	13.906	14.336	44.4	7	12	2	0.509	0.844	0.357	0.416	0.425	2.042	2.166	0.324	1.28	2.626	3.308	0.034564
P62820	Ras-related protein Rab-1A OS=Homo sapiens OX=9606 GN=RAB1A PE=1 SV=3	RAB1A	22.677	3.6057	17.6	4	5	3
P62826	GTP-binding nuclear protein Ran OS=Homo sapiens OX=9606 GN=RAN PE=1 SV=3	RAN	24.423	1.2953	6	1	1	1
P62834	Ras-related protein Rap-1A OS=Homo sapiens OX=9606 GN=RAP1A PE=1 SV=1	RAP1A	20.987	2.0946	17.4	3	7	1
P62873	Guanine nucleotide-binding protein G(I)/G(S)/G(T) subunit beta-1 OS=Homo sapiens OX=9606 GN=GNB1 PE=1 SV=3	GNB1	37.377	9.1593	16.8	6	9	2	0.703	0.695	0.607	1.379	0.7	1.187	2.208	1.163	1.385	1.191	1.747	0.0164357
P62879	Guanine nucleotide-binding protein G(I)/G(S)/G(T) subunit beta-2 OS=Homo sapiens OX=9606 GN=GNB2 PE=1 SV=3	GNB2	37.331	33.74	18.5	6	9	2	0.818	0.672	0.668	1.156	0.671	1.357	1.892	1.261	1.441	1.303	1.82	0.00143828
P62937	Peptidyl-prolyl cis-trans isomerase A OS=Homo sapiens OX=9606 GN=PPIA PE=1 SV=2	PPIA	18.012	5.8058	19.4	3	4	3	1.089	0.84	0.57	1.826	0.843	0.978	1.676	0.779	0.771	1.302	1.065	0.71112
P62987	Ubiquitin-60S ribosomal protein L40 OS=Homo sapiens OX=9606 GN=UBA52 PE=1 SV=2	UBA52	14.728	4.8919	14.1	2	4	2	0.873	1.247	0.686	0.857	1.005	1.369	2.143	0.787	1.174	1.287	1.448	0.11006
P63000	Ras-related C3 botulinum toxin substrate 1 OS=Homo sapiens OX=9606 GN=RAC1 PE=1 SV=1	RAC1	21.45	18.921	34.4	6	9	6	0.879	0.689	0.663	1.185	0.74	1.301	1.403	1.087	1.54	1.336	1.604	0.0036354
P63104	14-3-3 protein zeta/delta OS=Homo sapiens OX=9606 GN=YWHAZ PE=1 SV=1	YWHAZ	27.745	20.08	15.9	5	5	2	0.911	0.813	0.643	1.729	0.745	1.024	1.945	0.995	0.896	1.534	1.321	0.22386
P63218	Guanine nucleotide-binding protein G(I)/G(S)/G(O) subunit gamma-5 OS=Homo sapiens OX=9606 GN=GNG5 PE=1 SV=3	GNG5	7.3184	1.8337	23.5	2	2	2	0.918	0.784	0.641	1.204	0.745	1.249	1.772	0.859	1.802	1.209	1.606	0.029657
P63261	Actin, cytoplasmic 2 OS=Homo sapiens OX=9606 GN=ACTG1 PE=1 SV=1	ACTG1	41.792	182.09	33.9	10	34	3	0.766	1.097	0.756	1.325	0.908	0.923	2.059	0.807	1.055	1.386	1.284	0.3088
P67936	Tropomyosin alpha-4 chain OS=Homo sapiens OX=9606 GN=TPM4 PE=1 SV=3	TPM4	28.521	5.5535	14.9	4	4	4	0.848	0.841	0.627	1.895	0.924	0.861	2.417	0.739	0.586	1.52	1.192	0.7334
P68133	Actin, alpha skeletal muscle OS=Homo sapiens OX=9606 GN=ACTA1 PE=1 SV=1	ACTA1	42.051	7.5653	27.6	9	33	2	1.009	0.648	0.568	1.529	0.706	0.871	2.003	1.002	1.183	1.628	1.499	0.109176
P68363	Tubulin alpha-1B chain OS=Homo sapiens OX=9606 GN=TUBA1B PE=1 SV=1	TUBA1B	50.151	30.38	23.3	10	12	2	0.872	0.53	0.439	1.623	0.536	0.79	2.027	0.897	1.254	2.068	1.759	0.084625
P68366	Tubulin alpha-4A chain OS=Homo sapiens OX=9606 GN=TUBA4A PE=1 SV=1	TUBA4A	49.924	4.2357	23.4	10	12	2	1.494	0.571	0.688	1.625	0.552	0.758	1.93	1.087	0.921	1.67	1.291	0.32906
P68371	Tubulin beta-4B chain OS=Homo sapiens OX=9606 GN=TUBB4B PE=1 SV=1	TUBB4B	49.83	11.178	11.5	4	4	3	0.507	0.666	0.518	1.416	0.563	0.828	1.476	1.001	1.289	2.442	1.917	0.037439
P68871	Hemoglobin subunit beta OS=Homo sapiens OX=9606 GN=HBB PE=1 SV=2	HBB	15.998	83.886	76.9	10	58	5	1.713	0.93	0.773	0.926	0.666	3.793	0.756	0.549	0.61	0.637	1.267	0.91562
P69892	Hemoglobin subunit gamma-2 OS=Homo sapiens OX=9606 GN=HBG2 PE=1 SV=2	HBG2	16.126	4.3142	15.6	2	2	2	1.298	1.843	2.045	0.634	0.778	1.018	0.849	0.664	0.514	1.796	0.734	0.36212
P69905	Hemoglobin subunit alpha OS=Homo sapiens OX=9606 GN=HBA1 PE=1 SV=2	HBA1	15.257	67.07	34.5	5	24	5	1.719	0.987	0.809	0.786	0.691	4.011	0.79	0.493	0.568	0.648	1.304	0.90354
P78385	Keratin, type II cuticular Hb3 OS=Homo sapiens OX=9606 GN=KRT83 PE=1 SV=2	KRT83	54.195	27.112	21.7	13	20	0
P78386	Keratin, type II cuticular Hb5 OS=Homo sapiens OX=9606 GN=KRT85 PE=1 SV=1	KRT85	55.802	6.8933	19.3	12	17	2	0.464	8.053	0.305	0.513	0.699	0.626	1.428	0.407	0.406	0.333	0.319	0.52518
P78417	Glutathione S-transferase omega-1 OS=Homo sapiens OX=9606 GN=GSTO1 PE=1 SV=2	GSTO1	27.566	2.924	10.4	3	3	3	1.296	0.996	0.653	1.23	0.91	1.106	2.661	0.828	0.829	0.99	1.261	0.56334
P78509	Reelin OS=Homo sapiens OX=9606 GN=RELN PE=1 SV=3	RELN	388.38	167.46	10	29	42	29	0.647	0.644	0.62	0.807	0.619	1.194	1.452	0.861	2.736	1.284	2.256	0.0194405
P80108	Phosphatidylinositol-glycan-specific phospholipase D OS=Homo sapiens OX=9606 GN=GPLD1 PE=1 SV=3	GPLD1	92.335	22.001	8.5	6	12	6	1.384	1.849	1.983	0.933	1.338	0.825	0.615	1.394	0.78	0.616	0.565	0.0195224
P80188	Neutrophil gelatinase-associated lipocalin OS=Homo sapiens OX=9606 GN=LCN2 PE=1 SV=2	LCN2	22.588	2.9357	11.1	2	2	2	0.348	0.569	0.55	0.347	0.327	1.497	3.654	0.795	1.199	1.822	4.188	0.00146248
P80217	Interferon-induced 35 kDa protein OS=Homo sapiens OX=9606 GN=IFI35 PE=1 SV=5	IFI35	31.546	3.9576	3.8	1	1	1
P80511	Protein S100-A12 OS=Homo sapiens OX=9606 GN=S100A12 PE=1 SV=2	S100A12	10.575	2.557	18.5	2	2	2	0.352	0.353	0.248	0.274	0.365	1.394	2.599	0.452	3.657	1.099	5.78	0.014498
P80723	Brain acid soluble protein 1 OS=Homo sapiens OX=9606 GN=BASP1 PE=1 SV=2	BASP1	22.693	13.695	26.9	5	5	5	0.647	0.642	0.401	0.599	0.517	1.164	2.947	0.93	2.734	0.738	3.034	0.031476
P80748	Immunoglobulin lambda variable 3-21 OS=Homo sapiens OX=9606 GN=IGLV3-21 PE=1 SV=2	IGLV3-21	12.446	34.466	48.7	4	8	2	0.749	0.835	2.149	0.706	0.628	1.006	1.807	0.51	1.974	0.655	1.175	0.69852
P81605	Dermcidin OS=Homo sapiens OX=9606 GN=DCD PE=1 SV=2	DCD	11.284	14.06	29.1	4	5	4	1.052	2.644	0.793	0.933	1.347	0.921	1.854	0.887	0.903	0.545	0.755	0.38732
P84077	ADP-ribosylation factor 1 OS=Homo sapiens OX=9606 GN=ARF1 PE=1 SV=2	ARF1	20.697	5.1009	13.8	2	3	2	0.81	1.053	0.718	1.079	0.558	0.957	1.138	1.607	1.948	1.414	1.675	0.019103
P84243	Histone H3.3 OS=Homo sapiens OX=9606 GN=H3F3A PE=1 SV=2	H3F3A	15.328	6.0827	18.4	3	16	1	1.4	0.827	0.474	1.043	0.708	1.703	1.485	0.664	1.102	1.887	1.537	0.138662
P98088	Mucin-5AC OS=Homo sapiens OX=9606 GN=MUC5AC PE=1 SV=4	MUC5AC	585.56	3.0328	1.6	5	5	3	0.509	0.739	0.459	0.622	0.707	0.727	3.369	0.882	0.657	2.47	2.67	0.093343
P98095	Fibulin-2 OS=Homo sapiens OX=9606 GN=FBLN2 PE=1 SV=2	FBLN2	126.57	16.191	5.6	5	6	5	0.506	0.582	0.582	0.558	0.681	1.839	0.92	1.631	1.151	2.539	2.778	0.0063974
P98155	Very low-density lipoprotein receptor OS=Homo sapiens OX=9606 GN=VLDLR PE=1 SV=1	VLDLR	96.098	1.2016	0.9	1	1	1	0.363	0.356	0.462	0.501	0.344	0.491	1.229	5.35	2.093	0.63	4.834	0.050944
P98160	Basement membrane-specific heparan sulfate proteoglycan core protein OS=Homo sapiens OX=9606 GN=HSPG2 PE=1 SV=4	HSPG2	468.83	176.69	8.9	29	32	29	0.815	0.964	0.564	0.605	0.75	1.391	1.353	0.687	1.272	2.64	1.986	0.030763
Q00610	Clathrin heavy chain 1 OS=Homo sapiens OX=9606 GN=CLTC PE=1 SV=5	CLTC	191.61	72.479	6.9	10	13	10	0.876	0.698	0.522	1.123	0.608	1.689	1.87	0.641	1.09	1.933	1.887	0.044683
Q01469	Fatty acid-binding protein 5 OS=Homo sapiens OX=9606 GN=FABP5 PE=1 SV=3	FABP5	15.164	10.773	18.5	2	3	2	1.056	4.128	0.667	1.075	1.698	0.876	1.144	0.568	0.603	0.455	0.423	0.078563
Q01518	Adenylyl cyclase-associated protein 1 OS=Homo sapiens OX=9606 GN=CAP1 PE=1 SV=5	CAP1	51.901	38.381	9.3	5	8	5	0.581	0.54	0.526	0.927	2.427	0.877	2.425	0.566	0.622	1.564	1.211	0.58322
Q02413	Desmoglein-1 OS=Homo sapiens OX=9606 GN=DSG1 PE=1 SV=2	DSG1	113.75	69.484	6.7	5	8	5	1.066	2.273	0.93	1.024	1.26	0.913	1.233	1.037	1.098	0.735	0.765	0.25184
Q02817	Mucin-2 OS=Homo sapiens OX=9606 GN=MUC2 PE=1 SV=2	MUC2	540.29	10.024	1.2	6	7	6	2.829	0.412	1.094	1.124	0.942	1.882	0.762	0.782	0.908	0.318	0.727	0.51278
Q02818	Nucleobindin-1 OS=Homo sapiens OX=9606 GN=NUCB1 PE=1 SV=4	NUCB1	53.879	22.563	18	7	8	7	1.702	0.562	0.552	0.748	0.558	0.827	0.989	3.224	1.695	0.823	1.834	0.136855
Q02978	Mitochondrial 2-oxoglutarate/malate carrier protein OS=Homo sapiens OX=9606 GN=SLC25A11 PE=1 SV=3	SLC25A11	34.061	5.4021	5.1	1	1	1
Q03591	Complement factor H-related protein 1 OS=Homo sapiens OX=9606 GN=CFHR1 PE=1 SV=2	CFHR1	37.65	125.83	24.5	8	22	0
Q04695	Keratin, type I cytoskeletal 17 OS=Homo sapiens OX=9606 GN=KRT17 PE=1 SV=2	KRT17	48.105	33.992	33.1	17	26	5	0.791	3.569	0.604	0.767	1.491	1.05	1.415	0.757	0.912	0.491	0.64	0.4814
Q04721	Neurogenic locus notch homolog protein 2 OS=Homo sapiens OX=9606 GN=NOTCH2 PE=1 SV=3	NOTCH2	265.4	2.5079	0.9	2	2	2
Q04756	Hepatocyte growth factor activator OS=Homo sapiens OX=9606 GN=HGFAC PE=1 SV=1	HGFAC	70.681	27.055	7.8	4	5	4	1.624	2.481	1.503	1.312	1.587	0.49	0.507	0.423	0.393	0.461	0.267	1.9179e-06
Q04917	14-3-3 protein eta OS=Homo sapiens OX=9606 GN=YWHAH PE=1 SV=4	YWHAH	28.218	1.7208	14.2	4	4	2	0.692	0.414	0.4	1.376	0.629	0.861	3.055	0.598	1.06	1.932	2.138	0.094705
Q05469	Hormone-sensitive lipase OS=Homo sapiens OX=9606 GN=LIPE PE=1 SV=4	LIPE	116.6	-2	0.9	1	1	1	1.466	1.538	1.092	1.321	1.409	1.091	1.746	0.487	0.784	0.657	0.698	0.117575
Q05925	Homeobox protein engrailed-1 OS=Homo sapiens OX=9606 GN=EN1 PE=3 SV=3	EN1	40.114	-2	3.1	1	1	1	0.889	0.87	0.911	1.255	2.791	1.002	0.801	1.131	0.961	0.756	0.693	0.29166
Q06033	Inter-alpha-trypsin inhibitor heavy chain H3 OS=Homo sapiens OX=9606 GN=ITIH3 PE=1 SV=2	ITIH3	99.848	125.32	16	12	24	12	0.498	0.867	0.675	0.524	0.622	1.125	1.804	1.024	2.615	1.135	2.418	0.0035226
Q06830	Peroxiredoxin-1 OS=Homo sapiens OX=9606 GN=PRDX1 PE=1 SV=1	PRDX1	22.11	1.1922	9.5	2	2	1
Q07020	60S ribosomal protein L18 OS=Homo sapiens OX=9606 GN=RPL18 PE=1 SV=2	RPL18	21.634	1.862	5.3	1	7	1	2.016	0.686	0.525	3.733	0.224	1.093	0.555	0.42	0.452	1.055	0.498	0.56748
Q07075	Glutamyl aminopeptidase OS=Homo sapiens OX=9606 GN=ENPEP PE=1 SV=3	ENPEP	109.24	4.2441	4.1	3	3	3	1.067	1.055	0.795	0.725	0.837	0.941	0.659	0.432	1.007	3.44	1.447	0.7781
Q07954	Prolow-density lipoprotein receptor-related protein 1 OS=Homo sapiens OX=9606 GN=LRP1 PE=1 SV=2	LRP1	504.6	282.57	13.4	54	70	54	1.014	0.779	0.718	0.652	2.096	1.325	1.62	0.837	0.976	1.175	1.128	0.43948
Q08188	Protein-glutamine gamma-glutamyltransferase E OS=Homo sapiens OX=9606 GN=TGM3 PE=1 SV=4	TGM3	76.631	2.6626	4.2	3	4	3	1.183	2.288	0.709	1.014	1.318	0.995	1.652	0.71	1.082	0.807	0.806	0.4639
Q08257	Quinone oxidoreductase OS=Homo sapiens OX=9606 GN=CRYZ PE=1 SV=1	CRYZ	35.206	3.4971	3.3	1	2	1	0.364	0.359	0.312	0.477	0.318	0.33	6.963	0.913	0.701	0.528	5.156	0.142855
Q08380	Galectin-3-binding protein OS=Homo sapiens OX=9606 GN=LGALS3BP PE=1 SV=1	LGALS3BP	65.33	160.12	25	14	46	14	1.35	0.855	1.111	1.283	1.272	1.323	1.077	0.814	1.012	1.049	0.898	0.37634
Q08431	Lactadherin OS=Homo sapiens OX=9606 GN=MFGE8 PE=1 SV=2	MFGE8	43.122	7.0151	10.9	4	6	4	0.87	0.578	0.921	0.91	0.776	0.962	0.788	4.074	1.128	0.755	1.901	0.26642
Q08554	Desmocollin-1 OS=Homo sapiens OX=9606 GN=DSC1 PE=1 SV=2	DSC1	99.986	12.5	5.3	4	5	4	1.128	1.555	0.983	1.259	1.175	1.185	1.129	0.993	1.055	0.82	0.85	0.145356
Q08722	Leukocyte surface antigen CD47 OS=Homo sapiens OX=9606 GN=CD47 PE=1 SV=1	CD47	35.213	2.6153	5.3	2	3	2	0.804	0.428	0.548	2.003	0.529	1.042	2.615	0.813	1.119	1.207	1.576	0.147217
Q08830	Fibrinogen-like protein 1 OS=Homo sapiens OX=9606 GN=FGL1 PE=1 SV=3	FGL1	36.379	29.257	14.1	4	5	4	0.47	0.511	0.491	0.485	0.554	1.289	1.794	1.306	2.541	1.584	3.391	0.00074046
Q12805	EGF-containing fibulin-like extracellular matrix protein 1 OS=Homo sapiens OX=9606 GN=EFEMP1 PE=1 SV=2	EFEMP1	54.64	16.198	6.9	3	3	3	0.82	1.051	0.619	0.571	0.965	1.262	0.835	0.966	0.95	3.135	1.775	0.119899
Q12913	Receptor-type tyrosine-protein phosphatase eta OS=Homo sapiens OX=9606 GN=PTPRJ PE=1 SV=3	PTPRJ	145.94	6.2199	2.2	3	3	3	0.913	1.081	0.914	1.315	0.863	1.27	1.627	0.875	1.091	1.266	1.205	0.20034
Q13093	Platelet-activating factor acetylhydrolase OS=Homo sapiens OX=9606 GN=PLA2G7 PE=1 SV=1	PLA2G7	50.077	35.771	20.2	9	16	9	1.051	0.694	0.602	0.887	0.433	0.63	0.608	2.836	0.964	2.693	2.108	0.169921
Q13103	Secreted phosphoprotein 24 OS=Homo sapiens OX=9606 GN=SPP2 PE=1 SV=1	SPP2	24.337	1.7603	5.7	1	1	1
Q13153	Serine/threonine-protein kinase PAK 1 OS=Homo sapiens OX=9606 GN=PAK1 PE=1 SV=2	PAK1	60.646	-2	1.7	1	2	1
Q13201	Multimerin-1 OS=Homo sapiens OX=9606 GN=MMRN1 PE=1 SV=3	MMRN1	138.11	323.31	23.7	25	37	25	0.879	1.412	1.033	0.753	1.593	1.455	1.356	0.621	1.144	1.14	1.008	0.97128
Q13418	Integrin-linked protein kinase OS=Homo sapiens OX=9606 GN=ILK PE=1 SV=2	ILK	51.419	4.2086	4.4	2	3	2	1.167	0.822	0.677	1.79	0.835	1.344	1.922	0.8	0.928	1.046	1.142	0.54598
Q13477	Mucosal addressin cell adhesion molecule 1 OS=Homo sapiens OX=9606 GN=MADCAM1 PE=1 SV=2	MADCAM1	40.155	2.2922	3.9	1	1	1
Q13636	Ras-related protein Rab-31 OS=Homo sapiens OX=9606 GN=RAB31 PE=1 SV=1	RAB31	21.569	1.4943	4.1	1	1	1
Q13753	Laminin subunit gamma-2 OS=Homo sapiens OX=9606 GN=LAMC2 PE=1 SV=2	LAMC2	130.97	2.7886	0.8	1	4	1	2.334	1.317	0.809	1.709	1.21	1.441	0.341	0.738	0.691	1.105	0.585	0.089222
Q13790	Apolipoprotein F OS=Homo sapiens OX=9606 GN=APOF PE=1 SV=2	APOF	35.399	51.798	11.7	3	10	3	0.509	0.252	0.491	0.416	0.47	0.783	0.479	1.281	3.629	1.641	3.654	0.0177369
Q13867	Bleomycin hydrolase OS=Homo sapiens OX=9606 GN=BLMH PE=1 SV=1	BLMH	52.562	7.6029	6.8	3	3	3	0.871	1.777	0.827	1.054	1.421	1.286	1.495	0.825	1.041	0.946	0.94	0.82646
Q14242	P-selectin glycoprotein ligand 1 OS=Homo sapiens OX=9606 GN=SELPLG PE=1 SV=1	SELPLG	43.201	3.9399	2.9	1	1	1	1.072	1.809	0.723	0.891	1.182	1.318	1.036	1.163	1.417	1.003	1.046	0.62624
Q14254	Flotillin-2 OS=Homo sapiens OX=9606 GN=FLOT2 PE=1 SV=2	FLOT2	47.064	3.7751	9.8	5	6	5	0.969	0.682	0.613	0.795	0.648	1.087	2.129	1.044	1.613	1.158	1.897	0.0049432
Q14314	Fibroleukin OS=Homo sapiens OX=9606 GN=FGL2 PE=1 SV=1	FGL2	50.228	7.9638	12.8	7	11	7	0.66	0.691	0.574	0.725	0.592	1.684	1.614	1.355	0.897	2.405	2.454	0.0069389
Q14344	Guanine nucleotide-binding protein subunit alpha-13 OS=Homo sapiens OX=9606 GN=GNA13 PE=1 SV=2	GNA13	44.049	5.1926	7.2	3	4	3	0.936	0.899	0.86	1.417	0.735	1.059	1.616	1.018	1.179	1.507	1.316	0.084744
Q14515	SPARC-like protein 1 OS=Homo sapiens OX=9606 GN=SPARCL1 PE=1 SV=2	SPARCL1	75.207	59.96	12.5	7	8	7	1.11	1.447	1.108	1.123	1.088	1.209	0.815	1.586	1.454	1.253	1.075	0.68142
Q14520	Hyaluronan-binding protein 2 OS=Homo sapiens OX=9606 GN=HABP2 PE=1 SV=1	HABP2	62.671	25.635	12	6	8	6	0.649	1.842	1.106	0.644	0.929	0.718	1.161	1.913	1.429	1.048	1.213	0.40942
Q14525	Keratin, type I cuticular Ha3-II OS=Homo sapiens OX=9606 GN=KRT33B PE=1 SV=3	KRT33B	46.213	43.014	19.6	9	16	1	0.37	9.414	0.283	0.371	0.744	0.312	0.991	0.363	0.32	0.382	0.212	0.40576
Q14574	Desmocollin-3 OS=Homo sapiens OX=9606 GN=DSC3 PE=1 SV=3	DSC3	99.968	3.3435	1.6	1	1	1	1.468	2.055	0.896	1.035	1.266	0.787	1.37	0.927	1.361	0.596	0.75	0.20896
Q14623	Indian hedgehog protein OS=Homo sapiens OX=9606 GN=IHH PE=1 SV=4	IHH	45.25	1.3565	2.7	1	1	1	0.893	0.672	1.263	0.777	0.634	0.681	0.518	4.327	1.036	0.997	1.783	0.47742
Q14624	Inter-alpha-trypsin inhibitor heavy chain H4 OS=Homo sapiens OX=9606 GN=ITIH4 PE=1 SV=4	ITIH4	103.36	205.84	26.9	25	50	25	0.858	1.209	1.003	0.63	2.642	0.858	0.88	0.89	0.995	0.673	0.677	0.3398
Q14669	E3 ubiquitin-protein ligase TRIP12 OS=Homo sapiens OX=9606 GN=TRIP12 PE=1 SV=1	TRIP12	220.43	-2	0.7	1	1	1	0.548	1.204	3.026	0.425	0.427	2.924	0.428	0.248	1.267	0.557	0.963	0.8655
Q14697	Neutral alpha-glucosidase AB OS=Homo sapiens OX=9606 GN=GANAB PE=1 SV=3	GANAB	106.87	1.5038	1.6	2	2	2
Q14764	Major vault protein OS=Homo sapiens OX=9606 GN=MVP PE=1 SV=4	MVP	99.326	17.534	5.4	4	4	4	0.444	0.411	0.288	0.373	0.354	1.424	3.185	0.696	2.233	1.579	4.875	0.0050608
Q14766	Latent-transforming growth factor beta-binding protein 1 OS=Homo sapiens OX=9606 GN=LTBP1 PE=1 SV=4	LTBP1	186.79	11.949	4.6	8	10	8	1.308	1.223	1.083	1.227	1.406	1.341	1.66	0.879	0.752	0.848	0.877	0.32922
Q14CZ7	FAST kinase domain-containing protein 3, mitochondrial OS=Homo sapiens OX=9606 GN=FASTKD3 PE=1 SV=2	FASTKD3	75.688	1.7502	1.4	1	2	1	1.582	0.959	1.263	1.233	1.341	1.245	1.293	0.767	0.87	0.897	0.795	0.107903
Q15063	Periostin OS=Homo sapiens OX=9606 GN=POSTN PE=1 SV=2	POSTN	93.313	18.646	12.4	8	8	8	1.079	0.986	0.785	1.425	0.806	1.05	0.973	1.877	1.479	1.14	1.283	0.174078
Q15166	Serum paraoxonase/lactonase 3 OS=Homo sapiens OX=9606 GN=PON3 PE=1 SV=3	PON3	39.607	3.2058	6.2	2	2	2	0.967	1.294	1.059	0.848	0.987	0.867	0.722	3.244	1.22	0.639	1.298	0.8244
Q15269	Periodic tryptophan protein 2 homolog OS=Homo sapiens OX=9606 GN=PWP2 PE=2 SV=2	PWP2	102.45	-2	0.8	1	1	1	0.958	1.492	0.711	1.116	1.145	1.65	0.845	1.003	1.351	1.174	1.111	0.54138
Q15323	Keratin, type I cuticular Ha1 OS=Homo sapiens OX=9606 GN=KRT31 PE=1 SV=3	KRT31	47.237	2.9264	19.7	9	15	0
Q15404	Ras suppressor protein 1 OS=Homo sapiens OX=9606 GN=RSU1 PE=1 SV=3	RSU1	31.54	4.1542	11.6	3	3	3	1.26	0.973	0.73	1.649	0.928	1.36	1.913	0.928	0.67	1.042	1.067	0.85852
Q15459	Splicing factor 3A subunit 1 OS=Homo sapiens OX=9606 GN=SF3A1 PE=1 SV=1	SF3A1	88.885	3.1971	2.5	2	3	2	1.947	0.908	0.878	1.546	0.841	1.307	0.513	1.234	0.91	1.427	0.881	0.63256
Q15485	Ficolin-2 OS=Homo sapiens OX=9606 GN=FCN2 PE=1 SV=2	FCN2	34.001	5.3541	8.9	3	4	3	1.284	1.528	0.819	1.272	1.314	1.119	2.211	0.523	1.041	0.543	0.875	0.38972
Q15517	Corneodesmosin OS=Homo sapiens OX=9606 GN=CDSN PE=1 SV=3	CDSN	51.522	3.9152	3.4	2	4	2	1.201	2.02	0.798	1.047	1.269	0.847	1.417	1.113	1.112	0.685	0.817	0.37336
Q15582	Transforming growth factor-beta-induced protein ig-h3 OS=Homo sapiens OX=9606 GN=TGFBI PE=1 SV=1	TGFBI	74.68	92.244	19.3	11	18	11	0.905	0.797	0.731	1.017	0.651	1.445	1.028	1.445	1.193	1.884	1.706	0.0035369
Q15722	Leukotriene B4 receptor 1 OS=Homo sapiens OX=9606 GN=LTB4R PE=1 SV=2	LTB4R	37.557	5.5536	4	1	2	1	0.855	0.732	0.756	1.011	0.737	1.481	1.084	0.923	2.445	1.066	1.711	0.031922
Q15758	Neutral amino acid transporter B(0) OS=Homo sapiens OX=9606 GN=SLC1A5 PE=1 SV=2	SLC1A5	56.598	4.3373	2.2	1	2	1	0.7	0.559	0.463	0.609	0.586	1.454	3.888	0.764	1.016	1.249	2.87	0.035436
Q15833	Syntaxin-binding protein 2 OS=Homo sapiens OX=9606 GN=STXBP2 PE=1 SV=2	STXBP2	66.452	4.4325	3	2	2	2	1.006	0.837	0.686	1.709	0.928	1.149	1.813	0.74	1.07	1.292	1.174	0.44526
Q15848	Adiponectin OS=Homo sapiens OX=9606 GN=ADIPOQ PE=1 SV=1	ADIPOQ	26.413	35.674	6.1	1	2	1	1.999	0.92	0.702	0.815	1.037	1.417	1.503	0.855	0.825	1.501	1.115	0.54124
Q16363	Laminin subunit alpha-4 OS=Homo sapiens OX=9606 GN=LAMA4 PE=1 SV=4	LAMA4	202.52	2.5518	0.8	1	1	1	1.11	1.424	1.32	0.781	1.072	1.06	0.946	1.057	0.951	1.675	0.997	0.9645
Q16610	Extracellular matrix protein 1 OS=Homo sapiens OX=9606 GN=ECM1 PE=1 SV=2	ECM1	60.673	32.4	25.9	13	24	13	4.007	0.991	1.488	1.828	0.709	0.546	0.441	0.92	0.4	0.477	0.309	0.013416
Q16706	Alpha-mannosidase 2 OS=Homo sapiens OX=9606 GN=MAN2A1 PE=1 SV=2	MAN2A1	131.14	3.1673	2	2	3	2	1.428	0.95	0.912	1.074	0.906	0.924	0.812	1.318	1.675	1.361	1.156	0.45072
Q1MSJ5	Centrosome and spindle pole-associated protein 1 OS=Homo sapiens OX=9606 GN=CSPP1 PE=1 SV=4	CSPP1	145.52	-2	0.6	1	1	1	1.357	1.035	1.412	1.228	0.968	0.875	0.693	1.486	1.02	1.336	0.902	0.4309
Q2M243	Coiled-coil domain-containing protein 27 OS=Homo sapiens OX=9606 GN=CCDC27 PE=2 SV=2	CCDC27	75.354	2.0496	2.1	1	1	1	1.58	1.298	2.422	0.861	1.184	2.574	0.387	0.13	0.347	0.648	0.556	0.08116
Q3SY84	Keratin, type II cytoskeletal 71 OS=Homo sapiens OX=9606 GN=KRT71 PE=1 SV=3	KRT71	57.291	1.2662	3.6	2	3	1	0.364	11.1		0.207	0.539	0.189	0.257	0.031	0.062	0.147	0.045	0.057319
Q3T906	N-acetylglucosamine-1-phosphotransferase subunits alpha/beta OS=Homo sapiens OX=9606 GN=GNPTAB PE=1 SV=1	GNPTAB	143.62	-2	0.8	1	1	1	1.732	0.91	1.284	1.253	0.689	0.906	0.878	1.776	0.987	1.151	0.971	0.93572
Q4G0X9	Coiled-coil domain-containing protein 40 OS=Homo sapiens OX=9606 GN=CCDC40 PE=2 SV=2	CCDC40	130.11	-2	0.7	1	6	1	0.937	0.502	0.693	0.804	0.571	0.737	0.794	4.355	0.818	1.57	2.359	0.120824
Q4LDE5	Sushi, von Willebrand factor type A, EGF and pentraxin domain-containing protein 1 OS=Homo sapiens OX=9606 GN=SVEP1 PE=1 SV=3	SVEP1	390.17	323.31	20.4	57	112	57	0.416	0.498	0.466	0.578	0.522	1.546	1.799	0.814	1.753	2.286	3.306	0.0032394
Q504T8	Midnolin OS=Homo sapiens OX=9606 GN=MIDN PE=1 SV=2	MIDN	49.212	1.3844	2.8	1	1	1	2.05	0.392	0.881	1.218	0.629	1.452	1.198		1.069	1.242	1.199	0.31476
Q53GS9	U4/U6.U5 tri-snRNP-associated protein 2 OS=Homo sapiens OX=9606 GN=USP39 PE=1 SV=2	USP39	65.38	-2	2.1	1	1	1	0.916	0.926	1.043	1.079	0.83	0.505	1.503	1.902	1.073	1.597	1.373	0.3963
Q53R41	FAST kinase domain-containing protein 1, mitochondrial OS=Homo sapiens OX=9606 GN=FASTKD1 PE=1 SV=1	FASTKD1	97.41	1.13	1.4	1	1	1
Q56P03	E2F-associated phosphoprotein OS=Homo sapiens OX=9606 GN=EAPP PE=1 SV=4	EAPP	32.762	1.2504	4.9	1	2	1	1.99	1.372	2.02	1.088	1.281	1.097	1.247	0.495	0.552	0.485	0.5	0.0141022
Q59GN2	Putative 60S ribosomal protein L39-like 5 OS=Homo sapiens OX=9606 GN=RPL39P5 PE=5 SV=2	RPL39P5	6.3225	2.7737	19.6	1	8	1	3.157	0.814	0.733	3.941	0.489	0.575	0.471	0.738	0.425	0.471	0.293	0.104541
Q5D862	Filaggrin-2 OS=Homo sapiens OX=9606 GN=FLG2 PE=1 SV=1	FLG2	248.07	69.218	3.1	6	6	6	0.65	3.437	0.556	1.24	1.318	0.841	1.748	0.494	1.013	0.571	0.648	0.4452
Q5SZL2	Centrosomal protein of 85 kDa-like OS=Homo sapiens OX=9606 GN=CEP85L PE=1 SV=1	CEP85L	91.807	-2	1.2	1	1	1	1.706	2.128	2.042	0.845	1.629	0.597	0.777	1.414	0.289	0.511	0.43	0.0165961
Q5T5C0	Syntaxin-binding protein 5 OS=Homo sapiens OX=9606 GN=STXBP5 PE=1 SV=1	STXBP5	127.57	1.2359	1.2	1	1	1	2.63	1.215	1.181	1.873	1.375	1.042	1.051	0.445	0.383	0.565	0.421	0.0083964
Q5T749	Keratinocyte proline-rich protein OS=Homo sapiens OX=9606 GN=KPRP PE=1 SV=1	KPRP	64.135	23.387	12.8	7	8	7	0.957	1.983	1.081	0.932	1.169	0.931	1.103	0.748	1.192	0.885	0.794	0.24062
Q5T750	Skin-specific protein 32 OS=Homo sapiens OX=9606 GN=XP32 PE=1 SV=1	XP32	26.238	9.1519	12.4	3	3	3	1.059	3.235	0.586	0.927	1.38	0.878	1.283	0.631	1.351	0.646	0.666	0.40886
Q5TFQ8	Signal-regulatory protein beta-1 isoform 3 OS=Homo sapiens OX=9606 GN=SIRPB1 PE=1 SV=1	SIRPB1	43.359	2.9618	3.5	1	1	1
Q5VTE0	Putative elongation factor 1-alpha-like 3 OS=Homo sapiens OX=9606 GN=EEF1A1P5 PE=5 SV=1	EEF1A1P5	50.184	7.9383	7.8	4	7	4	1.027	1.345	0.797	1.184	0.876	1.017	1.635	0.948	1.043	0.724	1.026	0.9604
Q5VTJ3	Kelch domain-containing protein 7A OS=Homo sapiens OX=9606 GN=KLHDC7A PE=1 SV=5	KLHDC7A	84.478	-2	2.1	1	2	1	2.686	0.778	1.618	1.531	1.448	0.861	1.501	0.269	0.525	0.406	0.442	0.03264
Q5VZ66	Janus kinase and microtubule-interacting protein 3 OS=Homo sapiens OX=9606 GN=JAKMIP3 PE=2 SV=2	JAKMIP3	98.528	2.1547	1.3	1	2	1	1.63	1.356	1.059	1.356	1.27	1.41	0.889	0.73	0.868	0.98	0.731	0.034598
Q658P3	Metalloreductase STEAP3 OS=Homo sapiens OX=9606 GN=STEAP3 PE=1 SV=2	STEAP3	54.6	12.161	5.7	2	2	2	1.131	1.363	1.269	1.065	0.936	1.12	1.854	0.693	0.751	1.24	0.982	0.70412
Q6EMK4	Vasorin OS=Homo sapiens OX=9606 GN=VASN PE=1 SV=1	VASN	71.712	2.3612	1.8	1	1	1
Q6KB66	Keratin, type II cytoskeletal 80 OS=Homo sapiens OX=9606 GN=KRT80 PE=1 SV=2	KRT80	50.525	1.3727	4	2	2	2
Q6P387	Uncharacterized protein C16orf46 OS=Homo sapiens OX=9606 GN=C16orf46 PE=2 SV=2	C16orf46	43.417	1.8053	2.5	1	2	1	1.161	3.064	1.518	0.856	1.757	0.651	0.988	1.29	0.417	0.393	0.447	0.032442
Q6PIF6	Unconventional myosin-VIIb OS=Homo sapiens OX=9606 GN=MYO7B PE=1 SV=2	MYO7B	241.6	-2	0.4	1	1	1	1.529	1.282	1.118	1.24	1.019	1.249	1.211	0.756	1.069	1.013	0.856	0.190615
Q6Q788	Apolipoprotein A-V OS=Homo sapiens OX=9606 GN=APOA5 PE=1 SV=1	APOA5	41.212	98.465	32.8	14	31	14	0.306	0.316	0.284	0.486	0.299	0.447	0.557	8.394	0.427	0.389	6.04	0.2082
Q6UW60	Proprotein convertase subtilisin/kexin type 4 OS=Homo sapiens OX=9606 GN=PCSK4 PE=1 SV=2	PCSK4	82.794	-2	1.5	1	2	1	1.334	1.544	0.957	1.221	1.055	1.626	1.251	0.71	0.77	1.088	0.891	0.42232
Q6UWP8	Suprabasin OS=Homo sapiens OX=9606 GN=SBSN PE=1 SV=2	SBSN	60.54	6.0718	6.1	1	2	1	0.926	2.305	0.643	1.119	1.439	1.045	1.372	1.233	0.938	0.786	0.836	0.66606
Q6UX06	Olfactomedin-4 OS=Homo sapiens OX=9606 GN=OLFM4 PE=1 SV=1	OLFM4	57.279	94.439	15.3	7	13	7	0.19	0.213	0.2	0.139	0.166	0.326	2.873	0.31	2.483	2.661	9.53	0.024796
Q6UX71	Plexin domain-containing protein 2 OS=Homo sapiens OX=9606 GN=PLXDC2 PE=1 SV=1	PLXDC2	59.582	3.3028	4.2	2	2	2	1.464	1.579	0.86	1.073	1.235	1.604	1.082	0.775	0.826	1.116	0.87	0.39892
Q6UXB8	Peptidase inhibitor 16 OS=Homo sapiens OX=9606 GN=PI16 PE=1 SV=1	PI16	49.471	5.36	5.8	3	4	3	0.862	2.542	1.049	0.884	1.62	2.403	0.479	0.784	0.561	0.641	0.7	0.22696
Q6UXH0	Angiopoietin-like protein 8 OS=Homo sapiens OX=9606 GN=ANGPTL8 PE=1 SV=1	ANGPTL8	22.105	4.4275	14.1	3	3	3	1.105	0.834	0.764	0.82	0.701	1.57	1.309	2.593	1.089	0.904	1.767	0.030985
Q6W4X9	Mucin-6 OS=Homo sapiens OX=9606 GN=MUC6 PE=1 SV=3	MUC6	257.05	6.1228	1.1	2	2	2	1.085	0.925	0.713	1.009	0.785	1.063	1.053	0.689	1.089	2.67	1.453	0.27616
Q6YHK3	CD109 antigen OS=Homo sapiens OX=9606 GN=CD109 PE=1 SV=2	CD109	161.69	4.0565	0.8	1	1	1	1.325	1.615	1.019	1.075	1.25	0.849	1.317	0.781	1.031	1.254	0.833	0.185138
Q6ZTR5	Cilia- and flagella-associated protein 47 OS=Homo sapiens OX=9606 GN=CFAP47 PE=2 SV=5	CFAP47	361.62	-2	0.4	1	1	1	1.31	0.872	1.14	1.735	0.92	1.511	1.36	0.694	0.954	0.831	0.895	0.5454
Q6ZU15	Septin-14 OS=Homo sapiens OX=9606 GN=SEPT14 PE=1 SV=2	SEPT14	50.024	2.665	2.1	1	1	1
Q6ZVW7	Putative interleukin-17 receptor E-like OS=Homo sapiens OX=9606 GN=IL17REL PE=2 SV=2	IL17REL	37.514	-2	3.3	1	1	1	0.278	9.411	0.34	0.439	0.887	0.353	0.694	0.521	0.306	0.318	0.193	0.37244
Q6ZVX7	F-box only protein 50 OS=Homo sapiens OX=9606 GN=NCCRP1 PE=1 SV=1	NCCRP1	30.847	2.0437	4	1	1	1
Q71DI3	Histone H3.2 OS=Homo sapiens OX=9606 GN=HIST2H3A PE=1 SV=3	HIST2H3A	15.388	2.1511	18.4	3	14	1
Q71UI9	Histone H2A.V OS=Homo sapiens OX=9606 GN=H2AFV PE=1 SV=3	H2AFV	13.509	9.4263	25.8	3	4	2
Q76LX8	A disintegrin and metalloproteinase with thrombospondin motifs 13 OS=Homo sapiens OX=9606 GN=ADAMTS13 PE=1 SV=1	ADAMTS13	153.6	2.9812	1	1	1	1
Q7KZF4	Staphylococcal nuclease domain-containing protein 1 OS=Homo sapiens OX=9606 GN=SND1 PE=1 SV=1	SND1	102	-2	0.9	1	1	1
Q7L1Q6	Basic leucine zipper and W2 domain-containing protein 1 OS=Homo sapiens OX=9606 GN=BZW1 PE=1 SV=1	BZW1	48.043	1.5361	3.6	1	1	1	1.42	1.088	1.169	1.479	1.5	1.134	0.435	1.209	0.994	1.023	0.72	0.092564
Q7L2Z9	Centromere protein Q OS=Homo sapiens OX=9606 GN=CENPQ PE=1 SV=1	CENPQ	30.595	-2	2.6	1	1	1	0.917	0.657	0.495	0.474	0.578	0.476	0.562	6.98	0.37	0.956	2.994	0.48436
Q7Z304	MAM domain-containing protein 2 OS=Homo sapiens OX=9606 GN=MAMDC2 PE=2 SV=3	MAMDC2	77.555	44.959	11.7	8	9	8	0.536	0.437	0.48	0.55	0.427	3.717	0.77	1.61	0.9	1.815	3.626	0.0165616
Q7Z478	ATP-dependent RNA helicase DHX29 OS=Homo sapiens OX=9606 GN=DHX29 PE=1 SV=2	DHX29	155.23	-2	0.7	1	1	1	1.539	1.254	1.416	1.112	1.087	0.902	0.758	0.952	1.149	1.253	0.782	0.05422
Q7Z4S6	Kinesin-like protein KIF21A OS=Homo sapiens OX=9606 GN=KIF21A PE=1 SV=2	KIF21A	187.18	1.1485	0.5	1	1	1	3.157	1.869	1.317	1.673	0.995	0.48	0.523	1.124	0.469	0.525	0.346	0.0032995
Q7Z591	AT-hook-containing transcription factor OS=Homo sapiens OX=9606 GN=AKNA PE=1 SV=2	AKNA	155.14	1.1977	0.6	1	2	1	2.048	1.236	0.753	1.638	0.817	1.257	1.457	0.786	1.062	0.62	0.798	0.448
Q7Z794	Keratin, type II cytoskeletal 1b OS=Homo sapiens OX=9606 GN=KRT77 PE=2 SV=3	KRT77	61.901	9.7077	9	6	16	3	0.924	2.306	0.858	1.357	1.248	0.748	1.452	0.894	1.027	0.861	0.744	0.25342
Q7Z7G0	Target of Nesh-SH3 OS=Homo sapiens OX=9606 GN=ABI3BP PE=1 SV=1	ABI3BP	118.64	68.035	9.3	8	11	8	0.782	0.807	0.803	0.758	0.683	1.16	1.529	0.712	1.02	2.169	1.719	0.067875
Q86SQ4	Adhesion G-protein coupled receptor G6 OS=Homo sapiens OX=9606 GN=ADGRG6 PE=1 SV=3	ADGRG6	136.69	7.3445	3.5	4	5	4	0.707	0.911	0.611	0.875	0.793	3.163	1.36	0.606	1.149	1.11	1.896	0.143918
Q86UD1	Out at first protein homolog OS=Homo sapiens OX=9606 GN=OAF PE=2 SV=1	OAF	30.688	3.6879	7.7	2	3	2	1.033	0.972	0.943	0.782	0.806	1.406	0.888	1.233	2.017	1.381	1.527	0.02432
Q86UF1	Tetraspanin-33 OS=Homo sapiens OX=9606 GN=TSPAN33 PE=1 SV=1	TSPAN33	31.538	2.5086	3.2	1	1	1
Q86UP6	CUB and zona pellucida-like domain-containing protein 1 OS=Homo sapiens OX=9606 GN=CUZD1 PE=2 SV=1	CUZD1	68.152	3.9419	4.1	2	3	2	0.397	0.372	0.266	0.566	0.259	0.253	0.561	9.107	0.515	0.422	5.838	0.29598
Q86UX7	Fermitin family homolog 3 OS=Homo sapiens OX=9606 GN=FERMT3 PE=1 SV=1	FERMT3	75.952	16.129	9.1	6	8	6	1.058	0.799	0.619	1.618	0.752	1.315	1.606	0.8	1.089	1.169	1.234	0.26336
Q86YZ3	Hornerin OS=Homo sapiens OX=9606 GN=HRNR PE=1 SV=2	HRNR	282.39	51.814	9.3	7	9	7	0.991	2.489	0.614	0.934	1.309	1.053	1.956	1.009	0.891	0.545	0.861	0.70438
Q8IUC1	Keratin-associated protein 11-1 OS=Homo sapiens OX=9606 GN=KRTAP11-1 PE=2 SV=1	KRTAP11-1	17.085	2.0069	6.7	1	1	1	0.129	9.114		0.149	0.746	0.254	1.283	0.372	0.095	0.269	0.179	0.53468
Q8IUG1	Keratin-associated protein 1-3 OS=Homo sapiens OX=9606 GN=KRTAP1-3 PE=2 SV=1	KRTAP1-3	18.184	2.8651	9.6	2	2	2		7.273		0.043	0.353	0.019	1.923	0.036		0.046	0.198	0.37872
Q8IVW6	AT-rich interactive domain-containing protein 3B OS=Homo sapiens OX=9606 GN=ARID3B PE=1 SV=2	ARID3B	60.636	-2	2.5	1	1	1	0.339	4.297	2.575	0.583	1.435	0.759	0.469	0.62	0.406	0.494	0.298	0.150004
Q8IWL2	Pulmonary surfactant-associated protein A1 OS=Homo sapiens OX=9606 GN=SFTPA1 PE=1 SV=2	SFTPA1	26.242	1.4644	5.2	1	1	1
Q8IYT4	Katanin p60 ATPase-containing subunit A-like 2 OS=Homo sapiens OX=9606 GN=KATNAL2 PE=1 SV=3	KATNAL2	61.252	2.1045	2.2	1	2	1	0.977	1.524	0.921	1.094	0.921	0.738	1.535	1.12	1.293	1.316	1.104	0.58436
Q8IZ41	Ras and EF-hand domain-containing protein OS=Homo sapiens OX=9606 GN=RASEF PE=1 SV=1	RASEF	82.878	-2	1.6	1	3	1	1.544	0.925	1.252	1.657	1.886	1.067	0.882	0.713	0.69	0.653	0.551	0.0054431
Q8IZ83	Aldehyde dehydrogenase family 16 member A1 OS=Homo sapiens OX=9606 GN=ALDH16A1 PE=1 SV=2	ALDH16A1	85.126	1.876	1.4	1	1	1
Q8IZD4	mRNA-decapping enzyme 1B OS=Homo sapiens OX=9606 GN=DCP1B PE=1 SV=2	DCP1B	67.722	1.2153	2.3	1	1	1	0.794	2.422	0.632	0.732	1.095	3.731	0.992	0.316	0.876	0.231	1.083	0.61828
Q8IZF2	Adhesion G protein-coupled receptor F5 OS=Homo sapiens OX=9606 GN=ADGRF5 PE=1 SV=3	ADGRF5	149.46	1.13	0.9	1	1	1
Q8IZP0	Abl interactor 1 OS=Homo sapiens OX=9606 GN=ABI1 PE=1 SV=4	ABI1	55.08	3.6849	3.1	1	1	1
Q8IZP2	Putative protein FAM10A4 OS=Homo sapiens OX=9606 GN=ST13P4 PE=5 SV=1	ST13P4	27.406	13.184	10	2	2	2	0.862	0.727	0.694	0.749	0.648	1.31	3.163	0.867	0.772	1.523	2.075	0.07794
Q8N1N4	Keratin, type II cytoskeletal 78 OS=Homo sapiens OX=9606 GN=KRT78 PE=1 SV=2	KRT78	56.865	11.552	13.7	7	9	5	1.055	2.549	0.662	1.096	1.304	0.926	1.635	0.858	0.999	0.605	0.754	0.41022
Q8N3E9	1-phosphatidylinositol 4,5-bisphosphate phosphodiesterase delta-3 OS=Homo sapiens OX=9606 GN=PLCD3 PE=1 SV=3	PLCD3	89.257	-2	1.3	1	1	1	1.009	0.784	1.269	0.988	0.67	0.683	0.869	2.225	1.281	1.581	1.407	0.27414
Q8N3Y7	Epidermal retinol dehydrogenase 2 OS=Homo sapiens OX=9606 GN=SDR16C5 PE=2 SV=2	SDR16C5	34.095	-2	2.6	1	1	1	1.199	1.423	0.821	0.594	0.929	0.992	2.909	0.434	1.044	1.155	1.316	0.70228
Q8N556	Actin filament-associated protein 1 OS=Homo sapiens OX=9606 GN=AFAP1 PE=1 SV=2	AFAP1	80.724	-2	1.2	1	1	1	4.731	3.351	0.651	0.594	0.868	0.755	0.849	0.256	0.261	0.605	0.267	0.068961
Q8N699	Myc target protein 1 OS=Homo sapiens OX=9606 GN=MYCT1 PE=1 SV=1	MYCT1	26.592	14.006	6.8	1	1	1	1.879	1.139	1.303	1.326	1.174	0.913	1.396	0.7	0.708	1.002	0.692	0.038263
Q8N6Q3	CD177 antigen OS=Homo sapiens OX=9606 GN=CD177 PE=1 SV=2	CD177	46.363	10.004	4.6	2	3	2	0.317	0.771	0.269	0.634	0.29	1.052	1.806	0.728	3.442	1.109	3.567	0.0078776
Q8N6Y0	Usher syndrome type-1C protein-binding protein 1 OS=Homo sapiens OX=9606 GN=USHBP1 PE=1 SV=1	USHBP1	76.067	-2	1.8	1	1	1	1.404	2.208	1.733	1.336	1.477	0.791	0.834	0.604	0.717	0.577	0.432	9.8548e-05
Q8N9T8	Protein KRI1 homolog OS=Homo sapiens OX=9606 GN=KRI1 PE=1 SV=3	KRI1	82.597	-2	1.6	1	1	1	0.658	0.649	0.416	0.947	0.866	2.854	1.593	1.203	1.853	0.315	2.211	0.161802
Q8NBJ4	Golgi membrane protein 1 OS=Homo sapiens OX=9606 GN=GOLM1 PE=1 SV=1	GOLM1	45.333	3.3918	2.5	1	2	1	1.657	0.73	0.556	0.73	0.854	1.641	1.647	0.616	1.473	1.452	1.509	0.140377
Q8NBP7	Proprotein convertase subtilisin/kexin type 9 OS=Homo sapiens OX=9606 GN=PCSK9 PE=1 SV=3	PCSK9	74.285	49.555	9.7	6	9	6	0.827	0.697	0.689	0.653	0.822	1.183	0.669	1.667	2.652	0.888	1.914	0.094581
Q8NBS9	Thioredoxin domain-containing protein 5 OS=Homo sapiens OX=9606 GN=TXNDC5 PE=1 SV=2	TXNDC5	47.628	14.436	3.7	1	1	1	1.016	1.385	0.846	0.779	0.9	1.18	1.438	1.26	1.296	1.371	1.329	0.021124
Q8NCR9	Clarin-3 OS=Homo sapiens OX=9606 GN=CLRN3 PE=2 SV=1	CLRN3	25.321	2.8451	5.8	1	1	1	0.551	1.326	1.187	0.679	1.039	1.199	0.576	0.857	1.857	1.811	1.317	0.42412
Q8NFT6	Protein DBF4 homolog B OS=Homo sapiens OX=9606 GN=DBF4B PE=1 SV=1	DBF4B	67.242	1.3674	1.6	1	3	1	1.212	2.036	1.051	0.95	1.04	1.468	1.015	1.02	0.927	0.985	0.861	0.46218
Q8NG11	Tetraspanin-14 OS=Homo sapiens OX=9606 GN=TSPAN14 PE=1 SV=1	TSPAN14	30.69	2.6544	15.2	4	5	4	1.583	1.743	2.194	1.306	2.39	0.475	0.429	0.724	0.275	0.252	0.234	0.000139272
Q8NG27	E3 ubiquitin-protein ligase Praja-1 OS=Homo sapiens OX=9606 GN=PJA1 PE=1 SV=2	PJA1	71.002	-2	3.6	1	1	1	1.006	2.901	0.752	1.174	1.245	0.886	2.059	0.696	0.753	0.48	0.689	0.273
Q8NI99	Angiopoietin-related protein 6 OS=Homo sapiens OX=9606 GN=ANGPTL6 PE=1 SV=1	ANGPTL6	51.694	36.404	11.5	5	8	5	0.837	1.073	0.924	1.645	1.192	1.091	1.575	0.932	1.177	0.835	0.989	0.9678
Q8TAL5	Uncharacterized protein C9orf43 OS=Homo sapiens OX=9606 GN=C9orf43 PE=1 SV=1	C9orf43	52.221	-2	2	1	2	1	1.246	1.646	0.762	0.724	1.689	1.052	2.31	0.534	0.738	0.941	0.919	0.63498
Q8TAV0	Protein FAM76A OS=Homo sapiens OX=9606 GN=FAM76A PE=2 SV=1	FAM76A	35.049	1.9579	3.9	1	2	1	0.065	10.798			0.653	0.054	0.018	0.047	0.015	0.024	0.008	0.157023
Q8TBM7	Transmembrane protein 254 OS=Homo sapiens OX=9606 GN=TMEM254 PE=1 SV=1	TMEM254	14.242	-2	9.8	1	1	1	1.35	1.407	0.706	0.969	0.619	1.549	1.436	1.036	1.13	1.346	1.286	0.144243
Q8TBZ2	MYCBP-associated protein OS=Homo sapiens OX=9606 GN=MYCBPAP PE=1 SV=2	MYCBPAP	108.15	-2	1.2	1	5	1	1.516	0.986	1.056	1.271	1.081	1.16	0.626	1.293	1.126	1.293	0.93	0.57088
Q8TDL5	BPI fold-containing family B member 1 OS=Homo sapiens OX=9606 GN=BPIFB1 PE=1 SV=1	BPIFB1	52.441	17.024	12	5	6	5	1.445	0.532	0.961	0.905	0.744	0.519	1.319	2.86	1.208	0.614	1.421	0.55276
Q8TER0	Sushi, nidogen and EGF-like domain-containing protein 1 OS=Homo sapiens OX=9606 GN=SNED1 PE=2 SV=2	SNED1	152.2	7.5421	1.7	2	2	2	1.268	0.988	0.843	1.002	0.819	1.285	1.144	0.783	1.365	1.756	1.287	0.169357
Q8WUA8	Tsukushin OS=Homo sapiens OX=9606 GN=TSKU PE=2 SV=3	TSKU	37.807	3.172	4.2	1	1	1	0.525	0.572	0.72	0.435	0.218	1.27	1.744	1.341	3.055	1.14	3.462	0.0017048
Q8WUM4	Programmed cell death 6-interacting protein OS=Homo sapiens OX=9606 GN=PDCD6IP PE=1 SV=1	PDCD6IP	96.022	14.574	8.6	7	8	7	1.254	0.957	0.97	1.099	1.063	1.564	1.379	0.801	1.213	0.946	1.105	0.58292
Q8WVV4	Protein POF1B OS=Homo sapiens OX=9606 GN=POF1B PE=1 SV=3	POF1B	68.064	51.979	5.1	2	2	2	1.155	3.063	0.894	1.098	1.233	0.969	1.232	0.729	0.93	0.65	0.606	0.121017
Q8WWI5	Choline transporter-like protein 1 OS=Homo sapiens OX=9606 GN=SLC44A1 PE=1 SV=1	SLC44A1	73.301	1.195	1.5	1	1	1
Q8WWZ8	Oncoprotein-induced transcript 3 protein OS=Homo sapiens OX=9606 GN=OIT3 PE=1 SV=2	OIT3	60.021	39.37	19.1	9	18	9	1.009	0.562	0.59	1.318	0.726	0.705	1.543	1.179	0.89	2.486	1.618	0.148837
Q8WXI7	Mucin-16 OS=Homo sapiens OX=9606 GN=MUC16 PE=1 SV=3	MUC16	1519.2	24.507	1.3	4	5	4	0.568	0.628	0.678	0.678	0.821	2.225	0.695	0.859	0.739	2.901	2.2	0.116982
Q8WZ42	Titin OS=Homo sapiens OX=9606 GN=TTN PE=1 SV=4	TTN	3816	1.3052	0.1	2	2	2	1.399	0.634	1.325	1.214	1.061	0.916	0.9	1.753	1.274	0.935	1.026	0.89724
Q92496	Complement factor H-related protein 4 OS=Homo sapiens OX=9606 GN=CFHR4 PE=1 SV=3	CFHR4	65.35	78.847	11.8	4	8	4	0.751	0.781	1.801	0.713	0.644	0.742	0.749	3.534	0.76	1.039	1.455	0.52908
Q92522	Histone H1x OS=Homo sapiens OX=9606 GN=H1FX PE=1 SV=1	H1FX	22.487	4.4353	5.6	2	8	2	2.494	1.43	0.866	1.776	0.97	1.288	0.255	0.732	0.748	1.142	0.553	0.096196
Q92734	Protein TFG OS=Homo sapiens OX=9606 GN=TFG PE=1 SV=2	TFG	43.447	4.4702	4.5	2	3	2
Q92743	Serine protease HTRA1 OS=Homo sapiens OX=9606 GN=HTRA1 PE=1 SV=1	HTRA1	51.286	3.363	3.8	2	2	2
Q92797	Symplekin OS=Homo sapiens OX=9606 GN=SYMPK PE=1 SV=2	SYMPK	141.15	4.4062	1	1	4	1	1.982	0.958	0.654	1.035	0.977	1.144	0.452	1.223	1.642	1.429	1.051	0.91092
Q92954	Proteoglycan 4 OS=Homo sapiens OX=9606 GN=PRG4 PE=1 SV=3	PRG4	151.06	212.76	27.2	26	48	26	2.179	0.724	1.011	1.859	0.858	1.248	1.308	0.561	1.148	0.659	0.743	0.37972
Q93084	Sarcoplasmic/endoplasmic reticulum calcium ATPase 3 OS=Homo sapiens OX=9606 GN=ATP2A3 PE=1 SV=2	ATP2A3	113.98	-2	1.2	1	1	1	1.059	1.255	1.058	1.208	1.352	2.388	1.188	0.683	0.763	0.551	0.939	0.47702
Q95365	HLA class I histocompatibility antigen, B-38 alpha chain OS=Homo sapiens OX=9606 GN=HLA-B PE=1 SV=1	HLA-B	40.416	1.4662	18	6	11	0
Q969P0	Immunoglobulin superfamily member 8 OS=Homo sapiens OX=9606 GN=IGSF8 PE=1 SV=1	IGSF8	65.033	2.4637	1.5	1	7	1
Q96CX2	BTB/POZ domain-containing protein KCTD12 OS=Homo sapiens OX=9606 GN=KCTD12 PE=1 SV=1	KCTD12	35.7	1.4632	3.7	1	1	1	0.883	1.163	0.778	2.274	1.576	1.322	1.224	0.48	0.829	0.757	0.691	0.22178
Q96DZ9	CKLF-like MARVEL transmembrane domain-containing protein 5 OS=Homo sapiens OX=9606 GN=CMTM5 PE=1 SV=2	CMTM5	24.652	1.3018	3.1	1	1	1
Q96H78	Solute carrier family 25 member 44 OS=Homo sapiens OX=9606 GN=SLC25A44 PE=2 SV=1	SLC25A44	35.392	-2	4.1	1	1	1
Q96IY4	Carboxypeptidase B2 OS=Homo sapiens OX=9606 GN=CPB2 PE=1 SV=2	CPB2	48.424	5.986	5.7	2	3	2	1.012	1.519	1.19	0.883	1.16	1.154	1.28	1.134	1.252	0.919	0.996	0.95958
Q96K62	Zinc finger and BTB domain-containing protein 45 OS=Homo sapiens OX=9606 GN=ZBTB45 PE=2 SV=1	ZBTB45	54.007	1.2144	1.8	1	1	1
Q96PB1	N-acetylneuraminate 9-O-acetyltransferase OS=Homo sapiens OX=9606 GN=CASD1 PE=1 SV=1	CASD1	91.679	-2	1.1	1	1	1
Q96PD5	N-acetylmuramoyl-L-alanine amidase OS=Homo sapiens OX=9606 GN=PGLYRP2 PE=1 SV=1	PGLYRP2	62.216	47.058	6.2	3	10	3	0.63	1.123	0.905	0.75	0.769	2.607	1.153	2.952	0.497	0.409	1.824	0.4916
Q96PQ0	VPS10 domain-containing receptor SorCS2 OS=Homo sapiens OX=9606 GN=SORCS2 PE=1 SV=3	SORCS2	128.15	-2	0.7	1	1	1
Q96PV6	Leukocyte receptor cluster member 8 OS=Homo sapiens OX=9606 GN=LENG8 PE=1 SV=3	LENG8	88.156	-2	0.9	1	1	1
Q96QE3	ATPase family AAA domain-containing protein 5 OS=Homo sapiens OX=9606 GN=ATAD5 PE=1 SV=4	ATAD5	207.57	-2	0.7	1	1	1	0.342	4.089	2.05	0.376	1.337	0.952	0.339	1.526	0.526	0.592	0.48	0.43698
Q96RW7	Hemicentin-1 OS=Homo sapiens OX=9606 GN=HMCN1 PE=1 SV=2	HMCN1	613.38	85.679	6.2	31	35	31	0.749	0.549	0.462	0.681	0.648	1.549	1.707	0.72	1.723	2.105	2.526	0.0025566
Q96S86	Hyaluronan and proteoglycan link protein 3 OS=Homo sapiens OX=9606 GN=HAPLN3 PE=2 SV=1	HAPLN3	40.894	2.4901	8.3	2	2	1	1.106	1.772	0.92	1.03	1.269	1.26	1.231	1.027	1.039	0.96	0.905	0.54584
Q96SK2	Transmembrane protein 209 OS=Homo sapiens OX=9606 GN=TMEM209 PE=1 SV=2	TMEM209	62.921	-2	1.8	1	1	1
Q99436	Proteasome subunit beta type-7 OS=Homo sapiens OX=9606 GN=PSMB7 PE=1 SV=1	PSMB7	29.965	3.3462	7.2	2	3	2	0.242	0.345	0.237	0.333	0.262	0.375	7.857	0.751	0.405	0.627	7.058	0.110041
Q99497	Protein/nucleic acid deglycase DJ-1 OS=Homo sapiens OX=9606 GN=PARK7 PE=1 SV=2	PARK7	19.891	2.079	8.5	2	2	2
Q99523	Sortilin OS=Homo sapiens OX=9606 GN=SORT1 PE=1 SV=3	SORT1	92.067	4.6117	2.5	2	2	2	0.914	1.077	0.924	0.848	0.915	1.097	1.356	1.868	0.972	1.508	1.454	0.020684
Q99558	Mitogen-activated protein kinase kinase kinase 14 OS=Homo sapiens OX=9606 GN=MAP3K14 PE=1 SV=2	MAP3K14	104.04	-2	1	1	1	1
Q99832	T-complex protein 1 subunit eta OS=Homo sapiens OX=9606 GN=CCT7 PE=1 SV=2	CCT7	59.366	1.3254	2.6	1	1	1	0.774	0.541	0.739	1.317	0.73	1.109	1.543	0.917	1.081	2.249	1.682	0.045165
Q99969	Retinoic acid receptor responder protein 2 OS=Homo sapiens OX=9606 GN=RARRES2 PE=1 SV=1	RARRES2	18.617	4.0063	6.7	1	1	1
Q9BQF6	Sentrin-specific protease 7 OS=Homo sapiens OX=9606 GN=SENP7 PE=1 SV=4	SENP7	119.66	1.6655	1	1	1	1
Q9BRJ7	Tudor-interacting repair regulator protein OS=Homo sapiens OX=9606 GN=NUDT16L1 PE=1 SV=1	NUDT16L1	23.338	1.1373	4.3	1	2	1	0.847	0.856	1.62	0.884	0.859	0.832	0.831	2.146	1.2	1.279	1.241	0.4099
Q9BS26	Endoplasmic reticulum resident protein 44 OS=Homo sapiens OX=9606 GN=ERP44 PE=1 SV=1	ERP44	46.971	1.3187	2.5	1	1	1
Q9BUN1	Protein MENT OS=Homo sapiens OX=9606 GN=MENT PE=2 SV=1	MENT	36.769	4.8397	10	3	4	3
Q9BWP8	Collectin-11 OS=Homo sapiens OX=9606 GN=COLEC11 PE=1 SV=1	COLEC11	28.665	67.226	21.8	5	10	5	0.915	1.132	0.855	1.377	1.098	1.178	1.559	0.752	1.059	1.429	1.112	0.57696
Q9BX93	Group XIIB secretory phospholipase A2-like protein OS=Homo sapiens OX=9606 GN=PLA2G12B PE=1 SV=2	PLA2G12B	21.659	1.2017	15.4	2	2	2	0.821	1.272	0.924	0.928	0.766	0.9	0.905	3.213	0.832	1.216	1.5	0.3399
Q9BXN1	Asporin OS=Homo sapiens OX=9606 GN=ASPN PE=1 SV=2	ASPN	43.417	3.2442	5	2	2	2	2.33	1.024	1.285	1.383	1.019	1.421	0.514	0.897	0.551	1.199	0.651	0.10668
Q9BXR6	Complement factor H-related protein 5 OS=Homo sapiens OX=9606 GN=CFHR5 PE=1 SV=1	CFHR5	64.419	24.448	18.3	9	13	8	0.887	1.3	0.957	0.983	1.081	1.31	0.882	0.593	2.069	1.029	1.13	0.85092
Q9BXW9	Fanconi anemia group D2 protein OS=Homo sapiens OX=9606 GN=FANCD2 PE=1 SV=2	FANCD2	164.13	-2	0.6	1	1	1	1.368	1.112	0.931	1.184	0.683	1.45	1.079	1.104	0.769	1.739	1.164	0.46644
Q9BXX0	EMILIN-2 OS=Homo sapiens OX=9606 GN=EMILIN2 PE=1 SV=3	EMILIN2	115.69	3.5299	2.5	2	2	2	0.76	0.541	0.72	0.767	0.514	0.962	0.914	2.227	1.968	1.827	2.392	0.0042358
Q9BY43	Charged multivesicular body protein 4a OS=Homo sapiens OX=9606 GN=CHMP4A PE=1 SV=3	CHMP4A	25.098	1.252	3.2	1	7	1	0.874	0.612	1.191	0.882	0.73	0.712	0.721	2.65	1.357	1.439	1.604	0.20304
Q9BYG0	Lactosylceramide 1,3-N-acetyl-beta-D-glucosaminyltransferase OS=Homo sapiens OX=9606 GN=B3GNT5 PE=1 SV=1	B3GNT5	44.052	2.4918	4.2	1	1	1
Q9BYJ0	Fibroblast growth factor-binding protein 2 OS=Homo sapiens OX=9606 GN=FGFBP2 PE=1 SV=1	FGFBP2	24.581	47.582	11.7	2	2	2	2.326	1.145	0.899	0.926	0.908	0.738	0.683	2.006	1.207	1.021	0.912	0.72702
Q9BYR4	Keratin-associated protein 4-3 OS=Homo sapiens OX=9606 GN=KRTAP4-3 PE=2 SV=2	KRTAP4-3	20.504	2.5312	5.1	1	1	1	0.063	11.622		0.172	0.608	0.155	0.101	0.08	0.109	0.063	0.033	0.23516
Q9BYT5	Keratin-associated protein 2-2 OS=Homo sapiens OX=9606 GN=KRTAP2-2 PE=2 SV=3	KRTAP2-2	12.957	43.191	21.1	2	2	2	0.109	6.897	0.248	0.163	0.437	0.21	3.289	0.274	0.233	0.252	0.542	0.9695
Q9C073	Protein FAM117A OS=Homo sapiens OX=9606 GN=FAM117A PE=1 SV=1	FAM117A	48.318	-2	1.5	1	1	1	0.934	0.932	1.254	1.359	0.836	1.098	2.361	0.807	0.659	1.075	1.129	0.88396
Q9C0J8	pre-mRNA 3' end processing protein WDR33 OS=Homo sapiens OX=9606 GN=WDR33 PE=1 SV=2	WDR33	145.89	1.9057	1.3	1	1	1	0.948	0.994	0.792	1.417	1.562	1.437	1.874	0.582	0.657	1.077	0.985	0.76486
Q9GZT6	Coiled-coil domain-containing protein 90B, mitochondrial OS=Homo sapiens OX=9606 GN=CCDC90B PE=1 SV=2	CCDC90B	29.505	2.6522	3.5	1	1	1	2.101	3.956	0.591	0.737	1.487	0.762	1.807	0.265	0.375	0.422	0.409	0.097361
Q9H074	Polyadenylate-binding protein-interacting protein 1 OS=Homo sapiens OX=9606 GN=PAIP1 PE=1 SV=1	PAIP1	53.524	1.2144	1.9	1	5	1	1.055	0.787	0.723	2.02	0.883	1.045	0.939	0.707	0.76	2.155	1.025	0.96604
Q9H1Z4	WD repeat-containing protein 13 OS=Homo sapiens OX=9606 GN=WDR13 PE=1 SV=2	WDR13	53.695	-2	2.9	1	2	1	0.968	0.95	0.773	0.693	0.818	0.875	0.767	1.502	2.692	1.188	1.672	0.146505
Q9H3R2	Mucin-13 OS=Homo sapiens OX=9606 GN=MUC13 PE=1 SV=3	MUC13	54.603	1.4633	2	1	1	1
Q9H477	Ribokinase OS=Homo sapiens OX=9606 GN=RBKS PE=1 SV=1	RBKS	34.143	1.3281	2.8	1	1	1	0.391	0.103	0.205	0.48	0.321	0.947	1.571	3.309	3.035	0.928	6.527	0.00134312
Q9H4G4	Golgi-associated plant pathogenesis-related protein 1 OS=Homo sapiens OX=9606 GN=GLIPR2 PE=1 SV=3	GLIPR2	17.218	65.128	19.5	2	3	2	0.613	0.638	0.705	0.786	0.682	1.48	1.873	0.943	2.348	1.208	2.293	0.0091424
Q9H4M9	EH domain-containing protein 1 OS=Homo sapiens OX=9606 GN=EHD1 PE=1 SV=2	EHD1	60.626	10.862	13.7	7	8	5	0.998	0.856	0.727	1.272	0.702	1.599	1.819	0.69	1.569	1.092	1.486	0.116644
Q9H6A9	Pecanex-like protein 3 OS=Homo sapiens OX=9606 GN=PCNX3 PE=1 SV=2	PCNX3	222.04	-2	0.3	1	1	1
Q9H6S3	Epidermal growth factor receptor kinase substrate 8-like protein 2 OS=Homo sapiens OX=9606 GN=EPS8L2 PE=1 SV=2	EPS8L2	80.62	-2	1	1	1	1
Q9HBI1	Beta-parvin OS=Homo sapiens OX=9606 GN=PARVB PE=1 SV=1	PARVB	41.714	6.3906	9.6	3	5	3
Q9HC84	Mucin-5B OS=Homo sapiens OX=9606 GN=MUC5B PE=1 SV=3	MUC5B	596.33	235.81	6.6	27	33	25	0.356	0.58	0.59	0.448	0.637	0.413	4.811	0.748	0.791	1.489	3.16	0.143224
Q9HCB6	Spondin-1 OS=Homo sapiens OX=9606 GN=SPON1 PE=1 SV=2	SPON1	90.973	2.8881	2.1	2	3	2	2.4	1.404	0.846	1.645	1.009	1.321	0.325	0.71	0.751	1.212	0.591	0.104683
Q9HCY8	Protein S100-A14 OS=Homo sapiens OX=9606 GN=S100A14 PE=1 SV=1	S100A14	11.662	1.2385	8.7	1	1	1
Q9HD89	Resistin OS=Homo sapiens OX=9606 GN=RETN PE=1 SV=1	RETN	11.419	7.6747	27.8	2	2	2	0.689	0.872	0.648	0.584	0.601	0.818	2.397	0.52	3.204	0.709	2.253	0.196064
Q9HDC9	Adipocyte plasma membrane-associated protein OS=Homo sapiens OX=9606 GN=APMAP PE=1 SV=2	APMAP	46.48	35.016	24	9	10	9	0.731	0.427	1.133	0.801	0.638	0.802	1.059	2.491	2.369	0.995	2.069	0.047859
Q9NP58	ATP-binding cassette sub-family B member 6, mitochondrial OS=Homo sapiens OX=9606 GN=ABCB6 PE=1 SV=1	ABCB6	93.884	2.9115	2.6	2	2	2
Q9NPH3	Interleukin-1 receptor accessory protein OS=Homo sapiens OX=9606 GN=IL1RAP PE=1 SV=2	IL1RAP	65.418	1.6514	1.8	1	1	1	0.787	1.533	1.077	0.927	1.032	1.444	0.982	1.67	1.07	1.04	1.159	0.35042
Q9NQ38	Serine protease inhibitor Kazal-type 5 OS=Homo sapiens OX=9606 GN=SPINK5 PE=1 SV=2	SPINK5	120.71	-2	0.7	1	1	1
Q9NQ79	Cartilage acidic protein 1 OS=Homo sapiens OX=9606 GN=CRTAC1 PE=1 SV=2	CRTAC1	71.42	2.4253	1.5	1	1	1	1.951	1.857	1.214	1.01	1.075	1.011	1.29	0.835	0.707	0.868	0.663	0.051124
Q9NQ84	G-protein coupled receptor family C group 5 member C OS=Homo sapiens OX=9606 GN=GPRC5C PE=1 SV=2	GPRC5C	48.193	43.009	12	4	5	4	0.461	0.57	0.419	0.835	0.66	3.064	0.924	0.691	1.76	1.625	2.738	0.0139046
Q9NRC6	Spectrin beta chain, non-erythrocytic 5 OS=Homo sapiens OX=9606 GN=SPTBN5 PE=1 SV=2	SPTBN5	416.75	-2	0.2	1	1	1	1.638	1.177	1.374	1.15	1.301	0.903	2.83	0.288	0.405	0.516	0.744	0.183658
Q9NRW1	Ras-related protein Rab-6B OS=Homo sapiens OX=9606 GN=RAB6B PE=1 SV=1	RAB6B	23.461	3.3134	5.3	1	3	1	1.037	0.927	0.681	1.32	0.585	1.18	1.714	1.453	1.304	1.195	1.505	0.025983
Q9NSB4	Keratin, type II cuticular Hb2 OS=Homo sapiens OX=9606 GN=KRT82 PE=3 SV=3	KRT82	56.652	4.9875	7.4	5	9	2	0.378	9.065	0.325	0.327	0.825	0.326	0.759	0.488	0.275	0.328	0.199	0.37228
Q9NTN3	UDP-glucuronic acid/UDP-N-acetylgalactosamine transporter OS=Homo sapiens OX=9606 GN=SLC35D1 PE=2 SV=1	SLC35D1	39.24	-2	3.1	1	1	1	0.89	1.095	0.68	0.881	0.804	1.628	1.686	1.029	1.06	1.598	1.609	0.0088023
Q9NX76	CKLF-like MARVEL transmembrane domain-containing protein 6 OS=Homo sapiens OX=9606 GN=CMTM6 PE=1 SV=1	CMTM6	20.419	1.2207	5.5	1	1	1
Q9NXZ2	Probable ATP-dependent RNA helicase DDX43 OS=Homo sapiens OX=9606 GN=DDX43 PE=2 SV=2	DDX43	72.843	-2	1.4	1	1	1
Q9NYU2	UDP-glucose:glycoprotein glucosyltransferase 1 OS=Homo sapiens OX=9606 GN=UGGT1 PE=1 SV=3	UGGT1	177.19	2.5362	0.7	1	1	1	0.937	0.914	0.866	1.146	0.843	1.251	1.261	1.003	1.196	1.785	1.38	0.020901
Q9NZN3	EH domain-containing protein 3 OS=Homo sapiens OX=9606 GN=EHD3 PE=1 SV=2	EHD3	60.886	1.4314	6	3	3	1	1.071	0.748	0.788	1.804	0.879	0.988	1.465	1.127	1.022	1.361	1.127	0.38414
Q9NZP8	Complement C1r subcomponent-like protein OS=Homo sapiens OX=9606 GN=C1RL PE=1 SV=2	C1RL	53.498	3.4417	7.2	4	4	3	0.671	1.761	1.001	0.546	0.989	2.695	1.201	1.783	0.712	0.463	1.38	0.57448
Q9NZT1	Calmodulin-like protein 5 OS=Homo sapiens OX=9606 GN=CALML5 PE=1 SV=2	CALML5	15.892	1.2109	5.5	1	1	1	1.301	2.67	0.712	1.049	1.717	0.995	1.638	0.551	0.792	0.51	0.602	0.142122
Q9P2B2	Prostaglandin F2 receptor negative regulator OS=Homo sapiens OX=9606 GN=PTGFRN PE=1 SV=2	PTGFRN	98.555	1.3927	1	1	1	1
Q9P2E9	Ribosome-binding protein 1 OS=Homo sapiens OX=9606 GN=RRBP1 PE=1 SV=5	RRBP1	152.45	2.3506	10.9	1	1	1	0.441	0.807	0.226	0.588	0.551	3.076	2.424	0.479	1.968	0.669	3.297	0.040701
Q9UBC0	Hepatocyte nuclear factor 6 OS=Homo sapiens OX=9606 GN=ONECUT1 PE=2 SV=1	ONECUT1	51.023	-2	3	1	1	1	1.006	0.556	1.505	1.044	0.672	0.516	0.481	2.306	1.395	1.747	1.347	0.65166
Q9UC07	Zinc finger protein 69 OS=Homo sapiens OX=9606 GN=ZNF69 PE=1 SV=2	ZNF69	65.761	1.1811	2.3	1	1	1	0.815	0.89	0.741	0.937	1.083	1.216	1.406	1.377	1.51	1.322	1.53	0.00037829
Q9UEU0	Vesicle transport through interaction with t-SNAREs homolog 1B OS=Homo sapiens OX=9606 GN=VTI1B PE=1 SV=3	VTI1B	26.688	2.352	5.6	1	1	1	2.471	1.508	1.331	1.051	1.613	0.939	0.891	0.355	0.793	0.789	0.472	0.0098575
Q9UEW3	Macrophage receptor MARCO OS=Homo sapiens OX=9606 GN=MARCO PE=1 SV=1	MARCO	52.657	28.382	9.8	5	8	5	0.853	1.065	0.516	0.877	1.001	1.4	1.195	0.635	0.756	2.577	1.522	0.27878
Q9UGL1	Lysine-specific demethylase 5B OS=Homo sapiens OX=9606 GN=KDM5B PE=1 SV=3	KDM5B	175.66	-2	0.6	1	2	1	0.993	1.091	0.915	0.788	0.877	3.212	0.901	0.934	1.561	0.222	1.464	0.89418
Q9UGM3	Deleted in malignant brain tumors 1 protein OS=Homo sapiens OX=9606 GN=DMBT1 PE=1 SV=2	DMBT1	260.73	31.533	10.7	2	3	2	0.289	0.33	0.185	0.275	0.24	0.895	2.104	0.542	5.009	0.771	7.067	0.017103
Q9UGM5	Fetuin-B OS=Homo sapiens OX=9606 GN=FETUB PE=1 SV=2	FETUB	42.054	2.5374	5.2	2	3	2	0.486	1.998	0.703	0.314	0.935	3.479	1.274	1.898	0.52	0.161	1.653	0.6963
Q9UHD4	Cell death activator CIDE-B OS=Homo sapiens OX=9606 GN=CIDEB PE=1 SV=2	CIDEB	24.678	2.4728	5.5	1	1	1
Q9UHG3	Prenylcysteine oxidase 1 OS=Homo sapiens OX=9606 GN=PCYOX1 PE=1 SV=3	PCYOX1	56.639	99.258	27.3	12	33	12	0.953	0.789	1.932	1.085	0.773	0.693	0.686	1.938	1.388	1.002	1.032	0.9702
Q9UJJ9	N-acetylglucosamine-1-phosphotransferase subunit gamma OS=Homo sapiens OX=9606 GN=GNPTG PE=1 SV=1	GNPTG	33.973	11.297	6.6	1	1	1	0.646	1.205	0.681	1.399	1.241	1.036	1.012	0.973	2.075	0.938	1.167	0.50614
Q9UK55	Protein Z-dependent protease inhibitor OS=Homo sapiens OX=9606 GN=SERPINA10 PE=1 SV=1	SERPINA10	50.706	5.7025	9.2	5	6	5	0.642	0.96	0.896	0.731	0.553	0.946	0.813	1.619	2.839	1.143	1.946	0.045938
Q9ULE3	DENN domain-containing protein 2A OS=Homo sapiens OX=9606 GN=DENND2A PE=2 SV=4	DENND2A	113.85	2.2112	1.1	1	1	1
Q9ULG6	Cell cycle progression protein 1 OS=Homo sapiens OX=9606 GN=CCPG1 PE=1 SV=3	CCPG1	87.339	-2	1.5	1	1	1	0.711	0.622	0.348	1.115	1.264	1.082	2.137	1.723	1.271	1.106	1.803	0.039922
Q9ULI3	Protein HEG homolog 1 OS=Homo sapiens OX=9606 GN=HEG1 PE=1 SV=3	HEG1	147.46	32.832	8.3	10	11	10	1.291	1.111	1.005	1.198	1.296	1.104	1.336	0.761	0.922	1.056	0.878	0.21132
Q9UM47	Neurogenic locus notch homolog protein 3 OS=Homo sapiens OX=9606 GN=NOTCH3 PE=1 SV=2	NOTCH3	243.63	11.637	2.9	5	6	5	1.081	1.377	0.8	0.904	1.29	1.216	1.221	1.681	0.786	1.17	1.114	0.54442
Q9UPN9	E3 ubiquitin-protein ligase TRIM33 OS=Homo sapiens OX=9606 GN=TRIM33 PE=1 SV=3	TRIM33	122.53	4.5399	0.8	1	22	1	0.951	0.979	0.83	1.116	1.265	1.293	1.43	1.103	1.146	1.149	1.191	0.070883
Q9UPP5	AP2-interacting clathrin-endocytosis protein OS=Homo sapiens OX=9606 GN=KIAA1107 PE=1 SV=2	KIAA1107	155.68	1.1701	0.9	1	1	1	0.256	5.068	2.025	0.293	1.445	1.011	0.364	1.293	0.332	0.311	0.364	0.36602
Q9UQB8	Brain-specific angiogenesis inhibitor 1-associated protein 2 OS=Homo sapiens OX=9606 GN=BAIAP2 PE=1 SV=1	BAIAP2	60.867	2.2048	3.3	2	3	2	0.842	0.526	0.769	0.913	0.578	3.495	0.852	1.267	1.318	0.771	2.123	0.066443
Q9Y2R2	Tyrosine-protein phosphatase non-receptor type 22 OS=Homo sapiens OX=9606 GN=PTPN22 PE=1 SV=2	PTPN22	91.704	-2	1.1	1	1	1	0.781	1.308	0.906	0.988	1.079	1.188	2.603	0.698	0.922	0.947	1.256	0.60438
Q9Y3L5	Ras-related protein Rap-2c OS=Homo sapiens OX=9606 GN=RAP2C PE=1 SV=1	RAP2C	20.745	2.6793	6	1	2	1
Q9Y490	Talin-1 OS=Homo sapiens OX=9606 GN=TLN1 PE=1 SV=3	TLN1	269.76	148.3	15.3	35	43	35	0.889	0.784	0.549	1.901	0.804	1.57	1.805	0.743	0.815	1.382	1.282	0.3324
Q9Y4L1	Hypoxia up-regulated protein 1 OS=Homo sapiens OX=9606 GN=HYOU1 PE=1 SV=1	HYOU1	111.33	5.776	4.2	4	4	4	0.656	0.513	0.455	0.542	0.518	1.47	1.489	1.166	2.904	1.306	3.105	0.00021794
Q9Y5C1	Angiopoietin-related protein 3 OS=Homo sapiens OX=9606 GN=ANGPTL3 PE=1 SV=1	ANGPTL3	53.637	20.63	17	8	9	8	0.635	0.48	0.482	0.706	0.51	0.839	1.148	3.739	1.156	1.727	3.06	0.021915
Q9Y624	Junctional adhesion molecule A OS=Homo sapiens OX=9606 GN=F11R PE=1 SV=1	F11R	32.583	5.0214	18.1	6	6	6	0.806	0.771	0.641	1.621	0.834	1.178	1.837	0.762	1.278	1.447	1.391	0.144617
Q9Y6B6	GTP-binding protein SAR1b OS=Homo sapiens OX=9606 GN=SAR1B PE=1 SV=1	SAR1B	22.41	2.1096	5.6	1	1	1	0.951	0.328	0.302	0.629	0.422	0.492	0.954	3.477	2.699	1.203	3.353	0.032442
Q9Y6C7	Putative uncharacterized protein encoded by LINC00312 OS=Homo sapiens OX=9606 GN=LINC00312 PE=5 SV=1	LINC00312	11.024	-2	7.4	1	1	1	0.979	0.693	1.009	0.976	0.675	0.929	1.207	1.863	1.276	1.691	1.608	0.0172414
Q9Y6N6	Laminin subunit gamma-3 OS=Homo sapiens OX=9606 GN=LAMC3 PE=1 SV=3	LAMC3	171.23	8.8958	3.2	4	4	4	0.508	0.502	0.39	0.475	0.456	0.772	0.707	0.68	0.881	4.965	3.434	0.086382
Q9Y6R7	IgGFc-binding protein OS=Homo sapiens OX=9606 GN=FCGBP PE=1 SV=3	FCGBP	572.01	323.31	27.6	79	231	79	0.839	0.561	0.529	0.559	0.452	1.075	0.722	0.41	2.031	3.198	2.529	0.13866
Q9Y6Z7	Collectin-10 OS=Homo sapiens OX=9606 GN=COLEC10 PE=1 SV=2	COLEC10	30.705	8.182	10.1	3	4	3	0.953	0.939	0.919	1.404	1.051	1.114	1.328	0.665	1.019	1.754	1.117	0.68804

## Sheet: Peptide_quant
ID	Sequence	Protein accession	Protein description	Charge	m/z	mass error [ppm]	PEP	Score	Unique [yes/no]	control1	control2	control3	control4	control5	sepsis1	sepsis11	sepsis2	sepsis3	sepsis5
0	AAANQMR	P0C0L5	Complement C4-B OS=Homo sapiens OX=9606 GN=C4B PE=1 SV=2	2	381.19	-5.6743	0.01519	123.1	no	0.584	1.1	2.079	1.303	1.416	0.643	0.696	0.774	0.742	0.662
1	AAAPNTPK	Q92954	Proteoglycan 4 OS=Homo sapiens OX=9606 GN=PRG4 PE=1 SV=3	2	385.214	-4.8581	0.0034896	136.27	yes	1.59	0.826	1.033	2.159	0.893	1.047	0.746	0.383	0.816	0.508
2	AAAPNTPK	Q92954	Proteoglycan 4 OS=Homo sapiens OX=9606 GN=PRG4 PE=1 SV=3	3	257.145	-4.8987	0.0021647	96.19	yes	2.035	0.568	1.228	2.405	0.978	1.036	0.525	0.302	0.648	0.274
3	AAAPNTPK	Q92954	Proteoglycan 4 OS=Homo sapiens OX=9606 GN=PRG4 PE=1 SV=3	2	385.706	-5.2295	0.01584	105.52	yes	NA	NA	NA	NA	NA	NA	NA	NA	NA	NA
4	AAAPNTPK	Q92954	Proteoglycan 4 OS=Homo sapiens OX=9606 GN=PRG4 PE=1 SV=3	2	385.706	-5.1059	0.014428	108.74	yes	1.295	1.094	1.392	1.682	0.931	0.671	0.756	0.491	1.052	0.637
5	AAATCFAR	P14555	Phospholipase A2, membrane associated OS=Homo sapiens OX=9606 GN=PLA2G2A PE=1 SV=2	2	434.211		2.2366e-07	102.95	yes	NA	NA	NA	NA	NA	NA	NA	NA	NA	NA
6	AAATETGQAAVPSR	P0C880	Putative uncharacterized protein FLJ40606 OS=Homo sapiens OX=9606 PE=5 SV=1	2	686.839	-3.3501	0.0034596	58.32	yes	1.105	0.788	0.725	1.009	1.012	1.358	1.554	0.365	1.158	0.924
7	AAAVGTANK	P18206	Vinculin OS=Homo sapiens OX=9606 GN=VCL PE=1 SV=4	2	401.725	-4.6323	0.0017163	109.66	yes	0.417	0.389	0.339	1.673	0.622	0.903	2.708	0.42	0.758	1.772
8	AAAVGTANK	P18206	Vinculin OS=Homo sapiens OX=9606 GN=VCL PE=1 SV=4	3	268.152	-4.6894	0.00085409	91.853	yes	NA	NA	NA	NA	NA	NA	NA	NA	NA	NA
9	AACLLPK	P02768	Serum albumin OS=Homo sapiens OX=9606 GN=ALB PE=1 SV=2	3	258.151	-2.4721	0.037247	56.026	yes	0.056	3.091	2.611	0.311	1.319	0.846	0.138	0.956	0.358	0.313
10	AACLLPK	P02768	Serum albumin OS=Homo sapiens OX=9606 GN=ALB PE=1 SV=2	2	386.723	-2.6555	0.01572	102.98	yes	0.194	3.133	2.268	0.234	1.254	0.816	0.286	0.983	0.507	0.325
11	AACLLPK	P02768	Serum albumin OS=Homo sapiens OX=9606 GN=ALB PE=1 SV=2	2	386.723	-2.3956	0.0135	118.06	yes	0.172	3.211	2.172	0.329	1.28	0.743	0.219	1.06	0.444	0.368
12	AACLLPK	P02768	Serum albumin OS=Homo sapiens OX=9606 GN=ALB PE=1 SV=2	3	258.151	-2.2068	0.03651	56.51	yes	0.155	3.158	2.259	0.258	1.38	0.993	0.196	0.826	0.415	0.36
13	AACLLPK	P02768	Serum albumin OS=Homo sapiens OX=9606 GN=ALB PE=1 SV=2	2	386.723	-2.0037	0.035954	92.692	yes	0.256	2.728	2.235	0.572	1.157	0.886	0.327	0.975	0.412	0.453
14	AACLLPK	P02768	Serum albumin OS=Homo sapiens OX=9606 GN=ALB PE=1 SV=2	2	386.723	-1.4768	0.01572	102.98	yes	NA	NA	NA	NA	NA	NA	NA	NA	NA	NA
15	AACLLPK	P02768	Serum albumin OS=Homo sapiens OX=9606 GN=ALB PE=1 SV=2	2	386.723		0.016908	75.311	yes	NA	NA	NA	NA	NA	NA	NA	NA	NA	NA
16	AACLLPK	P02768	Serum albumin OS=Homo sapiens OX=9606 GN=ALB PE=1 SV=2	2	386.723		0.030889	67.035	yes	NA	NA	NA	NA	NA	NA	NA	NA	NA	NA
17	AACLLPK	P02768	Serum albumin OS=Homo sapiens OX=9606 GN=ALB PE=1 SV=2	2	386.723	-2.3059	0.01572	102.98	yes	0.15	3.088	1.657	0.386	1.612	1.014	0.282	0.884	0.499	0.427
18	AACLLPK	P02768	Serum albumin OS=Homo sapiens OX=9606 GN=ALB PE=1 SV=2	2	386.723	-2.0334	0.01572	102.98	yes	0.199	3.006	1.953	0.322	1.375	0.936	0.342	0.836	0.569	0.464
19	AACLLPK	P02768	Serum albumin OS=Homo sapiens OX=9606 GN=ALB PE=1 SV=2	2	386.723	-3.8676	0.044798	88.734	yes	NA	NA	NA	NA	NA	NA	NA	NA	NA	NA
20	AADDTWEPFASGK	P02766	Transthyretin OS=Homo sapiens OX=9606 GN=TTR PE=1 SV=1	3	465.546	-2.9003	0.00018936	88.021	yes	0.632	1.689	2.094	1.043	0.913	0.841	0.565	0.843	0.676	0.702
21	AADDTWEPFASGK	P02766	Transthyretin OS=Homo sapiens OX=9606 GN=TTR PE=1 SV=1	2	697.815	-3.7375	1.9166e-36	192.4	yes	0.661	2.311	2.354	1.039	0.923	0.926	0.579	0.535	0.383	0.288
22	AAEGIPK	P12111	Collagen alpha-3(VI) chain OS=Homo sapiens OX=9606 GN=COL6A3 PE=1 SV=5	2	343.198	-3.3517	0.037727	91.9	yes	NA	NA	NA	NA	NA	NA	NA	NA	NA	NA
23	AAFGGSGGR	P35908	Keratin, type II cytoskeletal 2 epidermal OS=Homo sapiens OX=9606 GN=KRT2 PE=1 SV=2	2	390.193	-2.8077	0.0015037	116.37	yes	0.741	1.742	0.73	1.163	1.068	0.704	1.698	0.841	1.053	0.261
24	AAFNSGK	P04406	Glyceraldehyde-3-phosphate dehydrogenase OS=Homo sapiens OX=9606 GN=GAPDH PE=1 SV=3	2	347.68	-4.168	0.032773	94.114	yes	0.797	0.712	0.646	0.899	1.026	0.996	1.832	0.452	1.033	1.607
25	AAFTECCQAADK	P02768	Serum albumin OS=Homo sapiens OX=9606 GN=ALB PE=1 SV=2	3	458.188	-2.0881	0.013024	70.089	yes	0.801	1.759	2.002	1.041	1.12	0.854	0.66	0.676	0.534	0.552
26	AAFTECCQAADK	P02768	Serum albumin OS=Homo sapiens OX=9606 GN=ALB PE=1 SV=2	2	686.779	-3.2162	3.923e-06	116.51	yes	0.219	2.983	2.122	0.311	1.391	0.976	0.293	0.938	0.396	0.372
27	AAFTECCQAADK	P02768	Serum albumin OS=Homo sapiens OX=9606 GN=ALB PE=1 SV=2	3	458.188	-2.7055	0.011973	71.176	yes	NA	NA	NA	NA	NA	NA	NA	NA	NA	NA
28	AAFTECCQAADK	P02768	Serum albumin OS=Homo sapiens OX=9606 GN=ALB PE=1 SV=2	2	686.779	-2.5966	1.2113e-37	198.03	yes	0.16	3.098	2.15	0.268	1.389	0.8	0.285	0.943	0.437	0.47
29	AAFTECCQAADK	P02768	Serum albumin OS=Homo sapiens OX=9606 GN=ALB PE=1 SV=2	3	457.86	-3.1102	1.499e-08	119.74	yes	0.123	3.225	2.168	0.244	1.462	0.841	0.284	0.918	0.397	0.337
30	AAFTECCQAADK	P02768	Serum albumin OS=Homo sapiens OX=9606 GN=ALB PE=1 SV=2	2	686.287	-4.2359	4.7201e-18	162.93	yes	0.128	3.383	2.182	0.294	1.282	0.878	0.215	0.949	0.371	0.318
31	AAFTECCQAADK	P02768	Serum albumin OS=Homo sapiens OX=9606 GN=ALB PE=1 SV=2	4	343.647	-3.2312	0.0011586	69.721	yes	0.16	2.407	1.771	0.734	1.334	0.916	0.658	0.874	0.525	0.62
32	AAFTECCQAADK	P02768	Serum albumin OS=Homo sapiens OX=9606 GN=ALB PE=1 SV=2	3	457.86	-3.337	1.1309e-06	106.67	yes	0.123	2.812	2.363	0.518	1.368	0.856	0.286	0.906	0.403	0.365
33	AAFTECCQAADK	P02768	Serum albumin OS=Homo sapiens OX=9606 GN=ALB PE=1 SV=2	2	686.287	-4.492	2.4337e-23	174.39	yes	0.133	3.202	2.58	0.371	1.234	0.767	0.237	0.824	0.326	0.326
34	AAFTECCQAADK	P02768	Serum albumin OS=Homo sapiens OX=9606 GN=ALB PE=1 SV=2	3	457.86	-2.8277	8.0624e-09	123.67	yes	0.209	2.927	2.116	0.396	1.447	0.892	0.235	0.863	0.463	0.452
35	AAFTECCQAADK	P02768	Serum albumin OS=Homo sapiens OX=9606 GN=ALB PE=1 SV=2	2	686.287	-3.8273	2.6191e-23	173.72	yes	0.186	3.101	2.248	0.281	1.401	0.8	0.285	0.931	0.396	0.371
36	AAFTECCQAADK	P02768	Serum albumin OS=Homo sapiens OX=9606 GN=ALB PE=1 SV=2	2	686.287	-3.5636	2.7306e-14	151.74	yes	0.792	2.768	2.055	0.44	1.209	0.806	0.305	0.889	0.343	0.393
37	AAFTECCQAADK	P02768	Serum albumin OS=Homo sapiens OX=9606 GN=ALB PE=1 SV=2	3	457.86	-2.7815	1.499e-08	119.74	yes	NA	NA	NA	NA	NA	NA	NA	NA	NA	NA
38	AAFTECCQAADK	P02768	Serum albumin OS=Homo sapiens OX=9606 GN=ALB PE=1 SV=2	3	457.86	-3.3013	3.7552e-06	101.35	yes	0.497	2.137	1.632	0.815	1.28	0.919	0.484	0.813	0.686	0.736
39	AAFTECCQAADK	P02768	Serum albumin OS=Homo sapiens OX=9606 GN=ALB PE=1 SV=2	3	457.86	-3.7663	0.00023708	87.667	yes	NA	NA	NA	NA	NA	NA	NA	NA	NA	NA
40	AAFTECCQAADK	P02768	Serum albumin OS=Homo sapiens OX=9606 GN=ALB PE=1 SV=2	2	686.287		0.0155	47.712	yes	NA	NA	NA	NA	NA	NA	NA	NA	NA	NA
41	AAFTECCQAADK	P02768	Serum albumin OS=Homo sapiens OX=9606 GN=ALB PE=1 SV=2	3	457.86	-3.4817	1.6806e-06	103.43	yes	0.593	2.445	1.943	0.686	1.357	0.862	0.404	0.817	0.544	0.35
42	AAFTECCQAADK	P02768	Serum albumin OS=Homo sapiens OX=9606 GN=ALB PE=1 SV=2	2	686.287	-3.7386	3.9441e-39	197.36	yes	0.129	3.046	2.269	0.358	1.385	0.795	0.242	0.997	0.418	0.361
43	AAFTECCQAADK	P02768	Serum albumin OS=Homo sapiens OX=9606 GN=ALB PE=1 SV=2	3	457.86	-4.5931	0.00065155	77.674	yes	0.069	2.763	1.247	0.574	1.398	0.825	0.172	1.521	0.602	0.829
44	AAFTECCQAADK	P02768	Serum albumin OS=Homo sapiens OX=9606 GN=ALB PE=1 SV=2	2	686.287	-4.8699	2.2373e-30	184.98	yes	0.176	3.694	1.64	0.253	1.581	0.863	0.224	0.724	0.457	0.389
45	AAFTECCQAADK	P02768	Serum albumin OS=Homo sapiens OX=9606 GN=ALB PE=1 SV=2	3	457.86	-3.8039	1.0588e-06	107.09	yes	NA	NA	NA	NA	NA	NA	NA	NA	NA	NA
46	AAFTECCQAADK	P02768	Serum albumin OS=Homo sapiens OX=9606 GN=ALB PE=1 SV=2	3	457.86	-2.8517	0.00014479	90.614	yes	NA	NA	NA	NA	NA	NA	NA	NA	NA	NA
47	AAFTECCQAADK	P02768	Serum albumin OS=Homo sapiens OX=9606 GN=ALB PE=1 SV=2	2	686.287	-2.744	1.9393e-14	154.1	yes	0.24	3.076	2.264	0.417	1.473	0.799	0.262	0.767	0.349	0.353
48	AAFTECCQAADK	P02768	Serum albumin OS=Homo sapiens OX=9606 GN=ALB PE=1 SV=2	2	686.287	-3.899	9.8562e-11	140.82	yes	0.187	3.108	2.299	0.363	1.465	0.848	0.243	0.755	0.375	0.358
49	AAFTECCQAADK	P02768	Serum albumin OS=Homo sapiens OX=9606 GN=ALB PE=1 SV=2	3	457.86	-3.609	1.499e-08	119.74	yes	0.606	2.114	1.561	0.654	1.349	1.092	0.639	0.645	0.603	0.737
50	AAGGAVCEQPLGLECR	Q9HC84	Mucin-5B OS=Homo sapiens OX=9606 GN=MUC5B PE=1 SV=3	3	563.268	-2.6908	2.2063e-16	145.43	yes	0.825	0.544	0.768	0.803	0.738	0.744	2.73	0.73	1.038	1.082
51	AAGGAVCEQPLGLECR	Q9HC84	Mucin-5B OS=Homo sapiens OX=9606 GN=MUC5B PE=1 SV=3	2	844.398	-3.1041	4.4665e-83	225.7	yes	0.105	0.107	0.256	0.145	0.346	0.173	6.502	0.536	0.595	1.236
52	AAGGHLCQQPK	Q9HC84	Mucin-5B OS=Homo sapiens OX=9606 GN=MUC5B PE=1 SV=3	3	389.529	-3.8791	0.0015266	74.165	yes	NA	NA	NA	NA	NA	NA	NA	NA	NA	NA
53	AAGNECPELQPPVHGK	P48740	Mannan-binding lectin serine protease 1 OS=Homo sapiens OX=9606 GN=MASP1 PE=1 SV=3	3	568.611	-4.3203	0.0002451	82.663	yes	0.976	1.202	1.086	1.37	1.225	0.899	0.865	0.481	0.803	1.095
54	AAGNECPELQPPVHGK	P48740	Mannan-binding lectin serine protease 1 OS=Homo sapiens OX=9606 GN=MASP1 PE=1 SV=3	3	568.611	-2.7817	0.00025799	83.633	yes	1.266	0.797	0.993	1.946	1.164	0.81	1.193	0.252	0.907	0.672
55	AAGNECPELQPPVHGK	P48740	Mannan-binding lectin serine protease 1 OS=Homo sapiens OX=9606 GN=MASP1 PE=1 SV=3	4	426.71	-2.5105	0.0002343	91.812	yes	0.847	1.184	1.306	1.561	1.159	1.061	0.93	0.416	0.644	0.892
56	AAGNECPELQPPVHGK	P48740	Mannan-binding lectin serine protease 1 OS=Homo sapiens OX=9606 GN=MASP1 PE=1 SV=3	3	568.611	-2.8861	0.00029661	86.539	yes	1.024	0.963	1.207	1.12	1.256	0.911	0.961	0.507	0.967	1.084
57	AAGNECPELQPPVHGK	P48740	Mannan-binding lectin serine protease 1 OS=Homo sapiens OX=9606 GN=MASP1 PE=1 SV=3	4	426.71	-2.2657	0.001341	65.374	yes	1.031	1.045	1.217	1.288	1.42	0.714	0.854	0.728	0.828	0.876
58	AAGNPSPILTWLK	Q96RW7	Hemicentin-1 OS=Homo sapiens OX=9606 GN=HMCN1 PE=1 SV=2	2	684.388	-1.0924	0.02933	59.227	yes	0.232	NA	NA	0.447	NA	0.429	0.39	0.266	2.118	3.117
59	AAGNPVPVITWYK	Q96RW7	Hemicentin-1 OS=Homo sapiens OX=9606 GN=HMCN1 PE=1 SV=2	3	472.594	-2.4377	0.022181	46.069	yes	NA	NA	NA	NA	NA	NA	NA	NA	NA	NA
60	AAHYHTHKE	P80511	Protein S100-A12 OS=Homo sapiens OX=9606 GN=S100A12 PE=1 SV=2	3	365.177	-4.5819	0.0041699	93.649	yes	0.26	0.278	0.259	0.315	0.345	1.411	1.927	0.371	3.711	1.121
61	AAIDSYR	P24821	Tenascin OS=Homo sapiens OX=9606 GN=TNC PE=1 SV=3	2	398.203	-2.8567	0.013106	116.88	yes	0.244	0.078	0.105	0.144	0.061	0.982	2.752	0.486	3.117	2.03
62	AAIDSYR	P24821	Tenascin OS=Homo sapiens OX=9606 GN=TNC PE=1 SV=3	2	398.203	-3.2092	0.021848	98.997	yes	0.443	0.478	0.48	0.624	0.702	1.384	2.107	0.553	1.598	1.63
63	AAITSYEK	P30273	High affinity immunoglobulin epsilon receptor subunit gamma OS=Homo sapiens OX=9606 GN=FCER1G PE=1 SV=1	2	441.732	-2.3933	0.0148	93.649	yes	NA	NA	NA	NA	NA	NA	NA	NA	NA	NA
64	AAKMMNQQR	Q9Y2R2	Tyrosine-protein phosphatase non-receptor type 22 OS=Homo sapiens OX=9606 GN=PTPN22 PE=1 SV=2	3	371.167	-2.4089	0.017287	48.794	yes	0.539	0.877	0.908	0.962	0.963	1.043	2.273	0.518	0.937	0.98
65	AALAYNLGK	Q96PB1	N-acetylneuraminate 9-O-acetyltransferase OS=Homo sapiens OX=9606 GN=CASD1 PE=1 SV=1	2	482.261	-3.1414	0.033231	41.448	yes	NA	NA	NA	NA	NA	NA	NA	NA	NA	NA
66	AALQALR	Q9BY43	Charged multivesicular body protein 4a OS=Homo sapiens OX=9606 GN=CHMP4A PE=1 SV=3	2	371.732	-2.3976	0.012201	114.19	yes	0.61	0.428	1.48	0.953	0.569	0.472	0.579	2.324	1.238	1.347
67	AALQALR	Q9BY43	Charged multivesicular body protein 4a OS=Homo sapiens OX=9606 GN=CHMP4A PE=1 SV=3	2	371.732	-3.2957	0.040499	90.661	yes	NA	NA	NA	NA	NA	NA	NA	NA	NA	NA
68	AALQALR	Q9BY43	Charged multivesicular body protein 4a OS=Homo sapiens OX=9606 GN=CHMP4A PE=1 SV=3	2	371.732		0.0051231	85.357	yes	NA	NA	NA	NA	NA	NA	NA	NA	NA	NA
69	AALQALR	Q9BY43	Charged multivesicular body protein 4a OS=Homo sapiens OX=9606 GN=CHMP4A PE=1 SV=3	2	371.732	-3.5033	0.018103	100.67	yes	0.475	0.332	1.158	0.653	0.622	0.509	0.504	2.061	2.005	1.683
70	AALQALR	Q9BY43	Charged multivesicular body protein 4a OS=Homo sapiens OX=9606 GN=CHMP4A PE=1 SV=3	2	371.732	-4.0278	0.045002	88.643	yes	0.597	0.391	1.065	0.82	0.682	0.741	0.68	1.872	1.52	1.632
71	AALQALR	Q9BY43	Charged multivesicular body protein 4a OS=Homo sapiens OX=9606 GN=CHMP4A PE=1 SV=3	2	371.732		0.027412	69.093	yes	NA	NA	NA	NA	NA	NA	NA	NA	NA	NA
72	AALQALR	Q9BY43	Charged multivesicular body protein 4a OS=Homo sapiens OX=9606 GN=CHMP4A PE=1 SV=3	2	371.732	-3.19	0.045002	88.643	yes	0.699	0.662	1.228	0.897	0.853	0.823	0.716	1.577	1.197	1.347
73	AALSGANVLTLIEK	Q07954	Prolow-density lipoprotein receptor-related protein 1 OS=Homo sapiens OX=9606 GN=LRP1 PE=1 SV=2	3	467.277	-1.6095	0.0010276	70.889	yes	NA	NA	NA	NA	NA	NA	NA	NA	NA	NA
74	AAMEPIVISAK	Q9Y490	Talin-1 OS=Homo sapiens OX=9606 GN=TLN1 PE=1 SV=3	2	565.318	-2.42	3.4477e-05	116.03	yes	0.562	0.569	0.497	1.67	0.614	1.429	1.705	0.536	0.987	1.431
75	AANFENHSGK	P18206	Vinculin OS=Homo sapiens OX=9606 GN=VCL PE=1 SV=4	3	358.837	-4.2451	0.00087456	86.344	yes	0.61	0.739	0.591	1.457	0.782	0.893	2.26	0.507	0.741	1.421
76	AAPEASGTPSSDAVSR	P31146	Coronin-1A OS=Homo sapiens OX=9606 GN=CORO1A PE=1 SV=4	3	501.574		8.9625e-06	65.421	yes	NA	NA	NA	NA	NA	NA	NA	NA	NA	NA
77	AAPSVTLFPPSSEELQANK	P0DOY3	Immunoglobulin lambda constant 3 OS=Homo sapiens OX=9606 GN=IGLC3 PE=1 SV=1	3	662.677	-2.0262	1.6966e-32	167.29	no	0.957	0.934	1.477	1.503	1.098	0.907	1.781	0.317	0.444	0.582
78	AAPSVTLFPPSSEELQANK	P0DOY3	Immunoglobulin lambda constant 3 OS=Homo sapiens OX=9606 GN=IGLC3 PE=1 SV=1	4	497.26	-1.174	2.0804e-05	100.04	no	NA	NA	NA	NA	NA	NA	NA	NA	NA	NA
79	AAPSVTLFPPSSEELQANK	P0DOY3	Immunoglobulin lambda constant 3 OS=Homo sapiens OX=9606 GN=IGLC3 PE=1 SV=1	2	993.513	-1.8468	2.9056e-172	282.5	no	1.031	0.88	1.519	1.432	1.208	0.903	1.744	0.338	0.394	0.551
80	AAPSVTLFPPSSEELQANK	P0DOY3	Immunoglobulin lambda constant 3 OS=Homo sapiens OX=9606 GN=IGLC3 PE=1 SV=1	5	398.009	-1.7574	2.196e-05	88.385	no	NA	NA	NA	NA	NA	NA	NA	NA	NA	NA
81	AAPSVTLFPPSSEELQANK	P0DOY3	Immunoglobulin lambda constant 3 OS=Homo sapiens OX=9606 GN=IGLC3 PE=1 SV=1	4	497.26	-1.2039	4.246e-11	127.83	no	1.015	0.757	1.657	1.591	1.1	0.93	1.732	0.232	0.492	0.493
82	AAPSVTLFPPSSEELQANK	P0DOY3	Immunoglobulin lambda constant 3 OS=Homo sapiens OX=9606 GN=IGLC3 PE=1 SV=1	5	398.009	-1.7874	7.2032e-05	73.498	no	NA	NA	NA	NA	NA	NA	NA	NA	NA	NA
83	AAPSVTLFPPSSEELQANK	P0DOY3	Immunoglobulin lambda constant 3 OS=Homo sapiens OX=9606 GN=IGLC3 PE=1 SV=1	4	497.26	-1.0734	5.4096e-11	125.45	no	0.929	0.93	1.441	1.486	1.257	0.961	1.746	0.392	0.403	0.456
84	AAPSVTLFPPSSEELQANK	P0DOY3	Immunoglobulin lambda constant 3 OS=Homo sapiens OX=9606 GN=IGLC3 PE=1 SV=1	4	497.26	0.015171	2.8455e-08	123.4	no	0.878	0.637	1.724	1.573	0.963	0.794	1.308	0.783	0.511	0.83
85	AAPSVTLFPPSSEELQANK	P0DOY3	Immunoglobulin lambda constant 3 OS=Homo sapiens OX=9606 GN=IGLC3 PE=1 SV=1	4	497.26	1.355	7.5219e-06	108.77	no	NA	NA	NA	NA	NA	NA	NA	NA	NA	NA
86	AAPSVTLFPPSSEELQANK	P0DOY3	Immunoglobulin lambda constant 3 OS=Homo sapiens OX=9606 GN=IGLC3 PE=1 SV=1	3	662.677	-0.57436	6.8197e-11	125.98	no	0.885	0.954	1.362	1.702	1.229	0.909	1.619	0.288	0.429	0.625
87	AAPSVTLFPPSSEELQANK	P0DOY3	Immunoglobulin lambda constant 3 OS=Homo sapiens OX=9606 GN=IGLC3 PE=1 SV=1	3	662.677	-2.0445	3.4783e-05	93.495	no	1.201	0.925	1.497	1.69	0.871	0.74	1.304	0.278	NA	0.493
88	AAPSVTLFPPSSEELQANK	P0DOY3	Immunoglobulin lambda constant 3 OS=Homo sapiens OX=9606 GN=IGLC3 PE=1 SV=1	3	662.677	-1.9967	1.9984e-05	104.2	no	1.006	NA	1.164	NA	1.206	NA	0.729	NA	0.895	NA
89	AAPSVTLFPPSSEELQANK	P0DOY3	Immunoglobulin lambda constant 3 OS=Homo sapiens OX=9606 GN=IGLC3 PE=1 SV=1	3	662.677	-1.8964	0.00014452	72.433	no	NA	NA	NA	NA	NA	NA	NA	NA	NA	NA
90	AAPSVTLFPPSSEELQANK	P0DOY3	Immunoglobulin lambda constant 3 OS=Homo sapiens OX=9606 GN=IGLC3 PE=1 SV=1	3	662.677	-1.8801	0.0042493	57.173	no	0.34	1.479	1.702	0.736	1.448	0.961	2.147	0.615	0.271	0.301
91	AAPSVTLFPPSSEELQANK	P0DOY3	Immunoglobulin lambda constant 3 OS=Homo sapiens OX=9606 GN=IGLC3 PE=1 SV=1	3	662.677	-1.9021	0.0084091	52.172	no	NA	NA	0.647	1.646	1.203	0.955	0.55	NA	NA	NA
92	AAPSVTLFPPSSEELQANK	P0DOY3	Immunoglobulin lambda constant 3 OS=Homo sapiens OX=9606 GN=IGLC3 PE=1 SV=1	3	662.677	-1.9123	0.004098	57.525	no	NA	NA	NA	NA	NA	NA	NA	NA	NA	NA
93	AAPSVTLFPPSSEELQANK	P0DOY3	Immunoglobulin lambda constant 3 OS=Homo sapiens OX=9606 GN=IGLC3 PE=1 SV=1	3	662.677	-1.9204	0.00019594	69.979	no	0.539	NA	1.625	1.082	0.854	1.207	2.046	0.734	0.495	0.419
94	AAPSVTLFPPSSEELQANK	P0DOY3	Immunoglobulin lambda constant 3 OS=Homo sapiens OX=9606 GN=IGLC3 PE=1 SV=1	3	662.677	-1.9442	0.00078582	65.231	no	NA	NA	NA	NA	NA	NA	NA	NA	NA	NA
95	AAPSVTLFPPSSEELQANK	P0DOY3	Immunoglobulin lambda constant 3 OS=Homo sapiens OX=9606 GN=IGLC3 PE=1 SV=1	3	662.677	-1.9638	0.0116	49.537	no	NA	NA	NA	NA	NA	NA	NA	NA	NA	NA
96	AAPSVTLFPPSSEELQANK	P0DOY3	Immunoglobulin lambda constant 3 OS=Homo sapiens OX=9606 GN=IGLC3 PE=1 SV=1	3	662.677	-1.9785	0.010033	50.831	no	NA	NA	NA	NA	NA	NA	NA	NA	NA	NA
97	AAPSVTLFPPSSEELQANK	P0DOY3	Immunoglobulin lambda constant 3 OS=Homo sapiens OX=9606 GN=IGLC3 PE=1 SV=1	3	662.677	-1.9919	0.00078582	65.231	no	0.863	0.356	NA	0.845	1.34	0.372	2.224	NA	NA	NA
98	AAPSVTLFPPSSEELQANK	P0DOY3	Immunoglobulin lambda constant 3 OS=Homo sapiens OX=9606 GN=IGLC3 PE=1 SV=1	3	662.677	-2.0216	2.4614e-05	102.08	no	0.159	0.716	1.411	1.981	1.565	0.509	2.275	0.212	NA	0.172
99	AAPSVTLFPPSSEELQANK	P0DOY3	Immunoglobulin lambda constant 3 OS=Homo sapiens OX=9606 GN=IGLC3 PE=1 SV=1	3	662.677	-2.0556	5.0984e-11	128.64	no	0.683	1.02	1.877	1.822	1.07	0.649	2.009	0.201	0.262	0.405
100	AAPSVTLFPPSSEELQANK	P0DOY3	Immunoglobulin lambda constant 3 OS=Homo sapiens OX=9606 GN=IGLC3 PE=1 SV=1	3	662.677	-2.4274	2.5974e-11	132.51	no	0.839	0.921	1.349	1.271	1.104	1.088	1.476	0.579	0.71	0.664
101	AAPSVTLFPPSSEELQANK	P0DOY3	Immunoglobulin lambda constant 3 OS=Homo sapiens OX=9606 GN=IGLC3 PE=1 SV=1	4	497.26	-2.1021	7.0665e-06	109.04	no	1.056	1.056	1.312	1.755	1.2	0.58	1.885	0.172	0.357	0.627
102	AAPSVTLFPPSSEELQANK	P0DOY3	Immunoglobulin lambda constant 3 OS=Homo sapiens OX=9606 GN=IGLC3 PE=1 SV=1	3	662.677	-1.3398	9.3515e-06	109.04	no	0.905	0.753	1.262	1.371	1.188	1.052	1.297	0.692	0.744	0.736
103	AAPSVTLFPPSSEELQANK	P0DOY3	Immunoglobulin lambda constant 3 OS=Homo sapiens OX=9606 GN=IGLC3 PE=1 SV=1	3	662.677	-1.9298	0.00019594	69.979	no	NA	NA	NA	NA	NA	NA	NA	NA	NA	NA
104	AAPSVTLFPPSSEELQANK	P0DOY3	Immunoglobulin lambda constant 3 OS=Homo sapiens OX=9606 GN=IGLC3 PE=1 SV=1	3	662.677	-1.441	3.4783e-05	93.495	no	NA	NA	NA	NA	NA	NA	NA	NA	NA	NA
105	AAPSVTLFPPSSEELQANK	P0DOY3	Immunoglobulin lambda constant 3 OS=Homo sapiens OX=9606 GN=IGLC3 PE=1 SV=1	3	662.677	-2.6405	0.0002288	68.41	no	NA	NA	NA	NA	NA	NA	NA	NA	NA	NA
106	AAPSVTLFPPSSEELQANK	P0DOY3	Immunoglobulin lambda constant 3 OS=Homo sapiens OX=9606 GN=IGLC3 PE=1 SV=1	3	662.677	-3.0974	0.0014478	63.691	no	NA	NA	NA	NA	NA	NA	NA	NA	NA	NA
107	AAPSVTLFPPSSEELQANK	P0DOY3	Immunoglobulin lambda constant 3 OS=Homo sapiens OX=9606 GN=IGLC3 PE=1 SV=1	3	663.005	-1.3869	2.2667e-10	132.51	no	0.949	0.912	1.244	1.079	0.968	1.333	1.569	0.596	0.63	0.721
108	AAQEEYVK	P04075	Fructose-bisphosphate aldolase A OS=Homo sapiens OX=9606 GN=ALDOA PE=1 SV=2	2	469.235	-2.0763	0.041422	77.192	yes	NA	NA	NA	NA	NA	NA	NA	NA	NA	NA
109	AAQLPDMPLEELGQQVDCDR	Q9HC84	Mucin-5B OS=Homo sapiens OX=9606 GN=MUC5B PE=1 SV=3	3	762.356	-1.2547	5.061e-07	78.708	yes	0.738	1.127	0.978	1.365	0.974	1.012	1.056	0.938	1.148	0.663
110	AAQNSGEAEYIEK	P07942	Laminin subunit beta-1 OS=Homo sapiens OX=9606 GN=LAMB1 PE=1 SV=2	3	470.556	-2.1306	3.4865e-07	112.08	yes	NA	NA	NA	NA	NA	NA	NA	NA	NA	NA
111	AAQVTIQSSGTFSSK	P01023	Alpha-2-macroglobulin OS=Homo sapiens OX=9606 GN=A2M PE=1 SV=3	3	504.595	-2.5952	2.2123e-05	110.35	yes	1.691	0.921	1.668	1.419	0.877	0.525	0.578	0.563	1.032	0.726
112	AAQVTIQSSGTFSSK	P01023	Alpha-2-macroglobulin OS=Homo sapiens OX=9606 GN=A2M PE=1 SV=3	3	504.595	-2.6716	1.6655e-07	122.33	yes	NA	NA	NA	NA	NA	NA	NA	NA	NA	NA
113	AASDELSK	P18206	Vinculin OS=Homo sapiens OX=9606 GN=VCL PE=1 SV=4	2	410.706	-2.719	0.0070135	103.55	yes	0.516	0.403	0.418	1.523	0.72	1.069	2.367	0.565	0.799	1.618
114	AASGTTGTYQEWK	P04114	Apolipoprotein B-100 OS=Homo sapiens OX=9606 GN=APOB PE=1 SV=2	2	700.328	-2.5998	4.5169e-161	288.71	yes	0.655	0.366	1.44	0.848	0.596	0.585	0.584	1.662	1.589	1.675
115	AASGTTGTYQEWK	P04114	Apolipoprotein B-100 OS=Homo sapiens OX=9606 GN=APOB PE=1 SV=2	4	350.668	-2.0108	7.9459e-05	92.943	yes	0.505	0.425	1.317	0.974	0.605	0.689	0.706	1.828	1.584	1.365
116	AASGTTGTYQEWK	P04114	Apolipoprotein B-100 OS=Homo sapiens OX=9606 GN=APOB PE=1 SV=2	3	467.221	-1.9798	1.2334e-15	142.97	yes	0.667	0.118	1.315	0.847	0.513	0.677	0.583	1.945	1.402	1.932
117	AASGTTGTYQEWK	P04114	Apolipoprotein B-100 OS=Homo sapiens OX=9606 GN=APOB PE=1 SV=2	3	467.221	-2.0801	1.2193e-12	131.17	yes	0.705	0.49	1.1	1.002	0.816	0.511	0.77	1.33	1.673	1.603
118	AASGTTGTYQEWK	P04114	Apolipoprotein B-100 OS=Homo sapiens OX=9606 GN=APOB PE=1 SV=2	3	467.221		2.1041e-10	100.31	yes	NA	NA	NA	NA	NA	NA	NA	NA	NA	NA
119	AASGTTGTYQEWK	P04114	Apolipoprotein B-100 OS=Homo sapiens OX=9606 GN=APOB PE=1 SV=2	2	700.328		5.2273e-06	83.087	yes	NA	NA	NA	NA	NA	NA	NA	NA	NA	NA
120	AASGTTGTYQEWK	P04114	Apolipoprotein B-100 OS=Homo sapiens OX=9606 GN=APOB PE=1 SV=2	3	467.221		0.0027463	56.493	yes	NA	NA	NA	NA	NA	NA	NA	NA	NA	NA
121	AASGTTGTYQEWK	P04114	Apolipoprotein B-100 OS=Homo sapiens OX=9606 GN=APOB PE=1 SV=2	2	700.328	-3.5218	1.1257e-44	198.23	yes	0.976	0.378	2.258	1.574	0.967	0.583	0.366	0.999	0.787	1.113
122	AASGTTGTYQEWK	P04114	Apolipoprotein B-100 OS=Homo sapiens OX=9606 GN=APOB PE=1 SV=2	3	467.221	-3.143	2.9336e-09	122.55	yes	0.946	0.546	1.81	1.399	1.007	0.79	0.617	0.907	0.907	1.07
123	AASGTTGTYQEWK	P04114	Apolipoprotein B-100 OS=Homo sapiens OX=9606 GN=APOB PE=1 SV=2	3	467.549	-2.5874	7.6091e-19	156.36	yes	0.542	0.979	0.994	0.712	0.724	0.864	0.696	1.892	1.532	1.065
124	AASGTTGTYQEWK	P04114	Apolipoprotein B-100 OS=Homo sapiens OX=9606 GN=APOB PE=1 SV=2	2	700.82	-2.5577	2.1392e-27	173.06	yes	0.6	0.344	1.392	0.916	0.626	0.597	0.619	1.799	1.475	1.632
125	AASGTTGTYQEWK	P04114	Apolipoprotein B-100 OS=Homo sapiens OX=9606 GN=APOB PE=1 SV=2	3	467.549	-2.1027	8.3802e-19	156	yes	0.456	1.022	1.059	0.612	0.614	0.774	0.548	2.155	1.539	1.222
126	AASGTTGTYQEWK	P04114	Apolipoprotein B-100 OS=Homo sapiens OX=9606 GN=APOB PE=1 SV=2	2	700.82	-2.6978	3.3534e-66	228.38	yes	0.641	0.361	1.387	0.876	0.642	0.529	0.598	1.652	1.523	1.791
127	AATGECTATVGK	P01042	Kininogen-1 OS=Homo sapiens OX=9606 GN=KNG1 PE=1 SV=2	2	583.28	-4.2145	2.486e-14	152.47	yes	0.897	2.309	1.662	0.735	1.297	0.693	0.606	0.663	0.535	0.604
128	AATGECTATVGK	P01042	Kininogen-1 OS=Homo sapiens OX=9606 GN=KNG1 PE=1 SV=2	3	389.189	-3.5387	8.4526e-07	108.35	yes	0.662	2.898	1.512	0.701	1.468	0.821	0.507	0.575	0.345	0.51
129	AATGECTATVGK	P01042	Kininogen-1 OS=Homo sapiens OX=9606 GN=KNG1 PE=1 SV=2	2	583.28	-3.7361	6.1088e-18	160.38	yes	0.827	2.958	1.674	0.631	1.5	0.708	0.463	0.532	0.302	0.404
130	AATGECTATVGK	P01042	Kininogen-1 OS=Homo sapiens OX=9606 GN=KNG1 PE=1 SV=2	3	389.189	-4.0734	8.9534e-05	94.82	yes	NA	NA	NA	NA	NA	NA	NA	NA	NA	NA
131	AATVGSLAGQPLQER	P02649	Apolipoprotein E OS=Homo sapiens OX=9606 GN=APOE PE=1 SV=1	3	499.939	-1.1184	0.00015696	94.94	yes	0.584	1.536	0.974	0.9	1.103	1.187	1.059	0.767	0.946	0.944
132	AATVGSLAGQPLQER	P02649	Apolipoprotein E OS=Homo sapiens OX=9606 GN=APOE PE=1 SV=1	2	749.405	-3.4871	2.5046e-64	218.2	yes	0.684	0.186	0.693	0.691	0.38	0.516	0.608	4.034	0.859	1.35
133	AATVGSLAGQPLQER	P02649	Apolipoprotein E OS=Homo sapiens OX=9606 GN=APOE PE=1 SV=1	3	499.939	-3.015	2.1652e-23	150.9	yes	0.983	0.518	0.743	1.085	0.81	0.969	0.884	1.865	1.09	1.053
134	AATVGSLAGQPLQER	P02649	Apolipoprotein E OS=Homo sapiens OX=9606 GN=APOE PE=1 SV=1	3	499.939	-2.8019	1.8771e-16	143.46	yes	0.764	0.366	0.948	1.587	0.66	0.977	0.743	1.618	1.068	1.269
135	AATVGSLAGQPLQER	P02649	Apolipoprotein E OS=Homo sapiens OX=9606 GN=APOE PE=1 SV=1	2	749.405	-3.3891	0.043019	54.004	yes	0.582	1.726	0.812	0.963	0.967	0.745	0.824	1.509	0.883	0.989
136	AATVGSLAGQPLQER	P02649	Apolipoprotein E OS=Homo sapiens OX=9606 GN=APOE PE=1 SV=1	2	749.405	-2.9472	0.00122	89.232	yes	0.764	0.83	1.172	1.153	0.737	0.662	0.738	1.997	0.827	1.12
137	AATVGSLAGQPLQER	P02649	Apolipoprotein E OS=Homo sapiens OX=9606 GN=APOE PE=1 SV=1	3	499.939	-2.438	0.00022676	86.539	yes	NA	NA	NA	NA	NA	NA	NA	NA	NA	NA
138	AATVGSLAGQPLQER	P02649	Apolipoprotein E OS=Homo sapiens OX=9606 GN=APOE PE=1 SV=1	3	499.939	-2.2133	0.03102	41.014	yes	NA	NA	NA	NA	NA	NA	NA	NA	NA	NA
139	AATVGSLAGQPLQER	P02649	Apolipoprotein E OS=Homo sapiens OX=9606 GN=APOE PE=1 SV=1	3	499.939	-2.2268	0.014449	49.188	yes	NA	NA	NA	NA	NA	NA	NA	NA	NA	NA
140	AATVGSLAGQPLQER	P02649	Apolipoprotein E OS=Homo sapiens OX=9606 GN=APOE PE=1 SV=1	3	499.939	-2.2565	0.014449	49.188	yes	NA	NA	NA	NA	NA	NA	NA	NA	NA	NA
141	AATVGSLAGQPLQER	P02649	Apolipoprotein E OS=Homo sapiens OX=9606 GN=APOE PE=1 SV=1	3	499.939	-2.2702	0.032004	40.754	yes	NA	NA	NA	NA	NA	NA	NA	NA	NA	NA
142	AATVGSLAGQPLQER	P02649	Apolipoprotein E OS=Homo sapiens OX=9606 GN=APOE PE=1 SV=1	3	499.939	-2.3211	0.03703	39.427	yes	NA	NA	NA	NA	NA	NA	NA	NA	NA	NA
143	AATVGSLAGQPLQER	P02649	Apolipoprotein E OS=Homo sapiens OX=9606 GN=APOE PE=1 SV=1	3	499.939	-2.7447	1.6584e-11	135.14	yes	1.06	0.755	0.98	1.007	1.032	0.836	0.868	1.235	1.034	1.194
144	AATVGSLAGQPLQER	P02649	Apolipoprotein E OS=Homo sapiens OX=9606 GN=APOE PE=1 SV=1	2	749.405	-2.5924	3.8956e-30	162.79	yes	0.674	0.388	0.697	0.976	1.119	0.745	0.812	2.627	0.85	1.111
145	AATVGSLAGQPLQER	P02649	Apolipoprotein E OS=Homo sapiens OX=9606 GN=APOE PE=1 SV=1	3	499.939	-1.9269	0.00024743	82.483	yes	NA	NA	NA	NA	NA	NA	NA	NA	NA	NA
146	AATVGSLAGQPLQER	P02649	Apolipoprotein E OS=Homo sapiens OX=9606 GN=APOE PE=1 SV=1	2	749.897	-2.9489	4.3396e-21	150.39	yes	0.601	0.25	0.564	0.676	0.452	0.771	0.648	2.266	1.338	2.434
147	AATVTGK	P02786	Transferrin receptor protein 1 OS=Homo sapiens OX=9606 GN=TFRC PE=1 SV=2	2	324.19	-4.6396	0.029604	95.531	yes	0.597	0.4	0.403	0.474	0.508	1.38	3.584	0.281	0.408	1.965
148	AATVTGK	P02786	Transferrin receptor protein 1 OS=Homo sapiens OX=9606 GN=TFRC PE=1 SV=2	2	324.19	-3.8583	0.014865	122.13	yes	0.617	0.448	0.516	0.47	0.549	1.331	3.386	0.266	0.407	2.01
149	AAVFHEK	P12110	Collagen alpha-2(VI) chain OS=Homo sapiens OX=9606 GN=COL6A2 PE=1 SV=4	3	267.813	-3.0725	0.0088516	86.086	yes	0.232	0.068	0.233	0.414	0.387	3.939	0.871	NA	1.096	1.76
150	AAVFHEK	P12110	Collagen alpha-2(VI) chain OS=Homo sapiens OX=9606 GN=COL6A2 PE=1 SV=4	2	401.216	-3.0239	0.019182	100.19	yes	NA	NA	NA	NA	NA	NA	NA	NA	NA	NA
151	AAVFHEK	P12110	Collagen alpha-2(VI) chain OS=Homo sapiens OX=9606 GN=COL6A2 PE=1 SV=4	3	267.813	-3.7007	0.019015	69.383	yes	NA	NA	NA	NA	NA	NA	NA	NA	NA	NA
152	AAVPIVNLK	P39060	Collagen alpha-1(XVIII) chain OS=Homo sapiens OX=9606 GN=COL18A1 PE=1 SV=5	2	462.797	-1.0556	0.0017426	111.95	yes	NA	NA	NA	NA	NA	NA	NA	NA	NA	NA
153	AAVYHHFISDGVR	P01024	Complement C3 OS=Homo sapiens OX=9606 GN=C3 PE=1 SV=2	3	491.253	-2.2665	0.00011411	92.19	yes	NA	NA	NA	NA	NA	NA	NA	NA	NA	NA
154	AAVYHHFISDGVR	P01024	Complement C3 OS=Homo sapiens OX=9606 GN=C3 PE=1 SV=2	4	368.691	-2.5097	0.00021694	84.309	yes	0.775	0.558	1.444	0.97	0.891	0.674	0.778	1.203	1.201	1.506
155	AAVYHHFISDGVR	P01024	Complement C3 OS=Homo sapiens OX=9606 GN=C3 PE=1 SV=2	3	491.253	-2.5374	7.6198e-09	118.87	yes	0.68	1.159	1.461	0.994	1.218	1.051	0.759	0.956	0.797	0.925
156	AAYDIEVNTR	O75955	Flotillin-1 OS=Homo sapiens OX=9606 GN=FLOT1 PE=1 SV=3	2	576.288	-2.6864	0.00077004	99.752	yes	0.623	0.477	0.72	0.888	0.786	1.055	1.809	0.974	1.613	1.055
157	ACACAHGMLAEDGASCR	Q07954	Prolow-density lipoprotein receptor-related protein 1 OS=Homo sapiens OX=9606 GN=LRP1 PE=1 SV=2	3	612.913	-2.8529	2.6051e-53	186.08	yes	0.797	0.573	0.802	0.773	1.523	1.103	1.026	1.143	0.955	1.306
158	ACANPAAGSVILLENLR	P00558	Phosphoglycerate kinase 1 OS=Homo sapiens OX=9606 GN=PGK1 PE=1 SV=3	3	590.317	-1.0735	3.8576e-05	109.04	yes	0.768	0.755	1.106	1.307	1.154	0.752	0.908	0.863	1.13	1.255
159	ACANPAAGSVILLENLR	P00558	Phosphoglycerate kinase 1 OS=Homo sapiens OX=9606 GN=PGK1 PE=1 SV=3	2	884.972	-1.4617	0.0037059	68.576	yes	0.624	0.4	0.481	1.108	0.918	0.853	1.724	0.982	1.386	1.524
160	ACCGVPCK	P12111	Collagen alpha-3(VI) chain OS=Homo sapiens OX=9606 GN=COL6A3 PE=1 SV=5	2	476.196	-3.9704	0.016713	91.626	yes	0.306	0.162	0.309	0.467	0.313	2.757	0.632	2.45	0.725	1.879
161	ACEPGVDYVYK	P01024	Complement C3 OS=Homo sapiens OX=9606 GN=C3 PE=1 SV=2	2	650.798	-2.1536	2.8472e-06	132.32	yes	0.674	2.13	2.597	1.003	1.69	0.702	0.249	0.243	0.376	0.336
162	ACEPGVDYVYK	P01024	Complement C3 OS=Homo sapiens OX=9606 GN=C3 PE=1 SV=2	2	650.798	-3.3817	5.956e-08	136.96	yes	0.594	2.249	2.27	0.74	1.443	0.745	0.337	0.435	0.636	0.55
163	ACEPGVDYVYK	P01024	Complement C3 OS=Homo sapiens OX=9606 GN=C3 PE=1 SV=2	3	434.201	-3.2102	0.00016426	94.363	yes	0.586	1.921	2.199	0.783	1.258	0.692	0.498	0.594	0.718	0.752
164	ACGACPLWGK	P10643	Complement component C7 OS=Homo sapiens OX=9606 GN=C7 PE=1 SV=2	2	560.257	-2.5116	0.00022566	118.5	yes	0.734	1.824	1.449	0.708	0.997	0.813	0.845	0.756	0.942	0.932
165	ACGACPLWGK	P10643	Complement component C7 OS=Homo sapiens OX=9606 GN=C7 PE=1 SV=2	3	373.841	-0.91072	0.0014169	80.165	yes	0.702	1.434	1.348	0.807	1.123	0.779	0.709	0.962	0.964	1.171
166	ACGCAAAPDVK	P24821	Tenascin OS=Homo sapiens OX=9606 GN=TNC PE=1 SV=3	3	373.836	-2.8457	0.0026077	66.92	yes	0.621	0.459	0.456	0.8	0.51	1.267	1.805	0.435	2.061	1.585
167	ACGCAAAPDVK	P24821	Tenascin OS=Homo sapiens OX=9606 GN=TNC PE=1 SV=3	2	560.25	-4.5142	5.6972e-06	128.01	yes	0.122	0.316	0.071	0.125	0.198	1.032	2.629	0.574	2.886	2.047
168	ACGCAAAPDVK	P24821	Tenascin OS=Homo sapiens OX=9606 GN=TNC PE=1 SV=3	2	560.25	-4.0199	4.2352e-07	135.99	yes	0.15	0.129	0.12	0.127	0.154	1.269	2.653	0.366	3.175	1.857
169	ACGGPDSQIQR	Q96RW7	Hemicentin-1 OS=Homo sapiens OX=9606 GN=HMCN1 PE=1 SV=2	2	594.775	-4.5652	7.4038e-21	183.03	yes	0.316	0.288	0.317	0.521	0.413	1.451	1.769	0.407	2.034	2.485
170	ACIPTGPYPCGK	P00742	Coagulation factor X OS=Homo sapiens OX=9606 GN=F10 PE=1 SV=2	3	440.874	-2.069	0.0055514	60.255	yes	NA	NA	NA	NA	NA	NA	NA	NA	NA	NA
171	ACLDYPVTSVLPPASLCK	P53801	Pituitary tumor-transforming gene 1 protein-interacting protein OS=Homo sapiens OX=9606 GN=PTTG1IP PE=1 SV=1	3	664.337	-1.1899	0.0009712	65.231	yes	1.26	0.194	1.043	1.553	1.11	0.648	0.787	0.383	1.366	1.656
172	ACNHPAPK	P27918	Properdin OS=Homo sapiens OX=9606 GN=CFP PE=1 SV=2	2	447.716	-6.3394	0.027591	84.498	yes	NA	NA	NA	NA	NA	NA	NA	NA	NA	NA
173	ACPGGYYVYR	Q8WWZ8	Oncoprotein-induced transcript 3 protein OS=Homo sapiens OX=9606 GN=OIT3 PE=1 SV=2	2	603.274	-2.2371	0.0039903	88.37	yes	1.406	0.327	0.607	1.459	0.648	0.628	1.427	0.73	0.664	2.103
174	ADDGRPFPQVIK	P04075	Fructose-bisphosphate aldolase A OS=Homo sapiens OX=9606 GN=ALDOA PE=1 SV=2	3	448.242	-2.7152	0.0076626	60.157	yes	NA	NA	NA	NA	NA	NA	NA	NA	NA	NA
175	ADDKETCFAEEGK	P02768	Serum albumin OS=Homo sapiens OX=9606 GN=ALB PE=1 SV=2	3	500.549	-2.6553	7.2112e-09	120.7	yes	0.224	2.845	2.191	0.358	1.426	0.748	0.319	1.195	0.363	0.331
176	ADDKETCFAEEGK	P02768	Serum albumin OS=Homo sapiens OX=9606 GN=ALB PE=1 SV=2	4	375.663	-1.9058	6.9341e-09	121.24	yes	NA	2.775	2.046	0.152	1.322	0.841	0.299	1.124	0.259	0.182
177	ADDKETCFAEEGK	P02768	Serum albumin OS=Homo sapiens OX=9606 GN=ALB PE=1 SV=2	2	750.32	-2.7133	8.6949e-29	181.58	yes	0.152	3.009	2.124	0.265	1.333	0.833	0.269	1.249	0.38	0.387
178	ADDKETCFAEEGK	P02768	Serum albumin OS=Homo sapiens OX=9606 GN=ALB PE=1 SV=2	3	500.549	-4.2607	1.93e-06	108.63	yes	0.442	2.233	1.985	0.629	1.532	0.802	0.615	0.813	0.501	0.448
179	ADDKETCFAEEGKK	P02768	Serum albumin OS=Homo sapiens OX=9606 GN=ALB PE=1 SV=2	3	543.247	-4.3759	2.0602e-19	154.69	yes	0.2	3.407	1.793	0.285	1.502	0.94	0.14	0.804	0.469	0.458
180	ADDKETCFAEEGKK	P02768	Serum albumin OS=Homo sapiens OX=9606 GN=ALB PE=1 SV=2	4	407.687	-3.6031	0.019288	47.037	yes	0.167	2.944	2.214	0.372	1.334	0.918	0.268	0.891	0.494	0.398
181	ADDKETCFAEEGKK	P02768	Serum albumin OS=Homo sapiens OX=9606 GN=ALB PE=1 SV=2	5	326.351	-3.1892	3.6632e-06	108.58	yes	0.177	3.121	2.251	0.38	1.421	0.733	0.234	0.887	0.396	0.4
182	ADDKETCFAEEGKK	P02768	Serum albumin OS=Homo sapiens OX=9606 GN=ALB PE=1 SV=2	3	543.247	-4.237	4.1171e-15	137.8	yes	0.068	3.002	2.418	0.375	1.429	0.965	0.16	0.906	0.336	0.341
183	ADDKETCFAEEGKK	P02768	Serum albumin OS=Homo sapiens OX=9606 GN=ALB PE=1 SV=2	4	407.687	-3.7587	0.00035516	79.837	yes	0.237	2.783	2.179	0.404	1.297	0.882	0.313	0.869	0.511	0.524
184	ADDKETCFAEEGKK	P02768	Serum albumin OS=Homo sapiens OX=9606 GN=ALB PE=1 SV=2	4	407.687	-1.3753	0.021035	45.992	yes	NA	NA	NA	NA	NA	NA	NA	NA	NA	NA
185	ADDKETCFAEEGKK	P02768	Serum albumin OS=Homo sapiens OX=9606 GN=ALB PE=1 SV=2	4	407.687	-1.6675	0.024767	43.761	yes	0.313	2.602	1.994	0.51	1.172	1.005	0.379	0.83	0.723	0.472
186	ADDKETCFAEEGKK	P02768	Serum albumin OS=Homo sapiens OX=9606 GN=ALB PE=1 SV=2	4	407.687	-2.447	0.015507	49.298	yes	NA	NA	NA	NA	NA	NA	NA	NA	NA	NA
187	ADDKETCFAEEGKK	P02768	Serum albumin OS=Homo sapiens OX=9606 GN=ALB PE=1 SV=2	4	407.687	-2.896	0.020551	46.282	yes	0.133	2.979	2.143	0.421	1.158	0.84	0.321	1.123	0.428	0.455
188	ADDKETCFAEEGKK	P02768	Serum albumin OS=Homo sapiens OX=9606 GN=ALB PE=1 SV=2	4	407.687	-4.4144	0.0017734	66.004	yes	0.229	2.982	2.212	0.407	1.352	0.855	0.232	0.783	0.494	0.453
189	ADDKETCFAEEGKK	P02768	Serum albumin OS=Homo sapiens OX=9606 GN=ALB PE=1 SV=2	4	407.687	-3.3659	9.1047e-06	103.79	yes	0.165	2.721	2.711	0.39	1.365	0.927	0.221	0.805	0.348	0.346
190	ADDKETCFAEEGKK	P02768	Serum albumin OS=Homo sapiens OX=9606 GN=ALB PE=1 SV=2	4	407.687	-4.4942	4.2417e-05	97.235	yes	NA	NA	NA	NA	NA	NA	NA	NA	NA	NA
191	ADDKETCFAEEGKK	P02768	Serum albumin OS=Homo sapiens OX=9606 GN=ALB PE=1 SV=2	4	407.687	-2.7897	6.6766e-05	93.909	yes	NA	NA	NA	NA	NA	NA	NA	NA	NA	NA
192	ADEGWYWCGVK	P01833	Polymeric immunoglobulin receptor OS=Homo sapiens OX=9606 GN=PIGR PE=1 SV=4	2	685.795	-2.4019	1.2501e-08	145.91	yes	0.386	0.149	0.459	0.507	0.498	1.346	1.558	0.427	1.629	3.041
193	ADEGWYWCGVK	P01833	Polymeric immunoglobulin receptor OS=Homo sapiens OX=9606 GN=PIGR PE=1 SV=4	2	685.795	-2.4809	1.4294e-05	122.7	yes	0.463	0.252	0.633	0.551	0.478	1.352	1.558	0.358	1.735	2.621
194	ADFLEQPVLGFVR	P02730	Band 3 anion transport protein OS=Homo sapiens OX=9606 GN=SLC4A1 PE=1 SV=3	2	745.904	-0.78898	0.039367	55.724	yes	1.207	0.633	0.627	0.866	0.703	1.697	1.419	0.308	0.856	1.684
195	ADFLEQPVLGFVR	P02730	Band 3 anion transport protein OS=Homo sapiens OX=9606 GN=SLC4A1 PE=1 SV=3	3	497.605	-0.19583	0.0095809	53.448	yes	1.096	0.752	0.865	1.185	0.722	1.191	0.89	1.198	1.261	0.842
196	ADGESCSASMMYQEGK	P01008	Antithrombin-III OS=Homo sapiens OX=9606 GN=SERPINC1 PE=1 SV=1	3	589.56	-3.0157	2.6868e-23	154.65	yes	NA	NA	NA	NA	NA	NA	NA	NA	NA	NA
197	ADGESCSASMMYQEGK	P01008	Antithrombin-III OS=Homo sapiens OX=9606 GN=SERPINC1 PE=1 SV=1	3	589.56	-2.3964	7.8048e-16	138.73	yes	0.981	1.772	2.181	1.251	1.289	0.803	0.269	0.368	0.682	0.405
198	ADGESCSASMMYQEGK	P01008	Antithrombin-III OS=Homo sapiens OX=9606 GN=SERPINC1 PE=1 SV=1	3	589.56	-2.2835	5.7323e-23	148.7	yes	1.156	1.53	1.923	0.953	1.236	0.833	0.398	0.472	0.77	0.731
199	ADGESCSASMMYQEGK	P01008	Antithrombin-III OS=Homo sapiens OX=9606 GN=SERPINC1 PE=1 SV=1	4	442.422	-1.6381	0.000695	68.751	yes	NA	NA	NA	NA	NA	NA	NA	NA	NA	NA
200	ADGESCSASMMYQEGK	P01008	Antithrombin-III OS=Homo sapiens OX=9606 GN=SERPINC1 PE=1 SV=1	3	594.892	-3.3301	9.0548e-11	131.86	yes	0.934	1.775	1.919	0.968	1.209	0.825	0.573	0.479	0.806	0.512
201	ADGESCSASMMYQEGK	P01008	Antithrombin-III OS=Homo sapiens OX=9606 GN=SERPINC1 PE=1 SV=1	3	584.229	-3.378	1.0859e-10	131.86	yes	NA	NA	NA	NA	NA	NA	NA	NA	NA	NA
202	ADGESCSASMMYQEGK	P01008	Antithrombin-III OS=Homo sapiens OX=9606 GN=SERPINC1 PE=1 SV=1	2	875.839	-3.7213	7.6813e-53	192.96	yes	1.031	1.918	2.118	1.183	1.408	0.748	0.314	0.316	0.535	0.428
203	ADGSGSVVLR	Q07954	Prolow-density lipoprotein receptor-related protein 1 OS=Homo sapiens OX=9606 GN=LRP1 PE=1 SV=2	2	480.759	-2.4218	0.0085991	79.201	yes	0.792	0.47	0.551	0.801	1.882	1.185	1.56	0.663	0.875	1.22
204	ADGSPVK	P0DOX8	Immunoglobulin lambda-1 light chain OS=Homo sapiens OX=9606 PE=1 SV=1	2	337.179	-4.9784	0.034829	93.195	no	1.565	1.006	1.014	1.138	1.087	0.843	2.207	0.249	0.387	0.504
205	ADGSYAAWLSR	P0C0L5	Complement C4-B OS=Homo sapiens OX=9606 GN=C4B PE=1 SV=2	3	399.528	-3.2702	0.00074027	81.525	no	NA	NA	NA	NA	NA	NA	NA	NA	NA	NA
206	ADGSYAAWLSR	P0C0L5	Complement C4-B OS=Homo sapiens OX=9606 GN=C4B PE=1 SV=2	2	598.788	-3.4034	6.1137e-05	103.44	no	0.452	0.624	1.2	1.026	0.908	0.697	1.158	0.679	2.478	0.777
207	ADGTVNQIEGEATPVNLTEPAK	P05090	Apolipoprotein D OS=Homo sapiens OX=9606 GN=APOD PE=1 SV=1	3	752.045	-1.4596	2.477e-34	161.96	yes	0.475	0.318	0.719	0.691	0.489	0.521	0.439	3.952	1.348	1.048
208	ADIGCTPGSGK	P01024	Complement C3 OS=Homo sapiens OX=9606 GN=C3 PE=1 SV=2	2	531.748	-4.1724	0.00097036	94.122	yes	0.642	2.12	2.308	0.825	1.695	0.609	0.342	0.495	0.475	0.488
209	ADIGCTPGSGK	P01024	Complement C3 OS=Homo sapiens OX=9606 GN=C3 PE=1 SV=2	3	354.834	-3.6612	0.034845	45.661	yes	NA	NA	NA	NA	NA	NA	NA	NA	NA	NA
210	ADIGCTPGSGK	P01024	Complement C3 OS=Homo sapiens OX=9606 GN=C3 PE=1 SV=2	2	531.748		0.00082694	73.881	yes	NA	NA	NA	NA	NA	NA	NA	NA	NA	NA
211	ADILQVGLR	Q9H074	Polyadenylate-binding protein-interacting protein 1 OS=Homo sapiens OX=9606 GN=PAIP1 PE=1 SV=1	3	328.866	-2.7492	0.047392	41.876	yes	0.728	0.527	0.724	1.968	0.789	0.917	0.819	0.525	0.772	2.23
212	ADILQVGLR	Q9H074	Polyadenylate-binding protein-interacting protein 1 OS=Homo sapiens OX=9606 GN=PAIP1 PE=1 SV=1	3	328.866	-3.0128	0.025814	51.066	yes	NA	NA	NA	NA	NA	NA	NA	NA	NA	NA
213	ADILQVGLR	Q9H074	Polyadenylate-binding protein-interacting protein 1 OS=Homo sapiens OX=9606 GN=PAIP1 PE=1 SV=1	3	328.866	-3.3528	0.047392	41.876	yes	NA	NA	NA	NA	NA	NA	NA	NA	NA	NA
214	ADILQVGLR	Q9H074	Polyadenylate-binding protein-interacting protein 1 OS=Homo sapiens OX=9606 GN=PAIP1 PE=1 SV=1	3	328.866	-4.0207	0.0055861	66.692	yes	NA	NA	NA	NA	NA	NA	NA	NA	NA	NA
215	ADILQVGLR	Q9H074	Polyadenylate-binding protein-interacting protein 1 OS=Homo sapiens OX=9606 GN=PAIP1 PE=1 SV=1	3	328.866	-3.1555	0.025814	51.066	yes	NA	NA	NA	NA	NA	NA	NA	NA	NA	NA
216	ADLEAQQESLK	O76015	Keratin, type I cuticular Ha8 OS=Homo sapiens OX=9606 GN=KRT38 PE=1 SV=3	3	411.21		3.5627e-06	84.507	yes	NA	NA	NA	NA	NA	NA	NA	NA	NA	NA
217	ADLEMQIESLK	P02533	Keratin, type I cytoskeletal 14 OS=Homo sapiens OX=9606 GN=KRT14 PE=1 SV=4	3	431.552	-2.2918	0.027263	48.948	yes	0.801	1.024	1.062	1.815	0.644	0.938	0.707	1.3	0.849	0.861
218	ADLHAVQGWAAR	P26022	Pentraxin-related protein PTX3 OS=Homo sapiens OX=9606 GN=PTX3 PE=1 SV=3	3	432.227	-2.4969	1.145e-06	106.58	yes	NA	NA	NA	NA	NA	NA	NA	NA	NA	NA
219	ADLHAVQGWAAR	P26022	Pentraxin-related protein PTX3 OS=Homo sapiens OX=9606 GN=PTX3 PE=1 SV=3	2	647.836	-3.2912	0.009444	68.676	yes	NA	NA	NA	NA	NA	NA	NA	NA	NA	NA
220	ADLINNLGTIAK	P08238	Heat shock protein HSP 90-beta OS=Homo sapiens OX=9606 GN=HSP90AB1 PE=1 SV=4	3	414.907	-1.2404	0.0003635	84.365	no	NA	NA	NA	NA	NA	NA	NA	NA	NA	NA
221	ADLLLSTQPGR	P08195	4F2 cell-surface antigen heavy chain OS=Homo sapiens OX=9606 GN=SLC3A2 PE=1 SV=3	2	585.827	-3.127	0.040939	60.161	yes	NA	NA	NA	NA	NA	NA	NA	NA	NA	NA
222	ADQIETQQLMR	Q9H4M9	EH domain-containing protein 1 OS=Homo sapiens OX=9606 GN=EHD1 PE=1 SV=2	2	666.832	-2.9573	0.003684	83.204	no	0.636	0.522	0.495	1.479	0.702	1.298	1.628	0.334	1.458	1.448
223	ADQVCINLR	Q12805	EGF-containing fibulin-like extracellular matrix protein 1 OS=Homo sapiens OX=9606 GN=EFEMP1 PE=1 SV=2	2	544.779	-1.9433	0.021694	73.841	yes	0.853	0.774	0.845	0.988	0.911	1.148	0.691	0.692	0.76	2.338
224	ADRDQYELLCLDNTR	P02787	Serotransferrin OS=Homo sapiens OX=9606 GN=TF PE=1 SV=3	3	627.964	-1.9126	2.4931e-23	152.32	yes	0.344	3.587	1.957	0.46	1.343	0.738	0.256	0.575	0.359	0.381
225	ADRDQYELLCLDNTR	P02787	Serotransferrin OS=Homo sapiens OX=9606 GN=TF PE=1 SV=3	3	627.964	-2.0889	1.9875e-37	178.14	yes	0.418	2.481	1.681	0.603	1.522	0.998	0.653	0.408	0.579	0.656
226	ADRDQYELLCLDNTR	P02787	Serotransferrin OS=Homo sapiens OX=9606 GN=TF PE=1 SV=3	2	941.442	-2.1013	3.8802e-190	302.4	yes	0.116	3.25	2.319	0.477	1.691	0.936	0.352	0.338	0.275	0.246
227	ADRDQYELLCLDNTR	P02787	Serotransferrin OS=Homo sapiens OX=9606 GN=TF PE=1 SV=3	3	627.964	-1.8028	0.0040848	62.658	yes	NA	NA	NA	NA	NA	NA	NA	NA	NA	NA
228	ADSSPVK	P0DOY3	Immunoglobulin lambda constant 3 OS=Homo sapiens OX=9606 GN=IGLC3 PE=1 SV=1	2	352.185	-3.0573	0.029604	95.531	yes	0.931	0.9	1.184	1.604	1.352	0.995	1.613	0.432	0.442	0.548
229	ADSVVDLLSYNVQGSGETTYDHK	P04114	Apolipoprotein B-100 OS=Homo sapiens OX=9606 GN=APOB PE=1 SV=2	4	625.297	-2.6644	1.2132e-36	161.68	yes	0.59	0.223	1.355	1.115	0.553	0.642	0.598	2.091	1.194	1.639
230	ADSVVDLLSYNVQGSGETTYDHK	P04114	Apolipoprotein B-100 OS=Homo sapiens OX=9606 GN=APOB PE=1 SV=2	3	833.394	-2.7322	2.5838e-102	226.08	yes	0.609	0.224	1.376	0.77	0.308	0.273	0.361	2.587	1.526	1.967
231	ADSVVDLLSYNVQGSGETTYDHK	P04114	Apolipoprotein B-100 OS=Homo sapiens OX=9606 GN=APOB PE=1 SV=2	5	500.439	-2.7514	1.3161e-21	141.78	yes	NA	NA	NA	NA	NA	NA	NA	NA	NA	NA
232	AEAEALYQTK	P12035	Keratin, type II cytoskeletal 3 OS=Homo sapiens OX=9606 GN=KRT3 PE=1 SV=3	3	375.193	-3.2267	0.0015052	79.16	no	0.86	1.372	0.857	1.081	1.269	0.664	1.416	0.546	1.192	0.744
233	AEAEALYQTK	P12035	Keratin, type II cytoskeletal 3 OS=Homo sapiens OX=9606 GN=KRT3 PE=1 SV=3	2	562.285	-3.5598	0.00034374	111.63	no	0.827	1.586	0.671	0.997	1.237	0.688	1.589	0.456	1.334	0.614
234	AEAEQMAK	O75955	Flotillin-1 OS=Homo sapiens OX=9606 GN=FLOT1 PE=1 SV=3	2	439.208	-3.146	0.018108	90.15	yes	0.377	0.263	0.363	0.527	1.905	1.084	2.405	0.427	1.623	1.027
235	AEAESLYQSK	P04264	Keratin, type II cytoskeletal 1 OS=Homo sapiens OX=9606 GN=KRT1 PE=1 SV=6	3	375.852	-3.0062	0.00068574	88.495	yes	NA	NA	NA	NA	NA	NA	NA	NA	NA	NA
236	AEAESLYQSK	P04264	Keratin, type II cytoskeletal 1 OS=Homo sapiens OX=9606 GN=KRT1 PE=1 SV=6	2	563.275	-3.7685	0.0003351	113.61	yes	0.834	1.963	0.874	1.314	1.786	0.85	1.286	0.284	0.517	0.292
237	AEAESLYQSK	P04264	Keratin, type II cytoskeletal 1 OS=Homo sapiens OX=9606 GN=KRT1 PE=1 SV=6	2	563.275	-2.7593	5.8762e-06	142.08	yes	0.608	1.873	0.648	0.798	1.153	0.791	2.18	0.481	0.982	0.485
238	AEAESLYQSK	P04264	Keratin, type II cytoskeletal 1 OS=Homo sapiens OX=9606 GN=KRT1 PE=1 SV=6	3	375.852	-2.0846	5.922e-05	106.18	yes	0.596	1.766	0.891	0.618	1.139	1.703	1.44	0.535	1.041	0.271
239	AEAESLYQSK	P04264	Keratin, type II cytoskeletal 1 OS=Homo sapiens OX=9606 GN=KRT1 PE=1 SV=6	3	375.852	-2.3079	0.00020925	98.048	yes	0.603	1.527	0.815	0.892	1.073	1.598	1.679	0.461	0.831	0.521
240	AEAESWYQTK	P48668	Keratin, type II cytoskeletal 6C OS=Homo sapiens OX=9606 GN=KRT6C PE=1 SV=3	2	606.78	-4.0998	2.6719e-16	178.67	no	0.409	4.11	0.565	0.571	1.122	0.681	1.129	0.481	0.682	0.252
241	AEAESWYQTK	P48668	Keratin, type II cytoskeletal 6C OS=Homo sapiens OX=9606 GN=KRT6C PE=1 SV=3	3	404.856	-3.6836	5.9733e-05	109.66	no	NA	NA	NA	NA	NA	NA	NA	NA	NA	NA
242	AEAESWYQTK	P48668	Keratin, type II cytoskeletal 6C OS=Homo sapiens OX=9606 GN=KRT6C PE=1 SV=3	2	606.78	-4.1298	2.0374e-06	146.16	no	0.444	4.168	0.468	0.601	0.916	0.681	1.148	0.524	0.812	0.237
243	AEAESWYQTK	P48668	Keratin, type II cytoskeletal 6C OS=Homo sapiens OX=9606 GN=KRT6C PE=1 SV=3	3	404.856	-2.7712	0.00020925	98.048	no	NA	NA	NA	NA	NA	NA	NA	NA	NA	NA
244	AEAESWYR	P78385	Keratin, type II cuticular Hb3 OS=Homo sapiens OX=9606 GN=KRT83 PE=1 SV=2	2	506.23	-1.6366	5.0102e-05	157.91	no	0.122	7.763	0.031	0.106	0.615	0.106	0.942	0.124	0.122	0.068
245	AEAGVPAEFSIWTR	P21333	Filamin-A OS=Homo sapiens OX=9606 GN=FLNA PE=1 SV=4	2	767.388	-0.98454	0.00011712	99.927	yes	0.851	0.186	0.482	2.227	0.581	0.794	1.568	0.774	0.695	1.842
246	AEALPLQR	P23229	Integrin alpha-6 OS=Homo sapiens OX=9606 GN=ITGA6 PE=1 SV=5	2	449.261	-2.044	0.020132	88.819	yes	0.402	0.599	0.521	1.726	0.537	0.605	3.433	0.469	0.619	1.088
247	AEALTEPLNA	Q9NX76	CKLF-like MARVEL transmembrane domain-containing protein 6 OS=Homo sapiens OX=9606 GN=CMTM6 PE=1 SV=1	2	514.767	-0.28006	0.0055059	85.355	yes	NA	NA	NA	NA	NA	NA	NA	NA	NA	NA
248	AEAQAQYSAAVAK	Q14624	Inter-alpha-trypsin inhibitor heavy chain H4 OS=Homo sapiens OX=9606 GN=ITIH4 PE=1 SV=4	3	436.558	-2.2948	0.00023191	86.405	yes	0.901	0.723	0.869	0.973	1.817	0.989	0.956	0.676	1.025	1.072
249	AEAQAQYSAAVAK	Q14624	Inter-alpha-trypsin inhibitor heavy chain H4 OS=Homo sapiens OX=9606 GN=ITIH4 PE=1 SV=4	2	654.333	-2.8443	4.2867e-24	168.5	yes	0.451	0.614	0.815	0.503	4.443	0.633	0.803	0.366	0.83	0.542
250	AEAQVELR	P08514	Integrin alpha-IIb OS=Homo sapiens OX=9606 GN=ITGA2B PE=1 SV=3	2	458.248	-2.8408	0.0045802	132.13	yes	0.55	0.391	0.49	2.411	0.529	0.857	2.204	0.57	0.786	1.212
251	AECLNPSQPSR	P14543	Nidogen-1 OS=Homo sapiens OX=9606 GN=NID1 PE=1 SV=3	2	629.796	-4.4536	9.4103e-09	146.5	yes	0.173	0.2	0.305	0.246	0.292	1.808	1.475	0.613	2.195	2.692
252	AEDAPGVPLR	P98088	Mucin-5AC OS=Homo sapiens OX=9606 GN=MUC5AC PE=1 SV=4	2	512.775	-2.4264	0.011322	76.228	yes	NA	NA	NA	NA	NA	NA	NA	NA	NA	NA
254	AEDHFSVIDFNQNIR	P19823	Inter-alpha-trypsin inhibitor heavy chain H2 OS=Homo sapiens OX=9606 GN=ITIH2 PE=1 SV=2	3	602.292	-1.994	3.7021e-05	108.38	yes	0.934	0.996	1.219	1.449	1.106	0.643	0.834	0.74	1.082	0.996
255	AEDHFSVIDFNQNIR	P19823	Inter-alpha-trypsin inhibitor heavy chain H2 OS=Homo sapiens OX=9606 GN=ITIH2 PE=1 SV=2	3	602.292	-2.4147	7.5538e-05	103.3	yes	0.632	0.941	0.883	0.98	0.869	1.074	1.152	1.003	1.36	1.106
256	AEDHFSVIDFNQNIR	P19823	Inter-alpha-trypsin inhibitor heavy chain H2 OS=Homo sapiens OX=9606 GN=ITIH2 PE=1 SV=2	3	602.292	-2.4613	0.00066323	73.834	yes	0.716	0.831	0.942	1.246	0.817	0.917	1.127	0.858	1.612	0.933
257	AEDLVGK	P01024	Complement C3 OS=Homo sapiens OX=9606 GN=C3 PE=1 SV=2	2	366.2	-3.2433	0.02453	97.798	yes	0.671	1.714	2.424	0.856	1.474	0.93	0.289	0.692	0.578	0.372
258	AEDLVGK	P01024	Complement C3 OS=Homo sapiens OX=9606 GN=C3 PE=1 SV=2	2	366.2		0.020372	73.26	yes	NA	NA	NA	NA	NA	NA	NA	NA	NA	NA
259	AEDLVGK	P01024	Complement C3 OS=Homo sapiens OX=9606 GN=C3 PE=1 SV=2	2	366.2	-2.8276	0.052638	85.212	yes	NA	NA	NA	NA	NA	NA	NA	NA	NA	NA
260	AEDMAVYYCAR	A0A075B6Q5	Immunoglobulin heavy variable 3-64 OS=Homo sapiens OX=9606 GN=IGHV3-64 PE=3 SV=1	2	674.787	-3.0363	0.0024534	86.923	yes	1.017	0.698	1.344	1.7	2.001	0.781	0.606	0.545	0.765	0.543
261	AEDMAVYYCAR	A0A075B6Q5	Immunoglobulin heavy variable 3-64 OS=Homo sapiens OX=9606 GN=IGHV3-64 PE=3 SV=1	2	674.787	-2.6713	4.2313e-06	130.23	yes	NA	NA	NA	NA	NA	NA	NA	NA	NA	NA
262	AEDMAVYYCAR	A0A075B6Q5	Immunoglobulin heavy variable 3-64 OS=Homo sapiens OX=9606 GN=IGHV3-64 PE=3 SV=1	3	450.194	-2.3594	0.00068874	82.417	yes	NA	NA	NA	NA	NA	NA	NA	NA	NA	NA
263	AEDMAVYYCAR	A0A075B6Q5	Immunoglobulin heavy variable 3-64 OS=Homo sapiens OX=9606 GN=IGHV3-64 PE=3 SV=1	2	682.784	-3.0237	0.024946	72.922	yes	1.398	1.057	0.866	0.539	0.702	0.857	1.722	0.486	1.285	1.088
264	AEDMAVYYCAR	A0A075B6Q5	Immunoglobulin heavy variable 3-64 OS=Homo sapiens OX=9606 GN=IGHV3-64 PE=3 SV=1	2	682.784	-3.4062	0.012852	79.07	yes	1.273	0.537	1.444	1.704	1.826	0.914	0.878	0.474	0.23	0.718
265	AEDTALYHCAR	A0A0C4DH32	Immunoglobulin heavy variable 3-20 OS=Homo sapiens OX=9606 GN=IGHV3-20 PE=3 SV=2	3	436.2	-1.9804	2.0591e-07	134.84	yes	0.607	0.873	1.016	0.997	2.408	0.889	1.862	0.348	0.45	0.55
266	AEDTALYHCAR	A0A0C4DH32	Immunoglobulin heavy variable 3-20 OS=Homo sapiens OX=9606 GN=IGHV3-20 PE=3 SV=2	2	653.796	-2.6406	3.2739e-10	150.46	yes	0.773	0.987	0.943	0.827	2.688	0.772	2.207	0.163	0.3	0.34
267	AEDTALYYCAK	P0DP04	Immunoglobulin heavy variable 3-43D OS=Homo sapiens OX=9606 GN=IGHV3-43D PE=3 SV=1	3	435.532	-2.6108	0.0019944	71.03	yes	1.346	0.684	1.38	1.291	1.084	1.036	0.803	0.56	1.044	0.773
268	AEDTALYYCAK	P0DP04	Immunoglobulin heavy variable 3-43D OS=Homo sapiens OX=9606 GN=IGHV3-43D PE=3 SV=1	3	435.532	-2.561	0.0046807	63.624	yes	1.374	1.485	1.35	1.26	1.401	0.746	0.911	0.346	0.548	0.58
269	AEDTALYYCAK	P0DP04	Immunoglobulin heavy variable 3-43D OS=Homo sapiens OX=9606 GN=IGHV3-43D PE=3 SV=1	2	652.795	-2.7408	3.6591e-05	115.33	yes	NA	NA	NA	NA	NA	NA	NA	NA	NA	NA
270	AEDTALYYCAK	P0DP04	Immunoglobulin heavy variable 3-43D OS=Homo sapiens OX=9606 GN=IGHV3-43D PE=3 SV=1	2	652.795	-3.0483	2.8472e-06	132.32	yes	1.977	1.047	1.294	1.245	1.21	0.792	0.559	0.179	0.683	1.014
271	AEDTALYYCAK	P0DP04	Immunoglobulin heavy variable 3-43D OS=Homo sapiens OX=9606 GN=IGHV3-43D PE=3 SV=1	3	435.532	-2.5986	0.00019149	93.096	yes	1.831	0.907	1.707	1.342	1.381	0.831	0.486	0.152	0.623	0.74
272	AEDTALYYCAK	P0DP04	Immunoglobulin heavy variable 3-43D OS=Homo sapiens OX=9606 GN=IGHV3-43D PE=3 SV=1	2	652.795	-4.0221	2.2694e-08	143.97	yes	1.547	1.215	1.67	1.225	1.122	0.841	1.087	0.135	0.541	0.617
273	AEDTALYYCAK	P0DP04	Immunoglobulin heavy variable 3-43D OS=Homo sapiens OX=9606 GN=IGHV3-43D PE=3 SV=1	3	435.532	-3.5656	0.00068874	82.417	yes	1.555	1.111	1.281	1.353	1.055	0.795	1.288	0.351	0.584	0.627
274	AEDTALYYCAK	P0DP04	Immunoglobulin heavy variable 3-43D OS=Homo sapiens OX=9606 GN=IGHV3-43D PE=3 SV=1	2	652.795	-3.8663	2.8472e-06	132.32	yes	2.055	0.976	1.43	1.188	1.138	0.743	0.525	0.184	0.715	1.045
275	AEDTALYYCAK	P0DP04	Immunoglobulin heavy variable 3-43D OS=Homo sapiens OX=9606 GN=IGHV3-43D PE=3 SV=1	3	435.532	-3.2639	0.00019149	93.096	yes	NA	NA	NA	NA	NA	NA	NA	NA	NA	NA
276	AEDTALYYCAK	P0DP04	Immunoglobulin heavy variable 3-43D OS=Homo sapiens OX=9606 GN=IGHV3-43D PE=3 SV=1	2	652.795	-4.1204	2.2694e-08	143.97	yes	1.394	0.981	1.431	1.391	1.258	0.925	1.204	0.148	0.62	0.648
277	AEDTALYYCAK	P0DP04	Immunoglobulin heavy variable 3-43D OS=Homo sapiens OX=9606 GN=IGHV3-43D PE=3 SV=1	3	435.532	-3.5065	0.00019149	93.096	yes	1.579	1.307	1.287	1.123	1.238	0.795	1.219	0.195	0.526	0.73
278	AEDTALYYCAK	P0DP04	Immunoglobulin heavy variable 3-43D OS=Homo sapiens OX=9606 GN=IGHV3-43D PE=3 SV=1	2	652.795	-3.3656	3.2903e-05	116.55	yes	1.543	1.151	1.607	1.415	1.163	0.69	0.936	0.333	0.6	0.563
279	AEDTALYYCAK	P0DP04	Immunoglobulin heavy variable 3-43D OS=Homo sapiens OX=9606 GN=IGHV3-43D PE=3 SV=1	2	652.795	-3.4005	0.0062664	77.062	yes	0.846	0.491	1.715	4.486	0.393	0.418	0.456	0.421	0.442	0.332
280	AEDTAVYYCAK	P0DP03	Immunoglobulin heavy variable 3-30-5 OS=Homo sapiens OX=9606 GN=IGHV3-30-5 PE=3 SV=1	3	430.861	-1.3398	5.2427e-05	99.568	yes	1.489	0.768	1.117	1.402	1.378	0.811	0.678	0.92	0.525	0.913
281	AEDTAVYYCAK	P0DP03	Immunoglobulin heavy variable 3-30-5 OS=Homo sapiens OX=9606 GN=IGHV3-30-5 PE=3 SV=1	2	645.787	-2.3877	1.3636e-10	155.97	yes	2.363	0.894	1.4	1.824	1.906	0.635	0.309	0.12	0.307	0.241
282	AEDTAVYYCAK	P0DP03	Immunoglobulin heavy variable 3-30-5 OS=Homo sapiens OX=9606 GN=IGHV3-30-5 PE=3 SV=1	3	430.861	-2.0633	0.00022471	91.549	yes	1.978	0.924	1.253	1.293	1.473	0.864	0.58	0.241	0.73	0.662
283	AEDTAVYYCAK	P0DP03	Immunoglobulin heavy variable 3-30-5 OS=Homo sapiens OX=9606 GN=IGHV3-30-5 PE=3 SV=1	2	645.787	-2.0037	1.3636e-10	155.97	yes	2.181	1.055	1.145	1.374	1.507	0.9	0.528	0.16	0.609	0.54
284	AEDTAVYYCAK	P0DP03	Immunoglobulin heavy variable 3-30-5 OS=Homo sapiens OX=9606 GN=IGHV3-30-5 PE=3 SV=1	3	430.861	-2.8709	0.00022471	91.549	yes	2.033	0.905	1.135	1.194	1.417	0.943	0.679	0.316	0.847	0.531
285	AEDTAVYYCAK	P0DP03	Immunoglobulin heavy variable 3-30-5 OS=Homo sapiens OX=9606 GN=IGHV3-30-5 PE=3 SV=1	2	645.787	-2.9861	1.8075e-19	177.44	yes	2.212	1.017	1.26	1.382	1.458	0.956	0.564	0.153	0.574	0.424
286	AEDTAVYYCAK	P0DP03	Immunoglobulin heavy variable 3-30-5 OS=Homo sapiens OX=9606 GN=IGHV3-30-5 PE=3 SV=1	3	430.861	-2.6504	0.0018198	72.2	yes	NA	NA	NA	NA	NA	NA	NA	NA	NA	NA
287	AEDTAVYYCAK	P0DP03	Immunoglobulin heavy variable 3-30-5 OS=Homo sapiens OX=9606 GN=IGHV3-30-5 PE=3 SV=1	2	645.787	-2.7672	1.9369e-05	121.02	yes	1.67	2.031	0.956	1.282	0.862	0.549	0.767	0.249	0.592	1.043
288	AEDTAVYYCAK	P0DP03	Immunoglobulin heavy variable 3-30-5 OS=Homo sapiens OX=9606 GN=IGHV3-30-5 PE=3 SV=1	2	645.787	-2.8231	0.0012362	91.961	yes	NA	NA	NA	NA	NA	NA	NA	NA	NA	NA
289	AEDTAVYYCAK	P0DP03	Immunoglobulin heavy variable 3-30-5 OS=Homo sapiens OX=9606 GN=IGHV3-30-5 PE=3 SV=1	3	430.861	-2.3288	0.0020275	70.808	yes	NA	NA	NA	NA	NA	NA	NA	NA	NA	NA
290	AEDTAVYYCAK	P0DP03	Immunoglobulin heavy variable 3-30-5 OS=Homo sapiens OX=9606 GN=IGHV3-30-5 PE=3 SV=1	2	645.787	-2.7772	1.6517e-06	134.13	yes	1.386	1.291	1.173	1.556	1.77	0.514	0.424	0.363	0.715	0.809
291	AEDTAVYYCAK	P0DP03	Immunoglobulin heavy variable 3-30-5 OS=Homo sapiens OX=9606 GN=IGHV3-30-5 PE=3 SV=1	3	430.861	-2.1869	0.0018198	72.2	yes	1.068	1.264	1.02	1.396	1.554	0.805	0.749	0.439	0.809	0.897
292	AEDTAVYYCAK	P0DP03	Immunoglobulin heavy variable 3-30-5 OS=Homo sapiens OX=9606 GN=IGHV3-30-5 PE=3 SV=1	3	430.861	-2.9921	0.012448	54.198	yes	NA	NA	NA	NA	NA	NA	NA	NA	NA	NA
293	AEDTAVYYCAK	P0DP03	Immunoglobulin heavy variable 3-30-5 OS=Homo sapiens OX=9606 GN=IGHV3-30-5 PE=3 SV=1	2	645.787	-3.5393	0.011497	70.942	yes	2.528	0.934	0.701	1.256	1.151	0.941	0.921	0.185	0.432	0.951
294	AEDTAVYYCAK	P0DP03	Immunoglobulin heavy variable 3-30-5 OS=Homo sapiens OX=9606 GN=IGHV3-30-5 PE=3 SV=1	3	430.861	-2.4665	0.052842	39.625	yes	1.149	1.297	1.571	1.498	1.05	1.45	0.36	0.264	0.819	0.542
295	AEDTAVYYCAK	P0DP03	Immunoglobulin heavy variable 3-30-5 OS=Homo sapiens OX=9606 GN=IGHV3-30-5 PE=3 SV=1	2	645.787	-3.9783	0.010421	72.2	yes	1.509	2.159	0.982	1.246	1.156	1.058	0.574	0.157	0.631	0.529
296	AEDTAVYYCAK	P0DP03	Immunoglobulin heavy variable 3-30-5 OS=Homo sapiens OX=9606 GN=IGHV3-30-5 PE=3 SV=1	3	430.861	-2.7226	0.0020076	70.942	yes	NA	NA	NA	NA	NA	NA	NA	NA	NA	NA
297	AEDTAVYYCAK	P0DP03	Immunoglobulin heavy variable 3-30-5 OS=Homo sapiens OX=9606 GN=IGHV3-30-5 PE=3 SV=1	3	430.861	-2.0057	0.00068874	82.417	yes	NA	NA	NA	NA	NA	NA	NA	NA	NA	NA
298	AEDTAVYYCAK	P0DP03	Immunoglobulin heavy variable 3-30-5 OS=Homo sapiens OX=9606 GN=IGHV3-30-5 PE=3 SV=1	2	645.787	-2.9032	3.2739e-10	150.46	yes	1.346	1.265	1.22	1.483	1.712	0.666	0.424	0.333	0.76	0.791
299	AEDTAVYYCAK	P0DP03	Immunoglobulin heavy variable 3-30-5 OS=Homo sapiens OX=9606 GN=IGHV3-30-5 PE=3 SV=1	2	645.787	-4.1326	0.031532	62.466	yes	1.447	1.896	0.976	1.555	1.153	0.961	0.548	0.21	0.577	0.677
300	AEDTAVYYCAR	P0DOX2	Immunoglobulin alpha-2 heavy chain OS=Homo sapiens OX=9606 PE=1 SV=2	2	659.79	-3.0613	9.0822e-06	124.42	no	1.392	0.911	1.5	1.69	2.024	0.835	0.714	0.224	0.323	0.387
301	AEDTAVYYCAR	P0DOX2	Immunoglobulin alpha-2 heavy chain OS=Homo sapiens OX=9606 PE=1 SV=2	3	440.196	-2.0464	1.0972e-05	102.52	no	0.941	1.446	1.229	1.308	1.397	0.952	0.754	0.747	0.649	0.576
302	AEDTAVYYCAR	P0DOX2	Immunoglobulin alpha-2 heavy chain OS=Homo sapiens OX=9606 PE=1 SV=2	3	440.196	-1.651	9.4649e-09	137.98	no	1.611	0.732	1.18	1.112	1.243	1.475	1.549	0.364	0.387	0.348
303	AEDTAVYYCAR	P0DOX2	Immunoglobulin alpha-2 heavy chain OS=Homo sapiens OX=9606 PE=1 SV=2	2	659.79	-2.2278	3.7995e-05	114.86	no	1.522	1.076	1.307	1.223	1.583	0.927	1.362	0.105	0.393	0.503
304	AEDTAVYYCAR	P0DOX2	Immunoglobulin alpha-2 heavy chain OS=Homo sapiens OX=9606 PE=1 SV=2	3	440.196	-1.7586	0.0014673	74.562	no	NA	NA	NA	NA	NA	NA	NA	NA	NA	NA
305	AEDTAVYYCAR	P0DOX2	Immunoglobulin alpha-2 heavy chain OS=Homo sapiens OX=9606 PE=1 SV=2	2	659.79	-2.3297	4.3549e-05	112.94	no	1.121	1.259	1.206	1.287	1.374	0.964	1.156	0.291	0.649	0.692
306	AEDTAVYYCAR	P0DOX2	Immunoglobulin alpha-2 heavy chain OS=Homo sapiens OX=9606 PE=1 SV=2	2	659.79	-2.291	0.0019855	88.338	no	1.158	0.817	1.156	1.617	1.394	1.021	1.366	0.34	0.529	0.6
307	AEDTAVYYCAR	P0DOX2	Immunoglobulin alpha-2 heavy chain OS=Homo sapiens OX=9606 PE=1 SV=2	2	659.79	-2.3588	4.597e-05	111.63	no	1.281	0.944	1.231	1.295	1.457	1.037	1.361	0.276	0.626	0.493
308	AEDTAVYYCAR	P0DOX2	Immunoglobulin alpha-2 heavy chain OS=Homo sapiens OX=9606 PE=1 SV=2	2	659.79	-2.7891	0.0032619	84.479	no	0.59	0.724	1.362	1.895	2.638	0.706	0.578	0.229	0.386	0.89
309	AEDTAVYYCAR	P0DOX2	Immunoglobulin alpha-2 heavy chain OS=Homo sapiens OX=9606 PE=1 SV=2	2	659.79	-3.7296	0.020962	65.056	no	1.098	1.25	1.11	1.439	0.991	0.747	0.8	0.358	0.684	1.522
310	AEDTAVYYCAR	P0DOX2	Immunoglobulin alpha-2 heavy chain OS=Homo sapiens OX=9606 PE=1 SV=2	2	659.79	-3.1499	0.028047	63.32	no	1.728	1.55	1.358	1.14	1.184	0.764	0.405	0.31	0.47	1.089
311	AEEEHLGILGPQLHADVGDK	P00450	Ceruloplasmin OS=Homo sapiens OX=9606 GN=CP PE=1 SV=1	4	532.772	-2.2553	7.2723e-13	131.09	yes	0.354	1.867	1.762	0.642	1.288	0.905	0.783	0.605	0.883	0.911
312	AEEEMLENVSLVCPK	P04114	Apolipoprotein B-100 OS=Homo sapiens OX=9606 GN=APOB PE=1 SV=2	3	583.28	-1.9664	0.00010537	99.927	yes	0.552	0.536	1.037	0.974	0.75	0.639	0.721	1.805	1.317	1.67
313	AEENALQQK	P15924	Desmoplakin OS=Homo sapiens OX=9606 GN=DSP PE=1 SV=3	2	515.762	-2.4318	3.8478e-06	150.61	yes	0.581	2.444	0.616	0.737	1.162	0.862	1.556	0.496	0.868	0.678
314	AEFAEVSK	P02768	Serum albumin OS=Homo sapiens OX=9606 GN=ALB PE=1 SV=2	2	440.724	-2.2839	0.036826	79.148	yes	NA	NA	NA	NA	NA	NA	NA	NA	NA	NA
315	AEFAEVSK	P02768	Serum albumin OS=Homo sapiens OX=9606 GN=ALB PE=1 SV=2	2	440.724	-3.5607	0.0052934	113.62	yes	0.285	3.444	1.67	0.331	1.507	0.838	0.372	0.694	0.477	0.381
316	AEFAEVSK	P02768	Serum albumin OS=Homo sapiens OX=9606 GN=ALB PE=1 SV=2	3	294.152	-3.4386	0.0078329	76.064	yes	NA	NA	NA	NA	NA	NA	NA	NA	NA	NA
317	AEFAEVSK	P02768	Serum albumin OS=Homo sapiens OX=9606 GN=ALB PE=1 SV=2	2	440.724	-3.8002	0.0052934	113.62	yes	0.189	3.025	2.128	0.35	1.368	0.86	0.292	0.928	0.44	0.42
318	AEFAEVSK	P02768	Serum albumin OS=Homo sapiens OX=9606 GN=ALB PE=1 SV=2	3	294.152	-4.9207	0.0023933	94.806	yes	0.166	3.321	2.231	0.287	1.324	0.823	0.274	0.851	0.422	0.301
319	AEFAEVSK	P02768	Serum albumin OS=Homo sapiens OX=9606 GN=ALB PE=1 SV=2	3	294.152	-5.3486	0.035594	53.775	yes	NA	3.303	2.043	0.093	1.357	0.765	0.141	0.863	0.205	0.23
320	AEFAEVSK	P02768	Serum albumin OS=Homo sapiens OX=9606 GN=ALB PE=1 SV=2	3	294.152	-5.3482	0.042814	51.066	yes	NA	2.45	1.937	0.472	1.19	0.527	0.203	1.026	0.81	0.386
321	AEFAEVSK	P02768	Serum albumin OS=Homo sapiens OX=9606 GN=ALB PE=1 SV=2	2	440.724	-3.3307	0.036826	79.148	yes	NA	NA	NA	NA	NA	NA	NA	NA	NA	NA
322	AEFAEVSK	P02768	Serum albumin OS=Homo sapiens OX=9606 GN=ALB PE=1 SV=2	2	440.724	-2.8993	0.018108	90.15	yes	0.419	2.177	1.628	0.614	1.198	0.955	0.65	0.974	0.675	0.71
323	AEFAEVSK	P02768	Serum albumin OS=Homo sapiens OX=9606 GN=ALB PE=1 SV=2	2	440.724	-2.9444	0.034168	80.688	yes	NA	NA	NA	NA	NA	NA	NA	NA	NA	NA
324	AEFAEVSK	P02768	Serum albumin OS=Homo sapiens OX=9606 GN=ALB PE=1 SV=2	2	440.724	-3.5331	0.037848	78.556	yes	NA	NA	NA	NA	NA	NA	NA	NA	NA	NA
325	AEFAEVSK	P02768	Serum albumin OS=Homo sapiens OX=9606 GN=ALB PE=1 SV=2	2	440.724	-2.6233	0.037848	78.556	yes	0.468	1.869	1.575	0.9	1.192	0.959	0.657	0.961	0.662	0.757
326	AEFAEVSK	P02768	Serum albumin OS=Homo sapiens OX=9606 GN=ALB PE=1 SV=2	2	440.724	-2.4534	0.018108	90.15	yes	0.485	2.183	1.613	0.795	1.175	0.856	0.57	0.907	0.643	0.773
327	AEFAEVSK	P02768	Serum albumin OS=Homo sapiens OX=9606 GN=ALB PE=1 SV=2	2	440.724	-3.0723	0.034168	80.688	yes	0.367	2.235	1.799	0.619	1.092	0.834	0.551	1.231	0.682	0.589
328	AEFAEVSK	P02768	Serum albumin OS=Homo sapiens OX=9606 GN=ALB PE=1 SV=2	2	440.724	-2.4139	0.018108	90.15	yes	0.374	2.384	1.796	0.723	1.241	0.825	0.36	0.995	0.664	0.637
329	AEFAEVSK	P02768	Serum albumin OS=Homo sapiens OX=9606 GN=ALB PE=1 SV=2	2	440.724	-2.0159	0.007363	101.65	yes	0.342	2.468	1.854	0.58	1.323	0.89	0.44	0.937	0.633	0.533
330	AEFAEVSK	P02768	Serum albumin OS=Homo sapiens OX=9606 GN=ALB PE=1 SV=2	2	440.724	-1.3538	0.018108	90.15	yes	0.289	2.938	1.961	0.51	1.294	0.924	0.306	0.844	0.512	0.422
331	AEFAEVSK	P02768	Serum albumin OS=Homo sapiens OX=9606 GN=ALB PE=1 SV=2	2	440.724	-0.85299	0.018108	90.15	yes	0.272	2.795	1.948	0.556	1.259	0.769	0.383	1.046	0.488	0.484
332	AEFAEVSK	P02768	Serum albumin OS=Homo sapiens OX=9606 GN=ALB PE=1 SV=2	2	440.724	-1.2148	0.018108	90.15	yes	0.23	2.94	2.187	0.438	1.367	0.794	0.298	0.799	0.521	0.426
333	AEFAEVSK	P02768	Serum albumin OS=Homo sapiens OX=9606 GN=ALB PE=1 SV=2	2	440.724	-1.4654	0.036826	79.148	yes	0.271	2.908	2.069	0.439	1.352	0.775	0.37	0.978	0.394	0.444
334	AEFAEVSK	P02768	Serum albumin OS=Homo sapiens OX=9606 GN=ALB PE=1 SV=2	2	440.724	-1.6433	0.036826	79.148	yes	NA	NA	NA	NA	NA	NA	NA	NA	NA	NA
335	AEFAEVSK	P02768	Serum albumin OS=Homo sapiens OX=9606 GN=ALB PE=1 SV=2	2	440.724	-1.9402	0.036826	79.148	yes	0.184	3.125	2.114	0.391	1.289	0.902	0.272	0.963	0.383	0.379
336	AEFAEVSK	P02768	Serum albumin OS=Homo sapiens OX=9606 GN=ALB PE=1 SV=2	2	440.724	-2.1815	0.019682	89.08	yes	0.328	2.826	2.125	0.342	1.304	1.021	0.349	0.872	0.46	0.375
337	AEFAEVSK	P02768	Serum albumin OS=Homo sapiens OX=9606 GN=ALB PE=1 SV=2	2	440.724	-2.4924	0.037188	78.939	yes	0.259	2.979	2.185	0.551	1.532	0.668	0.247	0.832	0.435	0.311
338	AEFAEVSK	P02768	Serum albumin OS=Homo sapiens OX=9606 GN=ALB PE=1 SV=2	2	440.724	-3.4689	0.018108	90.15	yes	0.214	2.967	2.235	0.473	1.354	0.757	0.305	0.973	0.397	0.325
339	AEFAEVSK	P02768	Serum albumin OS=Homo sapiens OX=9606 GN=ALB PE=1 SV=2	2	440.724	-3.7339	0.031408	82.287	yes	0.103	3.074	2.157	0.316	1.592	0.788	0.362	0.795	0.418	0.396
340	AEFAEVSK	P02768	Serum albumin OS=Homo sapiens OX=9606 GN=ALB PE=1 SV=2	2	440.724	-4.2305	0.0087785	100.02	yes	0.232	3.059	2.024	0.442	1.356	0.829	0.314	0.823	0.467	0.454
341	AEFAEVSK	P02768	Serum albumin OS=Homo sapiens OX=9606 GN=ALB PE=1 SV=2	2	440.724		0.00016129	90.15	yes	NA	NA	NA	NA	NA	NA	NA	NA	NA	NA
342	AEFAEVSK	P02768	Serum albumin OS=Homo sapiens OX=9606 GN=ALB PE=1 SV=2	2	440.724		1.2305e-06	101.65	yes	NA	NA	NA	NA	NA	NA	NA	NA	NA	NA
343	AEFAEVSK	P02768	Serum albumin OS=Homo sapiens OX=9606 GN=ALB PE=1 SV=2	2	440.724		1.0082e-17	126.07	yes	NA	NA	NA	NA	NA	NA	NA	NA	NA	NA
344	AEFAEVSK	P02768	Serum albumin OS=Homo sapiens OX=9606 GN=ALB PE=1 SV=2	2	440.724		1.2305e-06	101.65	yes	NA	NA	NA	NA	NA	NA	NA	NA	NA	NA
345	AEFAEVSK	P02768	Serum albumin OS=Homo sapiens OX=9606 GN=ALB PE=1 SV=2	2	440.724		0.021654	60.102	yes	NA	NA	NA	NA	NA	NA	NA	NA	NA	NA
346	AEFAEVSK	P02768	Serum albumin OS=Homo sapiens OX=9606 GN=ALB PE=1 SV=2	2	440.724		0.00016129	90.15	yes	NA	NA	NA	NA	NA	NA	NA	NA	NA	NA
347	AEFAEVSK	P02768	Serum albumin OS=Homo sapiens OX=9606 GN=ALB PE=1 SV=2	2	440.724		0.00016129	90.15	yes	NA	NA	NA	NA	NA	NA	NA	NA	NA	NA
348	AEFAEVSK	P02768	Serum albumin OS=Homo sapiens OX=9606 GN=ALB PE=1 SV=2	2	440.724		0.00016129	90.15	yes	NA	NA	NA	NA	NA	NA	NA	NA	NA	NA
349	AEFAEVSK	P02768	Serum albumin OS=Homo sapiens OX=9606 GN=ALB PE=1 SV=2	2	440.724		0.0030042	79.986	yes	NA	NA	NA	NA	NA	NA	NA	NA	NA	NA
350	AEFAEVSK	P02768	Serum albumin OS=Homo sapiens OX=9606 GN=ALB PE=1 SV=2	2	440.724		2.3914e-05	100.02	yes	NA	NA	NA	NA	NA	NA	NA	NA	NA	NA
351	AEFAEVSK	P02768	Serum albumin OS=Homo sapiens OX=9606 GN=ALB PE=1 SV=2	2	440.724		0.00016129	90.15	yes	NA	NA	NA	NA	NA	NA	NA	NA	NA	NA
352	AEFAEVSK	P02768	Serum albumin OS=Homo sapiens OX=9606 GN=ALB PE=1 SV=2	2	440.724		0.00016129	90.15	yes	NA	NA	NA	NA	NA	NA	NA	NA	NA	NA
353	AEFAEVSK	P02768	Serum albumin OS=Homo sapiens OX=9606 GN=ALB PE=1 SV=2	2	440.724		0.003241	79.148	yes	NA	NA	NA	NA	NA	NA	NA	NA	NA	NA
354	AEFAEVSK	P02768	Serum albumin OS=Homo sapiens OX=9606 GN=ALB PE=1 SV=2	2	440.724		0.00016129	90.15	yes	NA	NA	NA	NA	NA	NA	NA	NA	NA	NA
355	AEFAEVSK	P02768	Serum albumin OS=Homo sapiens OX=9606 GN=ALB PE=1 SV=2	2	440.724	-4.1497	0.0052934	113.62	yes	0.159	3.191	2.131	0.307	1.42	0.863	0.286	0.898	0.371	0.374
356	AEFAEVSK	P02768	Serum albumin OS=Homo sapiens OX=9606 GN=ALB PE=1 SV=2	3	294.152	-3.6517	0.0059678	80.684	yes	0.132	3.203	2.319	0.271	1.458	0.78	0.3	0.844	0.357	0.335
357	AEFAEVSK	P02768	Serum albumin OS=Homo sapiens OX=9606 GN=ALB PE=1 SV=2	2	440.724	-3.8047	0.0052934	113.62	yes	0.339	2.705	2.106	0.555	1.272	0.883	0.424	0.719	0.484	0.513
358	AEFAEVSK	P02768	Serum albumin OS=Homo sapiens OX=9606 GN=ALB PE=1 SV=2	2	440.724	-3.614	0.007363	101.65	yes	NA	NA	NA	NA	NA	NA	NA	NA	NA	NA
359	AEFAEVSK	P02768	Serum albumin OS=Homo sapiens OX=9606 GN=ALB PE=1 SV=2	2	440.724	-2.7962	0.007363	101.65	yes	NA	NA	NA	NA	NA	NA	NA	NA	NA	NA
360	AEFAEVSK	P02768	Serum albumin OS=Homo sapiens OX=9606 GN=ALB PE=1 SV=2	2	440.724	-3.4723	0.036826	79.148	yes	NA	NA	NA	NA	NA	NA	NA	NA	NA	NA
361	AEFAEVSK	P02768	Serum albumin OS=Homo sapiens OX=9606 GN=ALB PE=1 SV=2	2	440.724	-2.5044	0.018108	90.15	yes	0.389	2.338	1.857	0.63	1.287	0.879	0.458	0.952	0.628	0.583
362	AEFAEVSK	P02768	Serum albumin OS=Homo sapiens OX=9606 GN=ALB PE=1 SV=2	2	440.724	-1.8579	0.0052934	113.62	yes	0.356	2.528	1.91	0.658	1.23	0.931	0.419	0.871	0.585	0.513
363	AEFAEVSK	P02768	Serum albumin OS=Homo sapiens OX=9606 GN=ALB PE=1 SV=2	2	440.724	-1.9358	0.007363	101.65	yes	0.339	2.651	1.998	0.499	1.287	0.917	0.427	0.863	0.539	0.479
364	AEFAEVSK	P02768	Serum albumin OS=Homo sapiens OX=9606 GN=ALB PE=1 SV=2	2	440.724	-2.05	0.018108	90.15	yes	0.226	2.885	2.049	0.441	1.189	0.937	0.444	0.972	0.396	0.462
365	AEFAEVSK	P02768	Serum albumin OS=Homo sapiens OX=9606 GN=ALB PE=1 SV=2	2	440.724	-2.0937	0.018108	90.15	yes	0.237	2.648	1.967	0.474	1.324	0.937	0.469	0.937	0.57	0.436
366	AEFAEVSK	P02768	Serum albumin OS=Homo sapiens OX=9606 GN=ALB PE=1 SV=2	2	440.724	-2.0785	0.018108	90.15	yes	0.196	2.871	2.099	0.406	1.268	0.839	0.351	0.928	0.516	0.527
367	AEFAEVSK	P02768	Serum albumin OS=Homo sapiens OX=9606 GN=ALB PE=1 SV=2	2	440.724	-2.0756	0.018108	90.15	yes	0.195	2.777	2.01	0.405	1.286	1.018	0.353	0.949	0.503	0.503
368	AEFAEVSK	P02768	Serum albumin OS=Homo sapiens OX=9606 GN=ALB PE=1 SV=2	2	440.724	-2.256	0.036826	79.148	yes	0.133	2.975	2.212	0.449	1.311	0.783	0.392	0.853	0.48	0.412
369	AEFAEVSK	P02768	Serum albumin OS=Homo sapiens OX=9606 GN=ALB PE=1 SV=2	2	440.724	-2.3518	0.036826	79.148	yes	0.25	3.232	2.213	0.529	1.155	0.833	0.228	0.842	0.343	0.375
370	AEFAEVSK	P02768	Serum albumin OS=Homo sapiens OX=9606 GN=ALB PE=1 SV=2	2	440.724	-2.4921	0.018108	90.15	yes	NA	NA	NA	NA	NA	NA	NA	NA	NA	NA
371	AEFAEVSK	P02768	Serum albumin OS=Homo sapiens OX=9606 GN=ALB PE=1 SV=2	2	440.724	-2.7104	0.036826	79.148	yes	NA	NA	NA	NA	NA	NA	NA	NA	NA	NA
372	AEFAEVSK	P02768	Serum albumin OS=Homo sapiens OX=9606 GN=ALB PE=1 SV=2	2	440.724	-3.0167	0.036826	79.148	yes	0.291	2.734	1.961	0.512	1.25	0.875	0.334	1.085	0.523	0.436
373	AEFAEVSK	P02768	Serum albumin OS=Homo sapiens OX=9606 GN=ALB PE=1 SV=2	2	440.724	-3.2929	0.034053	80.755	yes	0.168	3.108	1.824	0.375	1.617	0.854	0.246	0.979	0.421	0.409
374	AEFAEVSK	P02768	Serum albumin OS=Homo sapiens OX=9606 GN=ALB PE=1 SV=2	2	440.724	-3.6107	0.0087785	100.02	yes	0.207	3.14	2.033	0.369	1.404	0.881	0.304	0.878	0.411	0.372
375	AEFAEVSK	P02768	Serum albumin OS=Homo sapiens OX=9606 GN=ALB PE=1 SV=2	2	440.724		0.00016129	90.15	yes	NA	NA	NA	NA	NA	NA	NA	NA	NA	NA
376	AEFAEVSK	P02768	Serum albumin OS=Homo sapiens OX=9606 GN=ALB PE=1 SV=2	2	440.724		1.1379e-11	113.62	yes	NA	NA	NA	NA	NA	NA	NA	NA	NA	NA
377	AEFAEVSK	P02768	Serum albumin OS=Homo sapiens OX=9606 GN=ALB PE=1 SV=2	2	440.724		0.00016129	90.15	yes	NA	NA	NA	NA	NA	NA	NA	NA	NA	NA
378	AEFAEVSK	P02768	Serum albumin OS=Homo sapiens OX=9606 GN=ALB PE=1 SV=2	2	440.724		0.003241	79.148	yes	NA	NA	NA	NA	NA	NA	NA	NA	NA	NA
379	AEFAEVSK	P02768	Serum albumin OS=Homo sapiens OX=9606 GN=ALB PE=1 SV=2	2	440.724		0.0088239	70.552	yes	NA	NA	NA	NA	NA	NA	NA	NA	NA	NA
380	AEFAEVSK	P02768	Serum albumin OS=Homo sapiens OX=9606 GN=ALB PE=1 SV=2	2	440.724		0.003241	79.148	yes	NA	NA	NA	NA	NA	NA	NA	NA	NA	NA
381	AEFAEVSK	P02768	Serum albumin OS=Homo sapiens OX=9606 GN=ALB PE=1 SV=2	2	440.724		0.00016129	90.15	yes	NA	NA	NA	NA	NA	NA	NA	NA	NA	NA
382	AEFAEVSK	P02768	Serum albumin OS=Homo sapiens OX=9606 GN=ALB PE=1 SV=2	2	440.724		0.00016129	90.15	yes	NA	NA	NA	NA	NA	NA	NA	NA	NA	NA
383	AEFAEVSK	P02768	Serum albumin OS=Homo sapiens OX=9606 GN=ALB PE=1 SV=2	2	440.724		0.00016129	90.15	yes	NA	NA	NA	NA	NA	NA	NA	NA	NA	NA
384	AEFAEVSK	P02768	Serum albumin OS=Homo sapiens OX=9606 GN=ALB PE=1 SV=2	2	440.724		0.003241	79.148	yes	NA	NA	NA	NA	NA	NA	NA	NA	NA	NA
385	AEFAEVSK	P02768	Serum albumin OS=Homo sapiens OX=9606 GN=ALB PE=1 SV=2	2	440.724		0.00016129	90.15	yes	NA	NA	NA	NA	NA	NA	NA	NA	NA	NA
386	AEFAEVSK	P02768	Serum albumin OS=Homo sapiens OX=9606 GN=ALB PE=1 SV=2	2	440.724		0.003241	79.148	yes	NA	NA	NA	NA	NA	NA	NA	NA	NA	NA
387	AEFAEVSK	P02768	Serum albumin OS=Homo sapiens OX=9606 GN=ALB PE=1 SV=2	2	440.724		0.003241	79.148	yes	NA	NA	NA	NA	NA	NA	NA	NA	NA	NA
388	AEFAEVSK	P02768	Serum albumin OS=Homo sapiens OX=9606 GN=ALB PE=1 SV=2	2	440.724	-4.0325	0.0070135	103.55	yes	0.317	3.006	2.067	0.418	1.488	0.784	0.293	0.835	0.414	0.377
389	AEFQDALEK	P0C0L5	Complement C4-B OS=Homo sapiens OX=9606 GN=C4B PE=1 SV=2	2	525.759	-3.6063	0.00018948	137.89	no	0.585	1.042	1.981	1.171	1.378	0.629	0.76	0.831	0.847	0.775
390	AEGAQNQGK	Q9P2E9	Ribosome-binding protein 1 OS=Homo sapiens OX=9606 GN=RRBP1 PE=1 SV=5	2	451.72	-7.0645	0.0004082	132.88	yes	0.304	0.541	0.226	0.572	0.492	2.701	2.116	0.355	2	0.692
391	AEGGQCPSLLFDLR	P08514	Integrin alpha-IIb OS=Homo sapiens OX=9606 GN=ITGA2B PE=1 SV=3	3	521.593	-0.81666	0.0012683	68.283	yes	NA	NA	NA	NA	NA	NA	NA	NA	NA	NA
392	AEGLECTK	P04275	von Willebrand factor OS=Homo sapiens OX=9606 GN=VWF PE=1 SV=4	2	454.213	-3.4742	0.0036365	135.71	yes	0.514	0.078	0.259	0.425	0.32	1.053	1.616	1.374	3.032	1.328
393	AEGLECTK	P04275	von Willebrand factor OS=Homo sapiens OX=9606 GN=VWF PE=1 SV=4	3	303.145	-3.1345	0.00092211	113.5	yes	NA	NA	NA	NA	NA	NA	NA	NA	NA	NA
394	AEGLECTK	P04275	von Willebrand factor OS=Homo sapiens OX=9606 GN=VWF PE=1 SV=4	2	454.213	-5.3258	0.0052934	113.62	yes	0.516	0.129	0.315	0.46	0.343	1.01	1.646	1.297	3.066	1.219
395	AEGLECTK	P04275	von Willebrand factor OS=Homo sapiens OX=9606 GN=VWF PE=1 SV=4	2	454.213	-2.3246	0.018108	90.15	yes	NA	NA	NA	NA	NA	NA	NA	NA	NA	NA
396	AEIDMLDIR	P09525	Annexin A4 OS=Homo sapiens OX=9606 GN=ANXA4 PE=1 SV=4	2	538.276	-1.6896	0.015563	78.098	yes	0.693	0.641	0.786	1.062	0.76	1.229	2.113	0.738	1.004	0.974
397	AEIDNVK	P13647	Keratin, type II cytoskeletal 5 OS=Homo sapiens OX=9606 GN=KRT5 PE=1 SV=3	2	394.711	-4.8957	0.037832	91.853	yes	0.645	2.166	0.561	0.838	1.325	0.755	2.072	0.372	0.881	0.387
398	AEIDNVK	P13647	Keratin, type II cytoskeletal 5 OS=Homo sapiens OX=9606 GN=KRT5 PE=1 SV=3	3	263.476	-5.1394	0.002757	135.87	yes	0.685	2.121	0.535	0.806	1.19	0.724	2.091	0.41	0.954	0.484
399	AEIEYLEK	P14151	L-selectin OS=Homo sapiens OX=9606 GN=SELL PE=1 SV=2	2	497.758	-1.8649	0.0052934	113.62	yes	NA	NA	NA	NA	NA	NA	NA	NA	NA	NA
400	AEIEYLEK	P14151	L-selectin OS=Homo sapiens OX=9606 GN=SELL PE=1 SV=2	3	332.175	-1.3889	0.010325	71.379	yes	0.511	0.471	0.605	0.589	0.576	0.76	0.901	1.001	2.706	1.879
401	AEIEYLEK	P14151	L-selectin OS=Homo sapiens OX=9606 GN=SELL PE=1 SV=2	2	497.758	-3.8177	0.007363	101.65	yes	0.425	0.472	0.588	0.641	0.494	0.688	0.717	1.029	2.876	2.069
402	AEISFEDRK	P21333	Filamin-A OS=Homo sapiens OX=9606 GN=FLNA PE=1 SV=4	3	365.521	-2.7853	0.008481	86.136	yes	NA	NA	NA	NA	NA	NA	NA	NA	NA	NA
403	AEISFEDRK	P21333	Filamin-A OS=Homo sapiens OX=9606 GN=FLNA PE=1 SV=4	3	365.521	-2.2092	0.0086241	85.963	yes	NA	NA	NA	NA	NA	NA	NA	NA	NA	NA
404	AELIVQPELK	P15924	Desmoplakin OS=Homo sapiens OX=9606 GN=DSP PE=1 SV=3	3	380.561	-1.5472	0.00096144	85.355	yes	0.726	2.176	0.797	0.958	1.128	0.667	1.123	0.62	1.016	0.788
405	AELIVQPELK	P15924	Desmoplakin OS=Homo sapiens OX=9606 GN=DSP PE=1 SV=3	2	570.337	-2.1071	0.0011712	98.156	yes	0.771	2.08	0.823	1.064	1.086	0.988	1.143	0.493	0.958	0.594
406	AELQCPQPAAR	P01024	Complement C3 OS=Homo sapiens OX=9606 GN=C3 PE=1 SV=2	2	620.809	-3.6936	3.7995e-05	114.86	yes	0.743	1.545	1.32	0.915	1.11	1.085	0.446	0.537	1.374	0.923
407	AEMADQAAAWLTR	P0C0L5	Complement C4-B OS=Homo sapiens OX=9606 GN=C4B PE=1 SV=2	3	483.898	-1.7903	0.011358	52.662	yes	0.803	0.875	0.763	1.04	0.993	1.349	1.055	1.062	1.27	0.791
408	AEMADQAAAWLTR	P0C0L5	Complement C4-B OS=Homo sapiens OX=9606 GN=C4B PE=1 SV=2	2	725.343	-2.4514	0.0060912	79.337	yes	0.562	0.502	1.118	1.144	0.927	0.874	1.114	0.582	2.079	1.098
409	AEMADQAAAWLTR	P0C0L5	Complement C4-B OS=Homo sapiens OX=9606 GN=C4B PE=1 SV=2	2	725.343	-2.4576	0.0005555	98.58	yes	0.559	0.509	0.996	0.885	0.889	1.051	1.402	0.784	1.987	0.939
410	AEMADQAAAWLTR	P0C0L5	Complement C4-B OS=Homo sapiens OX=9606 GN=C4B PE=1 SV=2	2	717.346	-0.93439	5.296e-06	110.22	yes	NA	NA	NA	NA	NA	NA	NA	NA	NA	NA
411	AEMIGSK	Q9Y6R7	IgGFc-binding protein OS=Homo sapiens OX=9606 GN=FCGBP PE=1 SV=3	2	368.189	-2.6099	0.03903	91.318	yes	0.504	0.22	0.347	0.422	0.254	1.132	0.674	0.034	2.414	4
412	AEMLLEEAK	P07942	Laminin subunit beta-1 OS=Homo sapiens OX=9606 GN=LAMB1 PE=1 SV=2	2	517.265	-4.1962	0.001634	102.52	yes	NA	NA	NA	NA	NA	NA	NA	NA	NA	NA
413	AEMLQNEAK	P07942	Laminin subunit beta-1 OS=Homo sapiens OX=9606 GN=LAMB1 PE=1 SV=2	2	517.253	-4.1505	0.00024098	136.02	yes	0.382	0.229	0.329	0.474	0.375	1.413	1.221	0.493	2.002	3.082
414	AEMLQNEAK	P07942	Laminin subunit beta-1 OS=Homo sapiens OX=9606 GN=LAMB1 PE=1 SV=2	2	517.253	-4.2883	4.2561e-09	166.97	yes	0.299	0.199	0.324	0.368	0.309	1.413	1.255	0.559	2.193	3.081
415	AEPLAFTFSHDYK	P04114	Apolipoprotein B-100 OS=Homo sapiens OX=9606 GN=APOB PE=1 SV=2	3	509.249	-1.4619	4.8714e-05	97.69	yes	NA	NA	NA	NA	NA	NA	NA	NA	NA	NA
416	AEPLAFTFSHDYK	P04114	Apolipoprotein B-100 OS=Homo sapiens OX=9606 GN=APOB PE=1 SV=2	3	509.249	-0.88096	2.8173e-09	122.64	yes	0.67	0.561	1.165	1.076	0.701	0.617	0.612	1.499	1.434	1.664
417	AEPLAFTFSHDYK	P04114	Apolipoprotein B-100 OS=Homo sapiens OX=9606 GN=APOB PE=1 SV=2	3	509.249	-1.9041	1.2376e-24	166.48	yes	0.617	0.292	1.039	0.869	0.865	0.619	0.529	1.809	1.67	1.693
418	AEPLAFTFSHDYK	P04114	Apolipoprotein B-100 OS=Homo sapiens OX=9606 GN=APOB PE=1 SV=2	4	382.188	-1.2954	8.924e-09	115.57	yes	0.677	0.397	1.24	0.775	0.468	0.567	0.346	1.934	1.669	1.927
419	AEPLAFTFSHDYK	P04114	Apolipoprotein B-100 OS=Homo sapiens OX=9606 GN=APOB PE=1 SV=2	2	763.37	-2.2015	1.5957e-55	214.23	yes	0.557	0.181	1.189	0.726	0.3	0.379	0.282	2.329	1.921	2.136
420	AEPLAFTFSHDYK	P04114	Apolipoprotein B-100 OS=Homo sapiens OX=9606 GN=APOB PE=1 SV=2	3	509.249	-2.3338	0.00018562	88.163	yes	NA	NA	NA	NA	NA	NA	NA	NA	NA	NA
421	AEPLAFTFSHDYK	P04114	Apolipoprotein B-100 OS=Homo sapiens OX=9606 GN=APOB PE=1 SV=2	3	509.249	-2.1948	0.00040732	79.744	yes	NA	NA	NA	NA	NA	NA	NA	NA	NA	NA
422	AEPLAFTFSHDYK	P04114	Apolipoprotein B-100 OS=Homo sapiens OX=9606 GN=APOB PE=1 SV=2	3	509.249	-1.6639	0.0031439	63.181	yes	NA	NA	NA	NA	NA	NA	NA	NA	NA	NA
423	AEPLAFTFSHDYK	P04114	Apolipoprotein B-100 OS=Homo sapiens OX=9606 GN=APOB PE=1 SV=2	3	509.249	-2.5607	0.026407	43.594	yes	NA	NA	NA	NA	NA	NA	NA	NA	NA	NA
424	AEPLAFTFSHDYK	P04114	Apolipoprotein B-100 OS=Homo sapiens OX=9606 GN=APOB PE=1 SV=2	3	509.249	-2.5133	0.012521	51.726	yes	NA	NA	NA	NA	NA	NA	NA	NA	NA	NA
425	AEPLAFTFSHDYK	P04114	Apolipoprotein B-100 OS=Homo sapiens OX=9606 GN=APOB PE=1 SV=2	3	509.249	-2.3984	0.0031439	63.181	yes	NA	NA	NA	NA	NA	NA	NA	NA	NA	NA
426	AEPLAFTFSHDYK	P04114	Apolipoprotein B-100 OS=Homo sapiens OX=9606 GN=APOB PE=1 SV=2	3	509.249	-2.3046	0.045963	38.178	yes	NA	NA	NA	NA	NA	NA	NA	NA	NA	NA
427	AEPLAFTFSHDYK	P04114	Apolipoprotein B-100 OS=Homo sapiens OX=9606 GN=APOB PE=1 SV=2	3	509.249	-2.1461	0.00073603	74.987	yes	NA	NA	NA	NA	NA	NA	NA	NA	NA	NA
428	AEPLAFTFSHDYK	P04114	Apolipoprotein B-100 OS=Homo sapiens OX=9606 GN=APOB PE=1 SV=2	3	509.249	-2.0543	0.01107	52.576	yes	NA	NA	NA	NA	NA	NA	NA	NA	NA	NA
429	AEPLAFTFSHDYK	P04114	Apolipoprotein B-100 OS=Homo sapiens OX=9606 GN=APOB PE=1 SV=2	3	509.249	-1.9688	0.023529	45.28	yes	NA	NA	NA	NA	NA	NA	NA	NA	NA	NA
430	AEPLAFTFSHDYK	P04114	Apolipoprotein B-100 OS=Homo sapiens OX=9606 GN=APOB PE=1 SV=2	3	509.249	-1.7189	0.024842	44.511	yes	NA	NA	NA	NA	NA	NA	NA	NA	NA	NA
431	AEPLAFTFSHDYK	P04114	Apolipoprotein B-100 OS=Homo sapiens OX=9606 GN=APOB PE=1 SV=2	3	509.249	-1.6386	0.0051215	59.227	yes	NA	NA	NA	NA	NA	NA	NA	NA	NA	NA
432	AEPLAFTFSHDYK	P04114	Apolipoprotein B-100 OS=Homo sapiens OX=9606 GN=APOB PE=1 SV=2	3	509.249	-1.5689	0.05067	36.944	yes	NA	NA	NA	NA	NA	NA	NA	NA	NA	NA
433	AEPLAFTFSHDYK	P04114	Apolipoprotein B-100 OS=Homo sapiens OX=9606 GN=APOB PE=1 SV=2	3	509.249	-1.4665	0.026122	43.761	yes	NA	NA	NA	NA	NA	NA	NA	NA	NA	NA
434	AEPLAFTFSHDYK	P04114	Apolipoprotein B-100 OS=Homo sapiens OX=9606 GN=APOB PE=1 SV=2	3	509.249	-1.3192	0.0012511	69.352	yes	NA	NA	NA	NA	NA	NA	NA	NA	NA	NA
435	AEPLAFTFSHDYK	P04114	Apolipoprotein B-100 OS=Homo sapiens OX=9606 GN=APOB PE=1 SV=2	3	509.249		3.1243e-15	104.17	yes	NA	NA	NA	NA	NA	NA	NA	NA	NA	NA
436	AEPLAFTFSHDYK	P04114	Apolipoprotein B-100 OS=Homo sapiens OX=9606 GN=APOB PE=1 SV=2	3	509.249		0.0018584	62.088	yes	NA	NA	NA	NA	NA	NA	NA	NA	NA	NA
437	AEPLAFTFSHDYK	P04114	Apolipoprotein B-100 OS=Homo sapiens OX=9606 GN=APOB PE=1 SV=2	4	382.188	-1.5059	8.3237e-13	131.69	yes	0.607	0.416	1.246	0.912	0.533	0.631	0.518	1.844	1.409	1.885
438	AEPLAFTFSHDYK	P04114	Apolipoprotein B-100 OS=Homo sapiens OX=9606 GN=APOB PE=1 SV=2	3	509.249	-1.5491	2.4404e-07	112.42	yes	NA	NA	NA	NA	NA	NA	NA	NA	NA	NA
439	AEPLAFTFSHDYK	P04114	Apolipoprotein B-100 OS=Homo sapiens OX=9606 GN=APOB PE=1 SV=2	3	509.249	-2.1284	1.8164e-12	128.54	yes	NA	NA	NA	NA	NA	NA	NA	NA	NA	NA
440	AEPLAFTFSHDYK	P04114	Apolipoprotein B-100 OS=Homo sapiens OX=9606 GN=APOB PE=1 SV=2	3	509.249	-2.9596	1.8164e-12	128.54	yes	NA	NA	NA	NA	NA	NA	NA	NA	NA	NA
441	AEPLAFTFSHDYK	P04114	Apolipoprotein B-100 OS=Homo sapiens OX=9606 GN=APOB PE=1 SV=2	3	509.249	-2.8112	1.2376e-24	166.48	yes	0.745	0.332	1.529	1.048	0.385	0.391	0.335	1.888	1.524	1.822
442	AEPLAFTFSHDYK	P04114	Apolipoprotein B-100 OS=Homo sapiens OX=9606 GN=APOB PE=1 SV=2	4	382.188	-1.9437	6.6082e-07	110.38	yes	NA	NA	NA	NA	NA	NA	NA	NA	NA	NA
443	AEPLAFTFSHDYK	P04114	Apolipoprotein B-100 OS=Homo sapiens OX=9606 GN=APOB PE=1 SV=2	2	763.37	-2.6063	9.9483e-15	140.82	yes	0.77	0.272	1.374	1.146	0.494	0.558	0.562	1.666	1.332	1.828
444	AEPLAFTFSHDYK	P04114	Apolipoprotein B-100 OS=Homo sapiens OX=9606 GN=APOB PE=1 SV=2	3	509.249	-2.0566	2.8173e-09	122.64	yes	NA	NA	NA	NA	NA	NA	NA	NA	NA	NA
445	AESPEVCFNEESPK	P43652	Afamin OS=Homo sapiens OX=9606 GN=AFM PE=1 SV=1	3	541.572	-2.4061	2.0007e-12	134.04	yes	0.367	1.05	0.808	0.544	0.677	3.559	0.66	1.37	0.536	0.43
446	AETECQNTEYQQLLDIK	P13645	Keratin, type I cytoskeletal 10 OS=Homo sapiens OX=9606 GN=KRT10 PE=1 SV=6	3	695.321	-1.5815	0.0015031	93.226	yes	0.803	1.545	0.986	1.206	1.152	1.035	1.199	0.574	0.951	0.548
447	AETECQNTEYQQLLDIK	P13645	Keratin, type I cytoskeletal 10 OS=Homo sapiens OX=9606 GN=KRT10 PE=1 SV=6	3	694.993	-3.2005	2.2844e-97	233.14	yes	0.917	2.07	0.622	1.197	1.385	0.688	1.176	0.332	1.044	0.569
448	AETECQNTEYQQLLDIK	P13645	Keratin, type I cytoskeletal 10 OS=Homo sapiens OX=9606 GN=KRT10 PE=1 SV=6	4	521.497	-3.0808	7.6711e-63	205.52	yes	0.717	2.083	0.578	1.091	1.471	0.668	1.318	0.499	1.122	0.454
449	AETECQNTEYQQLLDIK	P13645	Keratin, type I cytoskeletal 10 OS=Homo sapiens OX=9606 GN=KRT10 PE=1 SV=6	2	1041.99	-3.1746	5.1597e-128	264.88	yes	0.594	2.426	0.461	1.055	1.459	0.608	1.569	0.243	1.203	0.384
450	AETECQNTEYQQLLDIK	P13645	Keratin, type I cytoskeletal 10 OS=Homo sapiens OX=9606 GN=KRT10 PE=1 SV=6	3	694.993	-3.0838	1.149e-42	178.14	yes	1.659	1.749	0.715	1.377	1.273	0.722	0.751	0.355	0.95	0.449
451	AETECQNTEYQQLLDIK	P13645	Keratin, type I cytoskeletal 10 OS=Homo sapiens OX=9606 GN=KRT10 PE=1 SV=6	3	694.993	-1.5133	7.1351e-32	162.59	yes	0.587	1.893	0.574	1.532	1.859	0.734	0.867	0.359	1.254	0.343
452	AETTCHCQCAGMDWTGAR	Q9HD89	Resistin OS=Homo sapiens OX=9606 GN=RETN PE=1 SV=1	3	704.61	-2.6569	2.1943e-05	108.71	yes	0.399	0.767	0.59	0.558	0.665	0.719	2.486	0.354	3.013	0.448
453	AEVDDVIQVR	P12259	Coagulation factor V OS=Homo sapiens OX=9606 GN=F5 PE=1 SV=4	2	572.304	-2.6688	0.00016148	121.36	yes	0.605	0.496	1.24	1.131	0.818	1.78	0.952	0.778	1.081	1.118
454	AEVSDTGQYVCR	Q96RW7	Hemicentin-1 OS=Homo sapiens OX=9606 GN=HMCN1 PE=1 SV=2	2	692.812	-2.2725	0.00024811	98.337	yes	0.69	0.599	0.64	0.752	0.629	1.38	1.322	0.551	1.556	1.88
455	AEYSPCR	P08514	Integrin alpha-IIb OS=Homo sapiens OX=9606 GN=ITGA2B PE=1 SV=3	2	441.692	-4.9882	0.01673	101.28	yes	NA	NA	NA	NA	NA	NA	NA	NA	NA	NA
456	AFAGPSQKPETIELR	P35443	Thrombospondin-4 OS=Homo sapiens OX=9606 GN=THBS4 PE=1 SV=2	3	548.63	-2.4096	0.00015625	99.055	yes	NA	NA	NA	NA	NA	NA	NA	NA	NA	NA
457	AFAHLQVPER	P98160	Basement membrane-specific heparan sulfate proteoglycan core protein OS=Homo sapiens OX=9606 GN=HSPG2 PE=1 SV=4	3	389.88	-2.4488	0.0046681	65.627	yes	NA	NA	NA	NA	NA	NA	NA	NA	NA	NA
458	AFASPVENPDNYCFCTEK	P16671	Platelet glycoprotein 4 OS=Homo sapiens OX=9606 GN=CD36 PE=1 SV=2	3	716.972	-2.8222	6.1947e-55	189.59	yes	0.426	0.371	0.852	0.786	0.718	0.583	2.522	0.526	1.295	1.921
459	AFDICPLVK	P01031	Complement C5 OS=Homo sapiens OX=9606 GN=C5 PE=1 SV=4	2	531.786	-4.5352	0.00091268	123.86	yes	0.628	1.224	2.188	0.568	1.215	0.666	0.468	1.037	1.077	0.93
460	AFDICPLVK	P01031	Complement C5 OS=Homo sapiens OX=9606 GN=C5 PE=1 SV=4	3	354.86	-2.9653	0.031119	48.794	yes	0.599	1.405	1.916	0.547	1.064	0.872	0.614	0.964	1.253	0.765
461	AFDITYVR	P11047	Laminin subunit gamma-1 OS=Homo sapiens OX=9606 GN=LAMC1 PE=1 SV=3	2	492.761	-3.182	0.0063796	125.31	yes	0.389	0.419	0.494	0.477	0.369	1.232	1.41	0.788	2.112	2.31
462	AFEGQAHGADR	P11169	Solute carrier family 2, facilitated glucose transporter member 3 OS=Homo sapiens OX=9606 GN=SLC2A3 PE=1 SV=1	3	386.848	-2.8658	0.039474	43.897	yes	NA	0.363	0.235	0.484	0.612	1.037	3.572	0.374	1.32	1.002
463	AFGDVVVK	P08575	Receptor-type tyrosine-protein phosphatase C OS=Homo sapiens OX=9606 GN=PTPRC PE=1 SV=3	2	417.74	-4.1748	0.0093225	99.442	yes	0.697	0.491	0.653	1.027	0.664	1.429	1.806	0.512	1.466	1.254
464	AFGPGLQGGSAGSPAR	P21333	Filamin-A OS=Homo sapiens OX=9606 GN=FLNA PE=1 SV=4	3	477.244	-2.0024	0.00069385	72.315	yes	NA	NA	NA	NA	NA	NA	NA	NA	NA	NA
465	AFLHVPAK	P14543	Nidogen-1 OS=Homo sapiens OX=9606 GN=NID1 PE=1 SV=3	3	294.845	-4.1403	0.019328	62.717	yes	0.362	0.387	0.499	0.537	0.453	1.33	1.241	0.578	2.086	2.527
466	AFLPSNGEK	A7E2U8	UPF0602 protein C4orf47 OS=Homo sapiens OX=9606 GN=C4orf47 PE=2 SV=1	2	482.243		0.042047	46.462	yes	NA	NA	NA	NA	NA	NA	NA	NA	NA	NA
467	AFLTSHK	Q96DZ9	CKLF-like MARVEL transmembrane domain-containing protein 5 OS=Homo sapiens OX=9606 GN=CMTM5 PE=1 SV=2	3	268.485	-2.1531	0.0045675	97.071	yes	NA	NA	NA	NA	NA	NA	NA	NA	NA	NA
468	AFSSYQK	P43652	Afamin OS=Homo sapiens OX=9606 GN=AFM PE=1 SV=1	2	415.706	-3.8211	0.029604	95.531	yes	NA	NA	NA	NA	NA	NA	NA	NA	NA	NA
469	AFSSYQK	P43652	Afamin OS=Homo sapiens OX=9606 GN=AFM PE=1 SV=1	3	277.473	-2.859	0.0062783	92.692	yes	NA	NA	NA	NA	NA	NA	NA	NA	NA	NA
470	AFTECCVVASQLR	P01031	Complement C5 OS=Homo sapiens OX=9606 GN=C5 PE=1 SV=4	3	514.246	-3.4261	0.0010495	71.558	yes	0.958	0.92	1.424	1.136	0.984	1.082	1.033	0.603	0.864	0.997
471	AFTECCVVASQLR	P01031	Complement C5 OS=Homo sapiens OX=9606 GN=C5 PE=1 SV=4	2	770.866	-3.788	0.0005241	94.09	yes	0.563	1.485	2.672	0.57	1.067	0.674	0.476	0.598	1.034	0.861
472	AFTECCVVASQLR	P01031	Complement C5 OS=Homo sapiens OX=9606 GN=C5 PE=1 SV=4	2	770.866	-2.7214	8.8156e-25	170.95	yes	0.542	1.504	1.982	0.638	1.215	0.707	0.545	0.941	1.13	0.796
473	AFTYINLDK	P02786	Transferrin receptor protein 1 OS=Homo sapiens OX=9606 GN=TFRC PE=1 SV=2	2	542.787	-3.6254	0.0017051	108.7	yes	0.994	0.421	0.706	0.61	0.479	1.148	2.606	0.258	0.502	2.276
474	AFTYINLDK	P02786	Transferrin receptor protein 1 OS=Homo sapiens OX=9606 GN=TFRC PE=1 SV=2	3	362.194	-2.3135	0.0095807	62.463	yes	NA	NA	NA	NA	NA	NA	NA	NA	NA	NA
475	AFVLSSVDELEQQR	P04275	von Willebrand factor OS=Homo sapiens OX=9606 GN=VWF PE=1 SV=4	3	540.946	-2.1447	4.7358e-20	148.62	yes	1.628	0.659	1.189	1.205	1.104	0.885	0.986	0.678	0.824	0.841
476	AFVLSSVDELEQQR	P04275	von Willebrand factor OS=Homo sapiens OX=9606 GN=VWF PE=1 SV=4	2	810.915	-2.111	1.8665e-142	276.97	yes	0.417	0.189	0.336	0.443	0.308	0.832	1.374	2.316	2.632	1.152
477	AFVLSSVDELEQQR	P04275	von Willebrand factor OS=Homo sapiens OX=9606 GN=VWF PE=1 SV=4	3	540.946	-1.9318	4.2836e-20	149.69	yes	0.914	0.852	1.231	1.33	0.762	1.014	0.97	0.958	0.914	1.055
478	AFVLSSVDELEQQR	P04275	von Willebrand factor OS=Homo sapiens OX=9606 GN=VWF PE=1 SV=4	2	810.915	-1.8671	0.029115	56.569	yes	NA	NA	NA	0.461	NA	0.307	1.215	1.313	2.071	0.633
479	AFVLSSVDELEQQR	P04275	von Willebrand factor OS=Homo sapiens OX=9606 GN=VWF PE=1 SV=4	3	540.946	-1.8784	0.0010753	70.373	yes	NA	NA	NA	NA	NA	NA	NA	NA	NA	NA
480	AFVLSSVDELEQQR	P04275	von Willebrand factor OS=Homo sapiens OX=9606 GN=VWF PE=1 SV=4	3	540.946	-1.8598	0.029144	41.577	yes	NA	NA	NA	NA	NA	NA	NA	NA	NA	NA
481	AFVLSSVDELEQQR	P04275	von Willebrand factor OS=Homo sapiens OX=9606 GN=VWF PE=1 SV=4	3	540.946	-2.111	2.0941e-37	185.57	yes	1.875	0.435	1.23	1.517	1.076	0.822	1.097	0.607	0.804	0.537
482	AFVLSSVDELEQQR	P04275	von Willebrand factor OS=Homo sapiens OX=9606 GN=VWF PE=1 SV=4	2	810.915	-2.5802	1.0472e-109	264.29	yes	0.54	0.227	0.545	0.585	0.361	0.751	1.274	2.16	2.491	1.066
483	AFVLSSVDELEQQR	P04275	von Willebrand factor OS=Homo sapiens OX=9606 GN=VWF PE=1 SV=4	3	540.946	-1.2376	3.7846e-16	139.19	yes	0.734	0.859	1.085	1.199	0.908	0.858	1.148	1.136	1.067	1.005
484	AFVLSSVDELEQQR	P04275	von Willebrand factor OS=Homo sapiens OX=9606 GN=VWF PE=1 SV=4	2	810.915	-1.7134	0.0019682	78.814	yes	0.219	0.215	NA	0.319	0.748	0.872	1.23	1.986	2.138	1.272
485	AFVNCDENSR	P01833	Polymeric immunoglobulin receptor OS=Homo sapiens OX=9606 GN=PIGR PE=1 SV=4	2	606.259	-2.8944	4.4902e-63	233.54	yes	0.454	0.462	0.617	0.664	0.637	1.195	1.66	0.475	1.447	2.389
486	AFVNCDENSR	P01833	Polymeric immunoglobulin receptor OS=Homo sapiens OX=9606 GN=PIGR PE=1 SV=4	3	404.509	-2.565	5.9457e-05	107.79	yes	0.692	1.159	0.924	1.041	0.951	0.9	1.103	0.586	1.304	1.339
487	AFVVDMMER	P04275	von Willebrand factor OS=Homo sapiens OX=9606 GN=VWF PE=1 SV=4	2	565.254	-2.1033	0.045174	41.117	yes	0.466	0.438	0.647	0.931	0.583	1.487	1.271	1.382	1.446	1.349
488	AFVVDMMER	P04275	von Willebrand factor OS=Homo sapiens OX=9606 GN=VWF PE=1 SV=4	2	557.257	-2.4182	0.03396	80.688	yes	0.514	0.361	0.526	0.612	0.437	0.914	1.167	1.995	2.223	1.251
489	AFVVDMMER	P04275	von Willebrand factor OS=Homo sapiens OX=9606 GN=VWF PE=1 SV=4	3	371.84	-1.5385	0.015021	57.55	yes	NA	NA	NA	NA	NA	NA	NA	NA	NA	NA
490	AFVVDMMER	P04275	von Willebrand factor OS=Homo sapiens OX=9606 GN=VWF PE=1 SV=4	2	549.26	-1.6418	0.001399	117.7	yes	0.578	0.305	0.626	0.795	0.482	0.876	0.937	1.995	2.174	1.231
491	AFVVDMMER	P04275	von Willebrand factor OS=Homo sapiens OX=9606 GN=VWF PE=1 SV=4	2	549.26	-1.6433	0.0016592	114.4	yes	0.525	0.402	0.524	0.799	0.517	0.861	1	1.912	2.133	1.328
492	AFVVDMMER	P04275	von Willebrand factor OS=Homo sapiens OX=9606 GN=VWF PE=1 SV=4	2	549.26	-1.3215	0.014659	79.148	yes	0.729	0.433	0.703	0.844	0.483	0.911	1.166	1.815	1.68	1.235
493	AFVVDMMER	P04275	von Willebrand factor OS=Homo sapiens OX=9606 GN=VWF PE=1 SV=4	3	366.509		0.00013098	83.783	yes	NA	NA	NA	NA	NA	NA	NA	NA	NA	NA
494	AFVVDMMER	P04275	von Willebrand factor OS=Homo sapiens OX=9606 GN=VWF PE=1 SV=4	2	549.26		0.038	47.603	yes	NA	NA	NA	NA	NA	NA	NA	NA	NA	NA
495	AFVVDMMER	P04275	von Willebrand factor OS=Homo sapiens OX=9606 GN=VWF PE=1 SV=4	2	549.26		0.041591	46.462	yes	NA	NA	NA	NA	NA	NA	NA	NA	NA	NA
496	AFVVDMMER	P04275	von Willebrand factor OS=Homo sapiens OX=9606 GN=VWF PE=1 SV=4	2	549.26	-1.7416	0.00056885	129.85	yes	0.464	0.122	0.485	0.533	0.32	0.8	1.134	2.317	2.585	1.239
497	AFWLDVSHNR	P35858	Insulin-like growth factor-binding protein complex acid labile subunit OS=Homo sapiens OX=9606 GN=IGFALS PE=1 SV=1	3	415.544	0.10595	0.0063558	63.734	yes	NA	NA	NA	NA	NA	NA	NA	NA	NA	NA
498	AGAAGTAEATAR	P50895	Basal cell adhesion molecule OS=Homo sapiens OX=9606 GN=BCAM PE=1 SV=2	2	523.765	-3.8569	0.0093459	68.83	yes	NA	NA	NA	NA	NA	NA	NA	NA	NA	NA
499	AGAGSATLSMAYAGAR	P40926	Malate dehydrogenase, mitochondrial OS=Homo sapiens OX=9606 GN=MDH2 PE=1 SV=3	2	727.856	-2.6647	2.7904e-23	158.91	yes	3.283	0.34	0.856	1.889	0.595	0.759	0.563	0.718	0.658	0.339
500	AGAGSATLSMAYAGAR	P40926	Malate dehydrogenase, mitochondrial OS=Homo sapiens OX=9606 GN=MDH2 PE=1 SV=3	3	485.573	-1.834	6.2554e-16	140.31	yes	1.182	1.125	1.168	1.324	1.158	1.072	0.816	0.6	0.772	0.783
501	AGAHLQGGAK	P04406	Glyceraldehyde-3-phosphate dehydrogenase OS=Homo sapiens OX=9606 GN=GAPDH PE=1 SV=3	3	303.835	-5.5352	0.00023636	97.431	yes	0.435	0.847	0.408	0.774	0.522	1.01	2.085	0.679	1.149	2.091
502	AGALNSNDAFVLK	P06396	Gelsolin OS=Homo sapiens OX=9606 GN=GSN PE=1 SV=1	3	440.57	-2.6042	1.036e-08	116.71	yes	0.61	2.056	1.432	0.984	1.785	0.739	0.625	0.637	0.487	0.644
503	AGALNSNDAFVLK	P06396	Gelsolin OS=Homo sapiens OX=9606 GN=GSN PE=1 SV=1	2	660.351	-3.0659	1.6948e-15	146.96	yes	0.593	2.512	1.62	0.841	1.3	0.703	0.692	0.693	0.464	0.582
504	AGALNSNDAFVLK	P06396	Gelsolin OS=Homo sapiens OX=9606 GN=GSN PE=1 SV=1	3	440.57	-2.5825	3.6039e-06	101.53	yes	NA	NA	NA	NA	NA	NA	NA	NA	NA	NA
505	AGALNSNDAFVLK	P06396	Gelsolin OS=Homo sapiens OX=9606 GN=GSN PE=1 SV=1	2	660.351	-3.6026	3.9971e-12	133.47	yes	0.628	2.204	1.486	0.892	1.064	0.807	0.765	0.731	0.711	0.711
506	AGALQLLLVGDK	P55058	Phospholipid transfer protein OS=Homo sapiens OX=9606 GN=PLTP PE=1 SV=1	3	399.912	-1.0153	0.0032641	64.121	yes	0.366	2.713	0.592	0.861	0.609	0.606	0.466	1.734	0.885	1.168
507	AGALQLLLVGDK	P55058	Phospholipid transfer protein OS=Homo sapiens OX=9606 GN=PLTP PE=1 SV=1	2	599.364	-1.9613	8.9456e-08	119.39	yes	0.533	0.623	0.904	0.549	0.246	0.215	0.628	3.33	1.366	1.606
508	AGCHFYAVCNQHCDIDR	Q9HC84	Mucin-5B OS=Homo sapiens OX=9606 GN=MUC5B PE=1 SV=3	4	531.471	-2.2912	5.2832e-16	138.91	yes	NA	NA	NA	NA	NA	NA	NA	NA	NA	NA
509	AGCHFYAVCNQHCDIDR	Q9HC84	Mucin-5B OS=Homo sapiens OX=9606 GN=MUC5B PE=1 SV=3	3	708.293	-2.8935	0.011935	50.831	yes	NA	NA	NA	NA	NA	NA	NA	NA	NA	NA
510	AGCVAESTAVCR	Q9Y6R7	IgGFc-binding protein OS=Homo sapiens OX=9606 GN=FCGBP PE=1 SV=3	2	640.79		2.075e-40	140.14	yes	NA	NA	NA	NA	NA	NA	NA	NA	NA	NA
511	AGDAVNVVVTGGK	Q9BXX0	EMILIN-2 OS=Homo sapiens OX=9606 GN=EMILIN2 PE=1 SV=3	3	396.219	-1.761	0.0060185	57.434	yes	NA	NA	NA	NA	NA	NA	NA	NA	NA	NA
512	AGDFLEANYMNLQR	P01024	Complement C3 OS=Homo sapiens OX=9606 GN=C3 PE=1 SV=2	2	829.386	-1.8564	0.051865	60.694	yes	NA	NA	NA	NA	NA	NA	NA	NA	NA	NA
513	AGDFLEANYMNLQR	P01024	Complement C3 OS=Homo sapiens OX=9606 GN=C3 PE=1 SV=2	3	553.259	-1.9321	0.00050748	76.728	yes	NA	NA	NA	NA	NA	NA	NA	NA	NA	NA
514	AGDFLEANYMNLQR	P01024	Complement C3 OS=Homo sapiens OX=9606 GN=C3 PE=1 SV=2	2	829.386	-2.1788	0.0040249	81.703	yes	0.634	1.357	1.759	0.764	1.2	0.788	0.745	0.502	1.158	1.093
515	AGDFLEANYMNLQR	P01024	Complement C3 OS=Homo sapiens OX=9606 GN=C3 PE=1 SV=2	2	821.388	-2.4464	2.7457e-19	148.48	yes	0.933	1.38	1.875	1.147	0.93	0.572	0.632	0.426	1.106	0.999
516	AGDFLEANYMNLQR	P01024	Complement C3 OS=Homo sapiens OX=9606 GN=C3 PE=1 SV=2	3	547.928	-1.8373	2.1492e-08	120.84	yes	NA	NA	NA	NA	NA	NA	NA	NA	NA	NA
517	AGDGVPQVIVVLTDGHSK	P12111	Collagen alpha-3(VI) chain OS=Homo sapiens OX=9606 GN=COL6A3 PE=1 SV=5	3	597.991	-1.5323	1.7144e-05	109.72	yes	0.6	0.424	0.792	0.909	0.702	1.96	0.596	1.51	0.928	1.579
518	AGDKDDITEPAVCALR	P14923	Junction plakoglobin OS=Homo sapiens OX=9606 GN=JUP PE=1 SV=3	3	577.617	-3.6664	0.020196	49.537	yes	NA	NA	NA	NA	NA	NA	NA	NA	NA	NA
519	AGDTAVYYCAR	P01766	Immunoglobulin heavy variable 3-13 OS=Homo sapiens OX=9606 GN=IGHV3-13 PE=1 SV=2	2	623.78	-3.6121	3.6457e-06	131.12	yes	1.854	1.29	1.096	1.024	1.074	0.957	1.401	0.245	0.51	0.549
520	AGDTETLK	P12111	Collagen alpha-3(VI) chain OS=Homo sapiens OX=9606 GN=COL6A3 PE=1 SV=5	2	417.714	-3.2934	0.025558	85.676	yes	0.499	0.348	0.571	0.74	0.635	3.187	0.894	0.926	0.736	1.465
521	AGEQDATIHLK	P13591	Neural cell adhesion molecule 1 OS=Homo sapiens OX=9606 GN=NCAM1 PE=1 SV=3	3	394.875	-2.7975	0.0025582	67.252	yes	NA	NA	NA	NA	NA	NA	NA	NA	NA	NA
522	AGEQVTYTCATYYK	P08603	Complement factor H OS=Homo sapiens OX=9606 GN=CFH PE=1 SV=4	3	552.252	-1.3768	1.9213e-16	143.64	yes	1.101	1.491	1.867	1.224	0.975	0.767	0.493	0.424	0.83	0.829
523	AGEQVTYTCATYYK	P08603	Complement factor H OS=Homo sapiens OX=9606 GN=CFH PE=1 SV=4	2	827.875	-1.5092	6.1946e-37	190.11	yes	1.166	1.646	2.073	1.286	1.125	0.61	0.41	0.357	0.706	0.621
524	AGEQVTYTCATYYK	P08603	Complement factor H OS=Homo sapiens OX=9606 GN=CFH PE=1 SV=4	3	552.252	-2.9831	1.2042e-05	101.2	yes	0.798	1.401	1.664	1.566	1.328	0.846	0.457	0.521	0.779	0.639
525	AGFAGDDAPR	P63261	Actin, cytoplasmic 2 OS=Homo sapiens OX=9606 GN=ACTG1 PE=1 SV=1	2	488.728	-2.5316	0.0003405	107.79	no	0.497	0.231	0.311	1.708	0.79	0.935	2.863	0.337	0.697	1.631
526	AGFFGDAMK	P98160	Basement membrane-specific heparan sulfate proteoglycan core protein OS=Homo sapiens OX=9606 GN=HSPG2 PE=1 SV=4	2	472.221	-4.251	0.028269	69.275	yes	NA	NA	NA	NA	NA	NA	NA	NA	NA	NA
527	AGFFGDAMK	P98160	Basement membrane-specific heparan sulfate proteoglycan core protein OS=Homo sapiens OX=9606 GN=HSPG2 PE=1 SV=4	2	472.221		0.0056242	63.216	yes	NA	NA	NA	NA	NA	NA	NA	NA	NA	NA
528	AGGQCPACGGPTLELESQR	P55103	Inhibin beta C chain OS=Homo sapiens OX=9606 GN=INHBC PE=2 SV=1	3	663.304	-2.8043	1.9425e-05	104.45	yes	0.856	0.638	0.92	1.182	1.141	1.11	0.846	0.772	1.472	1.061
529	AGGSAALSPSK	Q92522	Histone H1x OS=Homo sapiens OX=9606 GN=H1FX PE=1 SV=1	2	473.254	-4.106	0.0020904	88.021	yes	1.563	1.051	0.884	1.697	0.911	1.144	0.211	0.625	0.76	1.153
530	AGGSAALSPSK	Q92522	Histone H1x OS=Homo sapiens OX=9606 GN=H1FX PE=1 SV=1	2	473.254	-3.6289	5.1648e-05	108.56	yes	1.759	0.966	0.851	1.762	0.874	1.054	0.234	0.548	0.741	1.21
531	AGGSAALSPSK	Q92522	Histone H1x OS=Homo sapiens OX=9606 GN=H1FX PE=1 SV=1	3	315.838	-3.3063	0.0067715	60.691	yes	NA	NA	NA	NA	NA	NA	NA	NA	NA	NA
532	AGGSAALSPSK	Q92522	Histone H1x OS=Homo sapiens OX=9606 GN=H1FX PE=1 SV=1	2	473.254	-2.9123	0.0012362	91.961	yes	1.826	0.95	0.719	1.958	0.792	1.34	0.1	0.444	0.746	1.124
533	AGGSAALSPSK	Q92522	Histone H1x OS=Homo sapiens OX=9606 GN=H1FX PE=1 SV=1	3	315.838	-1.5415	0.0023935	68.355	yes	NA	NA	NA	NA	NA	NA	NA	NA	NA	NA
534	AGGSAALSPSK	Q92522	Histone H1x OS=Homo sapiens OX=9606 GN=H1FX PE=1 SV=1	3	315.838	-2.4649	0.0059699	61.815	yes	1.127	0.704	1.041	1.284	0.909	1.182	0.706	0.538	0.979	1.53
535	AGGSAALSPSK	Q92522	Histone H1x OS=Homo sapiens OX=9606 GN=H1FX PE=1 SV=1	2	473.254	-3.5458	0.00048026	98.105	yes	1.683	1.057	0.634	1.858	0.859	1.033	0.104	0.447	0.775	1.551
536	AGGSAALSPSKK	Q92522	Histone H1x OS=Homo sapiens OX=9606 GN=H1FX PE=1 SV=1	3	358.537	-2.8769	0.0059508	73.927	yes	1.762	0.9	0.89	1.648	0.844	1.117	0.33	0.621	0.759	1.128
537	AGGSWDLAVQER	P22792	Carboxypeptidase N subunit 2 OS=Homo sapiens OX=9606 GN=CPN2 PE=1 SV=3	2	644.818	-4.2606	0.010997	66.393	yes	NA	NA	NA	NA	NA	NA	NA	NA	NA	NA
538	AGGSWDLAVQER	P22792	Carboxypeptidase N subunit 2 OS=Homo sapiens OX=9606 GN=CPN2 PE=1 SV=3	2	644.818	-3.6478	0.0095787	68.463	yes	NA	NA	NA	NA	NA	NA	NA	NA	NA	NA
539	AGHIAWTSSGK	P04114	Apolipoprotein B-100 OS=Homo sapiens OX=9606 GN=APOB PE=1 SV=2	3	372.193	-2.219	0.00076962	81.017	yes	0.647	0.372	1.207	0.881	0.51	0.486	0.574	1.961	1.593	1.768
540	AGHIAWTSSGK	P04114	Apolipoprotein B-100 OS=Homo sapiens OX=9606 GN=APOB PE=1 SV=2	2	557.786	-2.8592	3.2739e-10	150.46	yes	0.576	0.205	1.169	0.723	0.389	0.464	0.454	2.213	1.719	2.087
541	AGHIAWTSSGK	P04114	Apolipoprotein B-100 OS=Homo sapiens OX=9606 GN=APOB PE=1 SV=2	3	372.193	-2.1942	0.010314	55.721	yes	NA	NA	NA	NA	NA	NA	NA	NA	NA	NA
542	AGHIAWTSSGK	P04114	Apolipoprotein B-100 OS=Homo sapiens OX=9606 GN=APOB PE=1 SV=2	3	372.193	-1.9629	0.025589	49.189	yes	NA	NA	NA	NA	NA	NA	NA	NA	NA	NA
543	AGHIAWTSSGK	P04114	Apolipoprotein B-100 OS=Homo sapiens OX=9606 GN=APOB PE=1 SV=2	3	372.193	-1.8092	0.0003784	87.789	yes	NA	NA	NA	NA	NA	NA	NA	NA	NA	NA
544	AGHIAWTSSGK	P04114	Apolipoprotein B-100 OS=Homo sapiens OX=9606 GN=APOB PE=1 SV=2	3	372.193	-2.8647	0.0046807	63.624	yes	NA	NA	NA	NA	NA	NA	NA	NA	NA	NA
545	AGHIAWTSSGK	P04114	Apolipoprotein B-100 OS=Homo sapiens OX=9606 GN=APOB PE=1 SV=2	3	372.193	-1.7373	1.0972e-05	102.52	yes	1.022	0.557	1.285	1.222	0.742	0.963	0.626	1.041	1.129	1.414
546	AGHIAWTSSGK	P04114	Apolipoprotein B-100 OS=Homo sapiens OX=9606 GN=APOB PE=1 SV=2	2	557.786	-3.2355	6.0267e-05	103.91	yes	0.914	0.435	1.223	1.254	0.606	0.732	0.621	1.487	1.172	1.556
547	AGLQFPVGR	Q71UI9	Histone H2A.V OS=Homo sapiens OX=9606 GN=H2AFV PE=1 SV=3	2	472.769	-2.4923	0.001748	112.41	no	0.301	0.184	0.076	0.329	0.05	1.702	1.373	0.224	1.467	4.294
548	AGLQFPVGR	Q71UI9	Histone H2A.V OS=Homo sapiens OX=9606 GN=H2AFV PE=1 SV=3	2	472.769	-3.0483	0.024789	71.692	no	0.315	0.073	0.123	0.273	0.118	1.592	1.539	0.198	1.624	4.145
549	AGLQVYNK	P13987	CD59 glycoprotein OS=Homo sapiens OX=9606 GN=CD59 PE=1 SV=1	2	446.748	-3.7462	0.0061096	108.46	yes	NA	NA	NA	NA	NA	NA	NA	NA	NA	NA
550	AGLQVYNK	P13987	CD59 glycoprotein OS=Homo sapiens OX=9606 GN=CD59 PE=1 SV=1	3	298.168	-3.2237	0.01106	69.998	yes	0.615	0.434	0.758	0.93	0.922	0.993	0.98	0.806	1.728	1.834
551	AGNCPAALER	Q6W4X9	Mucin-6 OS=Homo sapiens OX=9606 GN=MUC6 PE=1 SV=3	2	529.756	-3.9899	0.0092284	78.043	yes	NA	NA	NA	NA	NA	NA	NA	NA	NA	NA
552	AGNNMLLVGVHGPR	P21333	Filamin-A OS=Homo sapiens OX=9606 GN=FLNA PE=1 SV=4	3	484.258	-2.4746	0.00013846	87.831	yes	1.048	0.828	0.871	1.454	0.914	0.921	0.959	1.062	0.921	1.022
553	AGNNMLLVGVHGPR	P21333	Filamin-A OS=Homo sapiens OX=9606 GN=FLNA PE=1 SV=4	3	484.258	-2.654	1.5421e-06	111.53	yes	0.981	0.916	0.927	1.344	0.94	0.935	1.033	0.969	1.038	0.918
554	AGNSLAASTAEETAGSAQGR	P55268	Laminin subunit beta-2 OS=Homo sapiens OX=9606 GN=LAMB2 PE=1 SV=2	3	616.961	-2.6779	1.3918e-07	108.37	yes	NA	NA	NA	NA	NA	NA	NA	NA	NA	NA
555	AGPVGPK	O00602	Ficolin-1 OS=Homo sapiens OX=9606 GN=FCN1 PE=1 SV=2	2	313.187	-3.074	0.044798	88.734	yes	0.533	0.521	0.698	0.943	0.758	0.621	4.221	0.749	0.542	0.414
556	AGPVGPK	O00602	Ficolin-1 OS=Homo sapiens OX=9606 GN=FCN1 PE=1 SV=2	2	313.187	-3.3951	0.044798	88.734	yes	0.521	0.508	0.731	0.963	0.751	0.656	4.086	0.74	0.592	0.452
557	AGTPYTVTLHGEVR	P24821	Tenascin OS=Homo sapiens OX=9606 GN=TNC PE=1 SV=3	3	500.932	-1.8575	4.3694e-16	137.8	yes	NA	NA	NA	NA	NA	NA	NA	NA	NA	NA
558	AGTSPGTPNR	Q07954	Prolow-density lipoprotein receptor-related protein 1 OS=Homo sapiens OX=9606 GN=LRP1 PE=1 SV=2	2	479.241	-4.4226	0.0050084	86.344	yes	0.52	0.722	0.443	0.49	1.924	1.239	1.733	0.599	1.079	1.252
559	AGTVCDCGR	Q9Y6Z7	Collectin-10 OS=Homo sapiens OX=9606 GN=COLEC10 PE=1 SV=2	2	498.205	-4.8717	0.00044754	132.13	yes	0.582	0.667	0.945	1.506	1.075	0.962	1.22	0.384	0.97	1.69
560	AGVAPLQVK	P21333	Filamin-A OS=Homo sapiens OX=9606 GN=FLNA PE=1 SV=4	2	441.774	-3.4731	0.0016394	101.43	yes	NA	NA	NA	NA	NA	NA	NA	NA	NA	NA
561	AGVAPLQVK	P21333	Filamin-A OS=Homo sapiens OX=9606 GN=FLNA PE=1 SV=4	3	294.852	-3.249	0.0039343	73.26	yes	NA	NA	NA	NA	NA	NA	NA	NA	NA	NA
562	AGVCPPK	P03973	Antileukoproteinase OS=Homo sapiens OX=9606 GN=SLPI PE=1 SV=2	2	364.692	-2.1261	0.01572	102.98	yes	NA	NA	NA	NA	NA	NA	NA	NA	NA	NA
563	AGVCPPK	P03973	Antileukoproteinase OS=Homo sapiens OX=9606 GN=SLPI PE=1 SV=2	2	364.692	-3.5355	0.035954	92.692	yes	NA	NA	NA	NA	NA	NA	NA	NA	NA	NA
564	AGVETTKPSK	P0DOX8	Immunoglobulin lambda-1 light chain OS=Homo sapiens OX=9606 PE=1 SV=1	4	255.145	-4.9817	1.7193e-05	127.76	yes	NA	NA	NA	NA	NA	NA	NA	NA	NA	NA
565	AGVETTKPSK	P0DOX8	Immunoglobulin lambda-1 light chain OS=Homo sapiens OX=9606 PE=1 SV=1	2	509.282	-5.0329	0.0021955	116.55	yes	1.867	0.858	1.15	1.245	1.143	0.728	2.057	0.247	0.277	0.429
566	AGVETTKPSK	P0DOX8	Immunoglobulin lambda-1 light chain OS=Homo sapiens OX=9606 PE=1 SV=1	3	339.857	-4.2173	0.016674	57.174	yes	1.71	0.763	1.046	1.261	1.026	0.758	2.397	0.232	0.305	0.501
567	AGVETTKPSK	P0DOX8	Immunoglobulin lambda-1 light chain OS=Homo sapiens OX=9606 PE=1 SV=1	4	255.145	-4.9339	0.003402	74.841	yes	1.367	0.774	1.269	1.09	1.193	0.941	1.98	0.364	0.486	0.535
568	AGVETTKPSK	P0DOX8	Immunoglobulin lambda-1 light chain OS=Homo sapiens OX=9606 PE=1 SV=1	3	339.857	-3.4663	0.0038094	72.2	yes	1.55	1.046	1.11	1.135	1.017	0.781	2.311	0.202	0.323	0.525
569	AGVETTKPSK	P0DOX8	Immunoglobulin lambda-1 light chain OS=Homo sapiens OX=9606 PE=1 SV=1	4	255.145	-4.2553	0.0016471	83.862	yes	NA	NA	NA	NA	NA	NA	NA	NA	NA	NA
570	AGVETTKPSK	P0DOX8	Immunoglobulin lambda-1 light chain OS=Homo sapiens OX=9606 PE=1 SV=1	3	339.857	-3.1542	0.00076543	90.05	yes	1.494	1.008	1.032	1.148	1.168	0.73	2.34	0.22	0.359	0.501
571	AGVETTKPSK	P0DOX8	Immunoglobulin lambda-1 light chain OS=Homo sapiens OX=9606 PE=1 SV=1	3	339.857	-2.4819	0.0044919	69.721	yes	0.234	1.161	0.28	0.595	1.606	0.902	3.181	0.393	0.392	1.256
572	AGVETTKPSK	P0DOX8	Immunoglobulin lambda-1 light chain OS=Homo sapiens OX=9606 PE=1 SV=1	3	339.857	-4.389	0.010227	62.466	yes	1.389	0.88	1.06	1.266	1.162	0.985	1.818	0.347	0.472	0.621
573	AGVETTTPSK	P0DOY3	Immunoglobulin lambda constant 3 OS=Homo sapiens OX=9606 GN=IGLC3 PE=1 SV=1	3	330.842	-2.0561	0.0019771	76.228	yes	0.899	1.021	1.212	1.302	1.041	0.912	1.479	0.573	0.726	0.835
574	AGVETTTPSK	P0DOY3	Immunoglobulin lambda constant 3 OS=Homo sapiens OX=9606 GN=IGLC3 PE=1 SV=1	3	330.842	-3.3399	0.0032263	70.028	yes	NA	NA	NA	NA	NA	NA	NA	NA	NA	NA
575	AGVETTTPSK	P0DOY3	Immunoglobulin lambda constant 3 OS=Homo sapiens OX=9606 GN=IGLC3 PE=1 SV=1	2	495.759	-4.4615	0.0016555	96.229	yes	0.923	0.894	1.289	1.486	1.111	1.175	1.704	0.411	0.419	0.588
576	AGVETTTPSK	P0DOY3	Immunoglobulin lambda constant 3 OS=Homo sapiens OX=9606 GN=IGLC3 PE=1 SV=1	2	495.759	-2.4937	0.00019057	120.06	yes	0.93	1.041	1.498	1.785	1.671	0.885	1.295	0.234	0.307	0.354
577	AGVETTTPSK	P0DOY3	Immunoglobulin lambda constant 3 OS=Homo sapiens OX=9606 GN=IGLC3 PE=1 SV=1	2	495.759	-3.5591	0.00034126	108.7	yes	1.007	0.818	1.482	1.788	1.651	0.716	1.445	0.274	0.353	0.466
578	AGVETTTPSK	P0DOY3	Immunoglobulin lambda constant 3 OS=Homo sapiens OX=9606 GN=IGLC3 PE=1 SV=1	3	330.842	-3.007	0.00055593	90.15	yes	0.908	1.227	1.28	1.25	1.243	0.979	1.735	0.436	0.393	0.549
579	AGVETTTPSK	P0DOY3	Immunoglobulin lambda constant 3 OS=Homo sapiens OX=9606 GN=IGLC3 PE=1 SV=1	2	495.759	-4.5303	0.00088804	99.283	yes	0.854	0.906	1.235	1.348	1.277	1.06	2.068	0.304	0.398	0.549
580	AGVETTTPSK	P0DOY3	Immunoglobulin lambda constant 3 OS=Homo sapiens OX=9606 GN=IGLC3 PE=1 SV=1	3	330.842	-2.5503	0.00082596	86.898	yes	0.816	1.099	1.121	1.378	1.086	0.931	1.983	0.336	0.489	0.761
581	AGVETTTPSK	P0DOY3	Immunoglobulin lambda constant 3 OS=Homo sapiens OX=9606 GN=IGLC3 PE=1 SV=1	2	495.759	-4.0801	0.00088804	99.283	yes	NA	NA	NA	NA	NA	NA	NA	NA	NA	NA
582	AGVETTTPSK	P0DOY3	Immunoglobulin lambda constant 3 OS=Homo sapiens OX=9606 GN=IGLC3 PE=1 SV=1	3	330.842	-2.5916	0.00063729	89.047	yes	0.981	1.02	1.274	1.289	1.042	1.128	1.808	0.346	0.455	0.658
583	AGVETTTPSK	P0DOY3	Immunoglobulin lambda constant 3 OS=Homo sapiens OX=9606 GN=IGLC3 PE=1 SV=1	2	495.759	-4.0744	0.00033605	102.52	yes	0.878	1.044	1.044	1.384	1.172	1.121	1.897	0.422	0.413	0.625
584	AGVETTTPSK	P0DOY3	Immunoglobulin lambda constant 3 OS=Homo sapiens OX=9606 GN=IGLC3 PE=1 SV=1	2	495.759	-4.3418	0.00033766	110.39	yes	0.848	0.996	1.205	1.442	1.208	0.997	1.908	0.385	0.465	0.546
585	AGVETTTPSK	P0DOY3	Immunoglobulin lambda constant 3 OS=Homo sapiens OX=9606 GN=IGLC3 PE=1 SV=1	2	495.759	-3.7363	0.0041478	88.056	yes	NA	NA	NA	NA	NA	NA	NA	NA	NA	NA
586	AGVETTTPSK	P0DOY3	Immunoglobulin lambda constant 3 OS=Homo sapiens OX=9606 GN=IGLC3 PE=1 SV=1	3	330.842	-2.5042	0.0035026	68.657	yes	NA	NA	NA	NA	NA	NA	NA	NA	NA	NA
587	AGVETTTPSK	P0DOY3	Immunoglobulin lambda constant 3 OS=Homo sapiens OX=9606 GN=IGLC3 PE=1 SV=1	3	330.842	-2.4918	0.0032206	70.056	yes	NA	NA	NA	NA	NA	NA	NA	NA	NA	NA
588	AGVETTTPSK	P0DOY3	Immunoglobulin lambda constant 3 OS=Homo sapiens OX=9606 GN=IGLC3 PE=1 SV=1	3	330.842	-1.9018	0.0032263	70.028	yes	NA	NA	NA	NA	NA	NA	NA	NA	NA	NA
589	AGVETTTPSK	P0DOY3	Immunoglobulin lambda constant 3 OS=Homo sapiens OX=9606 GN=IGLC3 PE=1 SV=1	3	330.842	-1.3051	0.003378	69.275	yes	NA	NA	NA	NA	NA	NA	NA	NA	NA	NA
590	AGVETTTPSK	P0DOY3	Immunoglobulin lambda constant 3 OS=Homo sapiens OX=9606 GN=IGLC3 PE=1 SV=1	3	330.842	0.17939	0.020141	52.579	yes	NA	NA	NA	NA	NA	NA	NA	NA	NA	NA
591	AGVETTTPSK	P0DOY3	Immunoglobulin lambda constant 3 OS=Homo sapiens OX=9606 GN=IGLC3 PE=1 SV=1	3	330.842	0.099445	0.0032263	70.028	yes	NA	NA	NA	NA	NA	NA	NA	NA	NA	NA
592	AGVETTTPSK	P0DOY3	Immunoglobulin lambda constant 3 OS=Homo sapiens OX=9606 GN=IGLC3 PE=1 SV=1	3	330.842	-0.10524	0.0097682	59.908	yes	NA	NA	NA	NA	NA	NA	NA	NA	NA	NA
593	AGVETTTPSK	P0DOY3	Immunoglobulin lambda constant 3 OS=Homo sapiens OX=9606 GN=IGLC3 PE=1 SV=1	3	330.842	-0.19279	0.043585	43.77	yes	NA	NA	NA	NA	NA	NA	NA	NA	NA	NA
594	AGVETTTPSK	P0DOY3	Immunoglobulin lambda constant 3 OS=Homo sapiens OX=9606 GN=IGLC3 PE=1 SV=1	3	330.842	-0.38007	0.023607	51.276	yes	NA	NA	NA	NA	NA	NA	NA	NA	NA	NA
595	AGVETTTPSK	P0DOY3	Immunoglobulin lambda constant 3 OS=Homo sapiens OX=9606 GN=IGLC3 PE=1 SV=1	3	330.842	-0.50156	0.002642	72.928	yes	NA	NA	NA	NA	NA	NA	NA	NA	NA	NA
596	AGVETTTPSK	P0DOY3	Immunoglobulin lambda constant 3 OS=Homo sapiens OX=9606 GN=IGLC3 PE=1 SV=1	3	330.842	-0.6866	0.002642	72.928	yes	NA	NA	NA	NA	NA	NA	NA	NA	NA	NA
597	AGVETTTPSK	P0DOY3	Immunoglobulin lambda constant 3 OS=Homo sapiens OX=9606 GN=IGLC3 PE=1 SV=1	3	330.842	-0.96565	0.0032263	70.028	yes	NA	NA	NA	NA	NA	NA	NA	NA	NA	NA
598	AGVETTTPSK	P0DOY3	Immunoglobulin lambda constant 3 OS=Homo sapiens OX=9606 GN=IGLC3 PE=1 SV=1	3	330.842	-1.0818	0.0074892	62.463	yes	NA	NA	NA	NA	NA	NA	NA	NA	NA	NA
599	AGVETTTPSK	P0DOY3	Immunoglobulin lambda constant 3 OS=Homo sapiens OX=9606 GN=IGLC3 PE=1 SV=1	3	330.842	-1.2532	0.0032263	70.028	yes	NA	NA	NA	NA	NA	NA	NA	NA	NA	NA
600	AGVETTTPSK	P0DOY3	Immunoglobulin lambda constant 3 OS=Homo sapiens OX=9606 GN=IGLC3 PE=1 SV=1	3	330.842		3.1449e-06	86.898	yes	NA	NA	NA	NA	NA	NA	NA	NA	NA	NA
601	AGVETTTPSK	P0DOY3	Immunoglobulin lambda constant 3 OS=Homo sapiens OX=9606 GN=IGLC3 PE=1 SV=1	2	495.759		0.032503	50.354	yes	NA	NA	NA	NA	NA	NA	NA	NA	NA	NA
602	AGVETTTPSK	P0DOY3	Immunoglobulin lambda constant 3 OS=Homo sapiens OX=9606 GN=IGLC3 PE=1 SV=1	3	330.842		0.0089456	62.463	yes	NA	NA	NA	NA	NA	NA	NA	NA	NA	NA
603	AGVETTTPSK	P0DOY3	Immunoglobulin lambda constant 3 OS=Homo sapiens OX=9606 GN=IGLC3 PE=1 SV=1	2	495.759	-4.0232	0.00034126	108.7	yes	0.928	0.968	1.311	1.583	1.421	0.871	1.623	0.379	0.469	0.446
604	AGVLAGHDNR	P62879	Guanine nucleotide-binding protein G(I)/G(S)/G(T) subunit beta-2 OS=Homo sapiens OX=9606 GN=GNB2 PE=1 SV=3	3	337.177	-2.5593	0.00068574	88.495	no	0.421	0.349	0.453	0.98	0.731	0.918	1.778	1.139	1.859	1.371
605	AGVLAGHDNR	P62879	Guanine nucleotide-binding protein G(I)/G(S)/G(T) subunit beta-2 OS=Homo sapiens OX=9606 GN=GNB2 PE=1 SV=3	2	505.262	-2.7374	6.6262e-16	171.85	no	0.488	0.41	0.538	1.241	0.548	1.055	1.978	0.849	1.708	1.184
606	AGVLAHLEEER	P35579	Myosin-9 OS=Homo sapiens OX=9606 GN=MYH9 PE=1 SV=4	3	408.551	-2.1975	0.00092415	78.342	yes	NA	NA	NA	NA	NA	NA	NA	NA	NA	NA
607	AGVLAHLEEER	P35579	Myosin-9 OS=Homo sapiens OX=9606 GN=MYH9 PE=1 SV=4	2	612.323	-2.7375	2.8472e-06	132.32	yes	0.35	0.354	0.639	0.767	0.485	1.459	1.124	0.501	1.73	2.592
608	AGYQSTLTR	P35555	Fibrillin-1 OS=Homo sapiens OX=9606 GN=FBN1 PE=1 SV=3	2	498.759	-3.8525	0.0074883	87.568	yes	0.624	0.576	0.513	0.655	0.521	1.102	1.219	0.475	1.557	2.758
609	AHGGYSVFAGVGER	P06576	ATP synthase subunit beta, mitochondrial OS=Homo sapiens OX=9606 GN=ATP5F1B PE=1 SV=3	3	469.565	-2.2526	1.6705e-06	111.31	yes	1.78	1.018	0.864	1.515	0.809	0.85	0.789	0.667	0.98	0.728
610	AHGPALLTK	P00451	Coagulation factor VIII OS=Homo sapiens OX=9606 GN=F8 PE=1 SV=1	3	303.184	-2.5925	0.012001	60.019	yes	NA	NA	NA	NA	NA	NA	NA	NA	NA	NA
611	AHGQDLGTAGSCLR	P02462	Collagen alpha-1(IV) chain OS=Homo sapiens OX=9606 GN=COL4A1 PE=1 SV=4	3	481.565	-3.7712	5.4796e-05	94.717	yes	NA	NA	NA	NA	NA	NA	NA	NA	NA	NA
612	AHGVSSYDTVISR	P01130	Low-density lipoprotein receptor OS=Homo sapiens OX=9606 GN=LDLR PE=1 SV=1	3	464.569	-2.0158	4.8321e-06	101.38	yes	NA	NA	NA	NA	NA	NA	NA	NA	NA	NA
613	AHIAQLCEK	Q00610	Clathrin heavy chain 1 OS=Homo sapiens OX=9606 GN=CLTC PE=1 SV=5	3	357.187	-1.8295	0.0002887	104.2	yes	0.298	0.931	0.333	1.103	0.625	1.621	1.762	0.339	1.016	1.972
614	AHICSHEEDAGVVCAGQR	A1L4H1	Soluble scavenger receptor cysteine-rich domain-containing protein SSC5D OS=Homo sapiens OX=9606 GN=SSC5D PE=1 SV=3	4	499.724	-2.4839	1.0706e-07	122.33	yes	1.284	0.667	1.461	1.067	1.686	1.075	1.044	0.366	0.66	0.69
615	AHICSHEEDAGVVCAGQR	A1L4H1	Soluble scavenger receptor cysteine-rich domain-containing protein SSC5D OS=Homo sapiens OX=9606 GN=SSC5D PE=1 SV=3	3	665.964	-3.1348	3.0516e-107	234.57	yes	0.412	0.441	0.843	0.68	0.582	1.442	3.013	0.743	0.811	1.032
616	AHLDIAGSLEGHLR	P04114	Apolipoprotein B-100 OS=Homo sapiens OX=9606 GN=APOB PE=1 SV=2	4	372.953	-2.233	8.5139e-06	101.32	yes	1.127	1.035	1.154	1.114	1.137	0.897	0.462	1.091	0.958	1.024
617	AHLDIAGSLEGHLR	P04114	Apolipoprotein B-100 OS=Homo sapiens OX=9606 GN=APOB PE=1 SV=2	3	496.935	-2.2133	4.5671e-20	149.02	yes	NA	NA	NA	NA	NA	NA	NA	NA	NA	NA
618	AHLLSLVDVMQR	P04275	von Willebrand factor OS=Homo sapiens OX=9606 GN=VWF PE=1 SV=4	3	466.591	-2.0832	9.5999e-09	123.01	yes	0.797	0.325	0.753	1.419	0.402	1.305	0.373	1.32	1.916	1.391
619	AHLLSLVDVMQR	P04275	von Willebrand factor OS=Homo sapiens OX=9606 GN=VWF PE=1 SV=4	2	699.382	-2.3353	0.013834	74.987	yes	NA	NA	NA	NA	NA	NA	NA	NA	NA	NA
620	AHLLSLVDVMQR	P04275	von Willebrand factor OS=Homo sapiens OX=9606 GN=VWF PE=1 SV=4	3	466.591	-2.4178	2.376e-08	115.29	yes	0.932	0.333	0.211	0.823	0.461	0.7	0.271	2.259	2.471	1.539
621	AHLLSLVDVMQR	P04275	von Willebrand factor OS=Homo sapiens OX=9606 GN=VWF PE=1 SV=4	2	699.382	-3.1387	0.0012658	95.022	yes	0.834	0.296	0.582	0.971	0.583	0.618	0.249	2.274	2.345	1.25
622	AHLLSLVDVMQR	P04275	von Willebrand factor OS=Homo sapiens OX=9606 GN=VWF PE=1 SV=4	3	466.591	-1.1628	0.02664	47.062	yes	NA	NA	NA	NA	NA	NA	NA	NA	NA	NA
623	AHLLSLVDVMQR	P04275	von Willebrand factor OS=Homo sapiens OX=9606 GN=VWF PE=1 SV=4	3	466.591	-1.372	0.045716	40.377	yes	NA	NA	NA	NA	NA	NA	NA	NA	NA	NA
624	AHLLSLVDVMQR	P04275	von Willebrand factor OS=Homo sapiens OX=9606 GN=VWF PE=1 SV=4	3	466.591	-1.6286	0.040861	41.684	yes	NA	NA	NA	NA	NA	NA	NA	NA	NA	NA
625	AHLLSLVDVMQR	P04275	von Willebrand factor OS=Homo sapiens OX=9606 GN=VWF PE=1 SV=4	3	461.259	-1.5788	5.5144e-15	150.46	yes	0.585	0.439	0.698	0.734	0.749	1.056	0.879	1.64	2.072	1.148
626	AHLLSLVDVMQR	P04275	von Willebrand factor OS=Homo sapiens OX=9606 GN=VWF PE=1 SV=4	2	691.385	-2.4728	5.9536e-86	244.95	yes	0.255	NA	0.143	0.367	0.068	0.362	0.109	3.303	3.035	1.358
627	AHSCPSVWK	P07225	Vitamin K-dependent protein S OS=Homo sapiens OX=9606 GN=PROS1 PE=1 SV=1	3	357.84		4.4311e-14	122.52	yes	NA	NA	NA	NA	NA	NA	NA	NA	NA	NA
628	AHSCPSVWK	P07225	Vitamin K-dependent protein S OS=Homo sapiens OX=9606 GN=PROS1 PE=1 SV=1	3	357.84	-2.5224	0.00029549	107.57	yes	NA	NA	NA	NA	NA	NA	NA	NA	NA	NA
629	AHSCPSVWK	P07225	Vitamin K-dependent protein S OS=Homo sapiens OX=9606 GN=PROS1 PE=1 SV=1	3	357.84	-3.9521	0.00028832	104.01	yes	0.993	1.098	1.075	1.889	0.94	1.079	1.047	0.466	0.686	0.728
630	AHSCPSVWK	P07225	Vitamin K-dependent protein S OS=Homo sapiens OX=9606 GN=PROS1 PE=1 SV=1	3	357.84	-3.1121	0.00018242	122.19	yes	0.891	0.822	0.916	1.202	1.029	0.98	1.9	0.478	0.855	0.926
631	AHSCPSVWK	P07225	Vitamin K-dependent protein S OS=Homo sapiens OX=9606 GN=PROS1 PE=1 SV=1	2	536.256	-4.1292	0.025136	71.451	yes	0.682	0.637	1.089	1.354	0.817	0.926	1.963	0.46	0.869	1.203
632	AHSCPSVWK	P07225	Vitamin K-dependent protein S OS=Homo sapiens OX=9606 GN=PROS1 PE=1 SV=1	3	357.84	-2.932	0.0002998	109.71	yes	0.789	0.879	1.005	1.208	1.071	1.047	1.296	0.764	0.952	0.988
633	AHYGGFTVQNEANK	P02675	Fibrinogen beta chain OS=Homo sapiens OX=9606 GN=FGB PE=1 SV=2	3	512.579	-2.6252	3.6705e-16	139.46	yes	0.719	0.761	0.916	1.251	0.945	1.119	0.905	0.765	1.416	1.204
634	AHYGGFTVQNEANK	P02675	Fibrinogen beta chain OS=Homo sapiens OX=9606 GN=FGB PE=1 SV=2	2	768.366	-3.4285	1.1276e-142	281.51	yes	0.754	0.582	0.84	0.944	1.001	1.038	0.462	1.15	1.706	1.523
635	AHYGGFTVQNEANK	P02675	Fibrinogen beta chain OS=Homo sapiens OX=9606 GN=FGB PE=1 SV=2	4	384.686	-2.7001	3.6242e-12	130.56	yes	0.686	0.522	1.061	0.682	0.948	1.151	0.52	1.16	1.7	1.57
636	AHYGGFTVQNEANK	P02675	Fibrinogen beta chain OS=Homo sapiens OX=9606 GN=FGB PE=1 SV=2	3	512.579	-2.1612	4.3062e-12	131.17	yes	1.139	0.694	0.74	1.188	0.713	1.458	0.381	0.823	1.359	1.505
637	AHYGGFTVQNEANK	P02675	Fibrinogen beta chain OS=Homo sapiens OX=9606 GN=FGB PE=1 SV=2	4	384.686	-2.1085	0.0010684	66.708	yes	NA	NA	NA	NA	NA	NA	NA	NA	NA	NA
638	AHYGGFTVQNEANK	P02675	Fibrinogen beta chain OS=Homo sapiens OX=9606 GN=FGB PE=1 SV=2	3	512.579	0.91102	0.01331	49.732	yes	NA	NA	NA	NA	NA	NA	NA	NA	NA	NA
639	AHYGGFTVQNEANK	P02675	Fibrinogen beta chain OS=Homo sapiens OX=9606 GN=FGB PE=1 SV=2	3	512.579	-1.7216	0.021173	44.511	yes	0.929	0.924	0.859	1.315	0.828	1.005	0.961	1.177	0.988	1.015
640	AHYGGFTVQNEANK	P02675	Fibrinogen beta chain OS=Homo sapiens OX=9606 GN=FGB PE=1 SV=2	3	512.579	-1.6173	0.021875	44.045	yes	NA	NA	NA	NA	NA	NA	NA	NA	NA	NA
641	AHYGGFTVQNEANK	P02675	Fibrinogen beta chain OS=Homo sapiens OX=9606 GN=FGB PE=1 SV=2	3	512.579	-1.539	0.017606	46.88	yes	0.523	NA	0.767	1.584	1.284	1.168	1.025	0.796	0.695	1.159
642	AHYGGFTVQNEANK	P02675	Fibrinogen beta chain OS=Homo sapiens OX=9606 GN=FGB PE=1 SV=2	3	512.579	-1.5638	0.0014534	66.393	yes	0.545	0.282	1.5	1.1	0.946	1.261	0.48	1.197	1.242	1.447
643	AHYGGFTVQNEANK	P02675	Fibrinogen beta chain OS=Homo sapiens OX=9606 GN=FGB PE=1 SV=2	3	512.579	-1.6091	4.0564e-06	108.56	yes	1.282	0.333	0.584	1.103	1.01	1.351	1.214	0.629	1.348	1.146
644	AHYGGFTVQNEANK	P02675	Fibrinogen beta chain OS=Homo sapiens OX=9606 GN=FGB PE=1 SV=2	3	512.579	-1.5949	0.047202	36.944	yes	NA	NA	NA	NA	NA	NA	NA	NA	NA	NA
645	AHYGGFTVQNEANK	P02675	Fibrinogen beta chain OS=Homo sapiens OX=9606 GN=FGB PE=1 SV=2	3	512.579	-1.6583	0.020015	45.28	yes	0.614	0.527	0.399	1.611	1.719	1.381	0.25	0.694	1.844	0.96
646	AHYGGFTVQNEANK	P02675	Fibrinogen beta chain OS=Homo sapiens OX=9606 GN=FGB PE=1 SV=2	3	512.579	-1.6654	6.2006e-05	93.623	yes	NA	NA	NA	NA	NA	NA	NA	NA	NA	NA
647	AHYGGFTVQNEANK	P02675	Fibrinogen beta chain OS=Homo sapiens OX=9606 GN=FGB PE=1 SV=2	3	512.579	-1.681	0.0011993	69.03	yes	1.412	0.841	1.283	0.863	1.053	0.959	0.967	0.682	1.23	0.708
648	AHYGGFTVQNEANK	P02675	Fibrinogen beta chain OS=Homo sapiens OX=9606 GN=FGB PE=1 SV=2	3	512.579	-1.6922	0.00063964	75.088	yes	NA	NA	NA	NA	NA	NA	NA	NA	NA	NA
649	AHYGGFTVQNEANK	P02675	Fibrinogen beta chain OS=Homo sapiens OX=9606 GN=FGB PE=1 SV=2	3	512.579	-1.6881	0.0010011	71.176	yes	1.028	0.442	0.856	1.582	1.02	1.384	0.826	0.445	1.368	1.05
650	AHYGGFTVQNEANK	P02675	Fibrinogen beta chain OS=Homo sapiens OX=9606 GN=FGB PE=1 SV=2	3	512.579	-1.6988	0.0011014	70.089	yes	1.21	0.384	0.566	1.921	0.978	1.017	0.656	0.531	1.669	1.068
651	AHYGGFTVQNEANK	P02675	Fibrinogen beta chain OS=Homo sapiens OX=9606 GN=FGB PE=1 SV=2	3	512.579	-1.7115	0.0011993	69.03	yes	NA	NA	NA	NA	NA	NA	NA	NA	NA	NA
652	AHYGGFTVQNEANK	P02675	Fibrinogen beta chain OS=Homo sapiens OX=9606 GN=FGB PE=1 SV=2	3	512.579	-1.917	1.5891e-38	194.24	yes	0.387	0.916	0.478	1.802	1.612	1.396	0.684	1.125	0.498	1.102
653	AHYGGFTVQNEANK	P02675	Fibrinogen beta chain OS=Homo sapiens OX=9606 GN=FGB PE=1 SV=2	3	512.579	-3.3705	1.2262e-16	145.29	yes	0.697	0.806	1.001	1.506	1.263	1.026	0.746	0.714	1.101	1.139
654	AHYGGFTVQNEANK	P02675	Fibrinogen beta chain OS=Homo sapiens OX=9606 GN=FGB PE=1 SV=2	3	512.579	-2.712	1.2188e-16	145.31	yes	NA	NA	NA	NA	NA	NA	NA	NA	NA	NA
655	AHYGGFTVQNEANK	P02675	Fibrinogen beta chain OS=Homo sapiens OX=9606 GN=FGB PE=1 SV=2	3	512.579	-3.7809	1.5891e-38	194.24	yes	0.647	0.809	1.016	1.334	1.341	1.172	0.622	0.97	1.035	1.053
656	AHYGGFTVQNEANK	P02675	Fibrinogen beta chain OS=Homo sapiens OX=9606 GN=FGB PE=1 SV=2	4	384.686	-3.2303	6.0952e-05	90.793	yes	NA	NA	NA	NA	NA	NA	NA	NA	NA	NA
657	AHYGGFTVQNEANK	P02675	Fibrinogen beta chain OS=Homo sapiens OX=9606 GN=FGB PE=1 SV=2	3	512.579	-2.2709	3.8285e-25	162.31	yes	0.675	0.752	1.268	1.264	1.25	1.2	0.782	0.92	0.86	1.029
658	AHYGGFTVQNEANK	P02675	Fibrinogen beta chain OS=Homo sapiens OX=9606 GN=FGB PE=1 SV=2	4	384.686	-1.6517	5.6807e-12	127.17	yes	0.886	0.819	0.901	1.226	1.244	1.082	0.742	0.975	0.922	1.202
659	AHYGGFTVQNEANK	P02675	Fibrinogen beta chain OS=Homo sapiens OX=9606 GN=FGB PE=1 SV=2	3	512.579	-3.354	1.0233e-30	177.83	yes	0.802	0.67	1.189	1.312	1.23	1.037	0.577	0.85	1.048	1.285
660	AHYGGFTVQNEANK	P02675	Fibrinogen beta chain OS=Homo sapiens OX=9606 GN=FGB PE=1 SV=2	3	512.579	-3.4609	1.3508e-26	171.26	yes	0.887	0.673	0.977	1.632	1.125	1.148	0.916	0.584	0.861	1.198
661	AHYGGFTVQNEANK	P02675	Fibrinogen beta chain OS=Homo sapiens OX=9606 GN=FGB PE=1 SV=2	3	512.579	-3.3801	4.0107e-17	147.26	yes	0.929	0.744	0.943	1.599	1.412	1.128	0.545	0.612	1.039	1.051
662	AHYGGFTVQNEANK	P02675	Fibrinogen beta chain OS=Homo sapiens OX=9606 GN=FGB PE=1 SV=2	4	384.686	-3.1345	6.4258e-06	103.44	yes	0.86	0.664	0.974	1.543	1.43	1.07	0.678	0.694	1.034	1.052
663	AHYGGFTVQNEANK	P02675	Fibrinogen beta chain OS=Homo sapiens OX=9606 GN=FGB PE=1 SV=2	2	768.366	-3.5535	1.1604e-108	256.57	yes	0.862	0.754	1.102	1.532	1.404	1.083	0.387	0.745	0.997	1.134
664	AHYGGFTVQNEANK	P02675	Fibrinogen beta chain OS=Homo sapiens OX=9606 GN=FGB PE=1 SV=2	3	512.579	-2.7602	1.2188e-16	145.31	yes	0.91	0.642	0.798	1.434	1.188	1.006	0.636	0.809	1.388	1.188
665	AHYGGFTVQNEANK	P02675	Fibrinogen beta chain OS=Homo sapiens OX=9606 GN=FGB PE=1 SV=2	3	512.907	-4.1731	9.6153e-20	151.16	yes	NA	NA	NA	NA	NA	NA	NA	NA	NA	NA
666	AHYGGFTVQNEANK	P02675	Fibrinogen beta chain OS=Homo sapiens OX=9606 GN=FGB PE=1 SV=2	3	512.907	-3.88	1.0039e-24	162.31	yes	NA	NA	NA	NA	NA	NA	NA	NA	NA	NA
667	AHYGGFTVQNEANK	P02675	Fibrinogen beta chain OS=Homo sapiens OX=9606 GN=FGB PE=1 SV=2	4	384.932	-3.2425	0.010045	85.554	yes	NA	NA	NA	NA	NA	NA	NA	NA	NA	NA
668	AIAQLNSK	P08473	Neprilysin OS=Homo sapiens OX=9606 GN=MME PE=1 SV=2	2	422.748	-2.8595	0.016311	92.051	yes	NA	NA	NA	NA	NA	NA	NA	NA	NA	NA
669	AICQEGK	Q9BXR6	Complement factor H-related protein 5 OS=Homo sapiens OX=9606 GN=CFHR5 PE=1 SV=1	2	403.197	-3.6079	0.028756	95.909	yes	0.578	1.159	0.735	0.655	0.859	1.386	0.944	0.277	2.324	1.084
670	AIDEDCSQYEPIPGSQK	P07357	Complement component C8 alpha chain OS=Homo sapiens OX=9606 GN=C8A PE=1 SV=2	3	646.291	-3.0106	4.425e-16	142.32	yes	0.559	1.776	1.65	0.728	1.119	0.856	0.809	0.71	0.923	0.869
671	AIDLFTDAIK	Q8IZP2	Putative protein FAM10A4 OS=Homo sapiens OX=9606 GN=ST13P4 PE=5 SV=1	2	553.808	-3.7439	6.3761e-05	128.01	yes	0.522	0.313	0.503	0.704	0.372	1.124	3.387	0.556	0.693	1.826
672	AIECLKPK	Q4LDE5	Sushi, von Willebrand factor type A, EGF and pentraxin domain-containing protein 1 OS=Homo sapiens OX=9606 GN=SVEP1 PE=1 SV=3	3	320.185	-4.5661	0.0094879	77.732	yes	0.263	0.336	0.318	0.502	0.37	1.401	1.777	0.603	1.946	2.484
673	AIEDYINEFSVR	P02748	Complement component C9 OS=Homo sapiens OX=9606 GN=C9 PE=1 SV=2	2	728.359	-2.7462	3.6228e-06	109.6	yes	0.464	0.804	0.907	0.558	0.692	0.948	0.98	1.238	2.348	1.061
674	AIGEMDNQVSQLTSELK	Q9BWP8	Collectin-11 OS=Homo sapiens OX=9606 GN=COLEC11 PE=1 SV=1	3	626.975	-2.0011	8.6656e-32	161.08	yes	0.607	0.736	1.032	1.573	1.16	0.853	1.097	0.519	1.019	1.403
675	AIGFVYVK	Q96RW7	Hemicentin-1 OS=Homo sapiens OX=9606 GN=HMCN1 PE=1 SV=2	2	448.766	-1.3945	0.0048698	131.04	yes	NA	NA	NA	NA	NA	NA	NA	NA	NA	NA
676	AIGGGLSSVGGGSSTIK	P48668	Keratin, type II cytoskeletal 6C OS=Homo sapiens OX=9606 GN=KRT6C PE=1 SV=3	3	483.263	-1.293	0.00054463	70.41	no	NA	NA	NA	NA	NA	NA	NA	NA	NA	NA
677	AIGLPEELIQK	P07148	Fatty acid-binding protein, liver OS=Homo sapiens OX=9606 GN=FABP1 PE=1 SV=1	3	404.24	-0.93756	0.0081913	58.699	yes	0.89	0.542	0.832	0.919	0.823	1.61	1.4	0.882	1.296	0.807
678	AIGLPEELIQK	P07148	Fatty acid-binding protein, liver OS=Homo sapiens OX=9606 GN=FABP1 PE=1 SV=1	2	605.856	-1.8616	0.0052924	78.342	yes	NA	NA	NA	NA	NA	NA	NA	NA	NA	NA
679	AIGYATAADCGR	Q9Y6R7	IgGFc-binding protein OS=Homo sapiens OX=9606 GN=FCGBP PE=1 SV=3	2	613.285	-3.2661	3.0552e-23	172.13	yes	0.719	0.292	0.379	0.502	0.292	0.976	0.475	0.211	2.185	3.97
680	AIGYATAADCGR	Q9Y6R7	IgGFc-binding protein OS=Homo sapiens OX=9606 GN=FCGBP PE=1 SV=3	3	409.193	-2.0821	0.0014215	70.728	yes	NA	NA	NA	NA	NA	NA	NA	NA	NA	NA
681	AIGYLNTGYQR	P01023	Alpha-2-macroglobulin OS=Homo sapiens OX=9606 GN=A2M PE=1 SV=3	2	628.817	-2.9521	6.939e-05	117.79	yes	1.896	0.955	1.264	1.019	1.136	0.917	0.741	0.414	0.887	0.77
682	AIGYLNTGYQR	P01023	Alpha-2-macroglobulin OS=Homo sapiens OX=9606 GN=A2M PE=1 SV=3	2	628.817	-3.0071	0.0015032	111.94	yes	1.7	1.024	1.261	1.22	1.249	0.758	0.626	0.391	0.856	0.914
683	AIGYLNTGYQR	P01023	Alpha-2-macroglobulin OS=Homo sapiens OX=9606 GN=A2M PE=1 SV=3	2	628.325	-3.2816	2.3481e-26	191.04	yes	2.099	0.88	1.238	1.157	1.112	0.784	0.594	0.333	0.936	0.868
684	AIGYLNTGYQR	P01023	Alpha-2-macroglobulin OS=Homo sapiens OX=9606 GN=A2M PE=1 SV=3	3	419.219	-2.8581	1.2312e-06	125.97	yes	0.938	1.461	1.634	0.976	1.145	0.969	0.642	0.655	0.811	0.77
685	AIGYLNTGYQR	P01023	Alpha-2-macroglobulin OS=Homo sapiens OX=9606 GN=A2M PE=1 SV=3	3	419.219	-2.3363	0.0012107	76.282	yes	NA	NA	NA	NA	NA	NA	NA	NA	NA	NA
686	AIGYLNTGYQR	P01023	Alpha-2-macroglobulin OS=Homo sapiens OX=9606 GN=A2M PE=1 SV=3	2	628.325	-2.7655	4.2291e-08	140.24	yes	2.226	0.943	1.173	1.322	1.002	0.737	0.466	0.314	0.852	0.965
687	AIGYLNTGYQR	P01023	Alpha-2-macroglobulin OS=Homo sapiens OX=9606 GN=A2M PE=1 SV=3	2	628.325	-3.1358	5.0869e-05	108.98	yes	NA	NA	NA	NA	NA	NA	NA	NA	NA	NA
688	AIGYLNTGYQR	P01023	Alpha-2-macroglobulin OS=Homo sapiens OX=9606 GN=A2M PE=1 SV=3	2	628.325	-3.6127	0.012663	69.578	yes	NA	NA	NA	NA	NA	NA	NA	NA	NA	NA
689	AIGYLNTGYQR	P01023	Alpha-2-macroglobulin OS=Homo sapiens OX=9606 GN=A2M PE=1 SV=3	2	628.325	-2.8209	0.051461	57.583	yes	NA	NA	NA	NA	NA	NA	NA	NA	NA	NA
690	AIGYLNTGYQR	P01023	Alpha-2-macroglobulin OS=Homo sapiens OX=9606 GN=A2M PE=1 SV=3	2	628.325	-3.7	0.0041892	81.676	yes	NA	NA	NA	NA	NA	NA	NA	NA	NA	NA
691	AIGYLNTGYQR	P01023	Alpha-2-macroglobulin OS=Homo sapiens OX=9606 GN=A2M PE=1 SV=3	2	628.325	-3.2022	0.0087039	74.21	yes	NA	NA	NA	NA	NA	NA	NA	NA	NA	NA
692	AILMALR	Q15269	Periodic tryptophan protein 2 homolog OS=Homo sapiens OX=9606 GN=PWP2 PE=2 SV=2	2	402.244	-3.189	0.032591	116	yes	0.661	0.999	0.712	1.087	1.022	1.449	0.738	0.744	1.373	1.215
693	AINIAGTSQK	Q96RW7	Hemicentin-1 OS=Homo sapiens OX=9606 GN=HMCN1 PE=1 SV=2	3	334.857	-2.7709	0.0053874	64.82	yes	NA	NA	NA	NA	NA	NA	NA	NA	NA	NA
694	AINVAGR	Q96RW7	Hemicentin-1 OS=Homo sapiens OX=9606 GN=HMCN1 PE=1 SV=2	2	350.709	-2.6436	0.014418	106.42	yes	0.363	0.421	0.335	0.733	0.505	1.511	1.677	0.495	1.75	2.211
695	AIPVTQYLK	P43652	Afamin OS=Homo sapiens OX=9606 GN=AFM PE=1 SV=1	3	344.874	-1.6313	0.0005113	97.635	yes	NA	NA	NA	NA	NA	NA	NA	NA	NA	NA
696	AIPVTQYLK	P43652	Afamin OS=Homo sapiens OX=9606 GN=AFM PE=1 SV=1	2	516.808	-1.7995	0.0017514	112.71	yes	NA	NA	NA	NA	NA	NA	NA	NA	NA	NA
697	AIQLTYNPDESSK	P02679	Fibrinogen gamma chain OS=Homo sapiens OX=9606 GN=FGG PE=1 SV=3	3	489.244	-1.8826	1.7179e-06	107.65	yes	NA	NA	NA	NA	NA	NA	NA	NA	NA	NA
698	AIQLTYNPDESSK	P02679	Fibrinogen gamma chain OS=Homo sapiens OX=9606 GN=FGG PE=1 SV=3	2	733.362	-2.7237	1.6904e-55	213.99	yes	0.579	0.593	0.742	0.93	1.098	1.132	1.386	1.094	1.244	1.202
699	AIQLTYNPDESSK	P02679	Fibrinogen gamma chain OS=Homo sapiens OX=9606 GN=FGG PE=1 SV=3	4	367.185	-1.6886	9.6036e-09	114.87	yes	0.745	0.594	0.996	1.04	1.068	1.091	1.342	0.767	1.161	1.197
700	AIQLTYNPDESSK	P02679	Fibrinogen gamma chain OS=Homo sapiens OX=9606 GN=FGG PE=1 SV=3	3	489.244	-3.7238	6.0435e-10	124.38	yes	0.911	0.744	0.618	1.315	1.179	1.086	1.291	0.814	1.031	1.012
701	AIQLTYNPDESSK	P02679	Fibrinogen gamma chain OS=Homo sapiens OX=9606 GN=FGG PE=1 SV=3	2	733.362	-3.4166	4.3186e-108	259.68	yes	0.545	0.533	0.717	1.032	1.064	1.19	1.57	0.979	1.211	1.159
702	AIQLTYNPDESSKPNMIDAATLK	P02679	Fibrinogen gamma chain OS=Homo sapiens OX=9606 GN=FGG PE=1 SV=3	4	634.82	-1.2184	4.926e-59	189.45	yes	0.711	0.697	0.988	1.15	1.111	1.01	0.966	0.8	1.368	1.198
703	AIQLTYNPDESSKPNMIDAATLK	P02679	Fibrinogen gamma chain OS=Homo sapiens OX=9606 GN=FGG PE=1 SV=3	3	846.091	-1.2594	1.9541e-27	157.9	yes	0.619	0.563	0.921	1.002	1.022	0.94	1.145	0.749	1.74	1.3
704	AIQLTYNPDESSKPNMIDAATLK	P02679	Fibrinogen gamma chain OS=Homo sapiens OX=9606 GN=FGG PE=1 SV=3	3	846.091	-1.3438	8.1739e-10	94.838	yes	NA	NA	NA	NA	NA	NA	NA	NA	NA	NA
705	AIQLTYNPDESSKPNMIDAATLK	P02679	Fibrinogen gamma chain OS=Homo sapiens OX=9606 GN=FGG PE=1 SV=3	4	634.82	-1.4731	3.3513e-21	137.72	yes	0.629	0.59	1.011	1.011	1.113	0.967	0.781	0.891	1.474	1.532
706	AIQLTYNPDESSKPNMIDAATLK	P02679	Fibrinogen gamma chain OS=Homo sapiens OX=9606 GN=FGG PE=1 SV=3	4	634.82	-1.3775	0.0022021	57.39	yes	0.505	0.653	1.33	0.826	1.625	1.206	0.601	0.537	1.582	1.136
707	AIQLTYNPDESSKPNMIDAATLK	P02679	Fibrinogen gamma chain OS=Homo sapiens OX=9606 GN=FGG PE=1 SV=3	3	846.091	-1.2036	0.012412	64.522	yes	0.3	0.706	1.321	0.479	1.543	1.563	0.522	0.479	1.735	1.352
708	AIQLTYNPDESSKPNMIDAATLK	P02679	Fibrinogen gamma chain OS=Homo sapiens OX=9606 GN=FGG PE=1 SV=3	3	846.091	-1.3857	1.0007e-45	178.69	yes	0.656	0.504	0.951	1.186	0.833	0.723	0.338	1.346	1.819	1.643
709	AIQLTYNPDESSKPNMIDAATLK	P02679	Fibrinogen gamma chain OS=Homo sapiens OX=9606 GN=FGG PE=1 SV=3	5	508.058	-1.349	1.4772e-05	76.492	yes	0.56	0.52	0.795	1.357	0.821	0.81	0.416	1.386	1.698	1.637
710	AIQLTYNPDESSKPNMIDAATLK	P02679	Fibrinogen gamma chain OS=Homo sapiens OX=9606 GN=FGG PE=1 SV=3	4	634.82	-1.6373	0.002405	56.488	yes	NA	NA	NA	NA	NA	NA	NA	NA	NA	NA
711	AIQLTYNPDESSKPNMIDAATLK	P02679	Fibrinogen gamma chain OS=Homo sapiens OX=9606 GN=FGG PE=1 SV=3	3	846.091	-2.3796	5.3616e-10	105.72	yes	0.888	0.464	0.902	1.622	0.766	0.739	0.326	1.219	1.435	1.638
712	AIQLTYNPDESSKPNMIDAATLK	P02679	Fibrinogen gamma chain OS=Homo sapiens OX=9606 GN=FGG PE=1 SV=3	3	840.76	-1.6855	1.307e-159	263.57	yes	0.736	0.542	0.963	1.019	0.831	0.762	0.435	1.267	1.745	1.699
713	AIQLTYNPDESSKPNMIDAATLK	P02679	Fibrinogen gamma chain OS=Homo sapiens OX=9606 GN=FGG PE=1 SV=3	5	504.859	-1.4846	1.1997e-08	88.627	yes	0.621	0.409	1.08	1.315	0.768	0.737	0.524	1.291	1.641	1.616
714	AISESGVALTSVLVK	P23141	Liver carboxylesterase 1 OS=Homo sapiens OX=9606 GN=CES1 PE=1 SV=2	3	491.956	-1.7694	0.0044788	59.248	yes	NA	NA	NA	NA	NA	NA	NA	NA	NA	NA
715	AISGLTIDGHAVGAK	Q9Y6R7	IgGFc-binding protein OS=Homo sapiens OX=9606 GN=FCGBP PE=1 SV=3	3	470.596	-2.4602	4.3078e-24	158.11	yes	0.511	0.329	0.519	0.334	0.397	0.803	0.618	0.362	2.445	3.682
716	AISGLTIDGHAVGAK	Q9Y6R7	IgGFc-binding protein OS=Homo sapiens OX=9606 GN=FCGBP PE=1 SV=3	3	470.596	-2.5884	4.0091e-11	133.16	yes	0.376	0.162	0.246	0.335	0.201	1.014	0.533	0.221	2.914	3.997
717	AITVHPEK	Q07954	Prolow-density lipoprotein receptor-related protein 1 OS=Homo sapiens OX=9606 GN=LRP1 PE=1 SV=2	3	298.84	-2.9782	0.01026	71.501	yes	0.813	0.807	0.619	0.646	1.55	1.363	1.479	0.576	1.077	1.069
718	AKDQLTCNK	P01024	Complement C3 OS=Homo sapiens OX=9606 GN=C3 PE=1 SV=2	3	359.85	-3.0969	0.00040222	107.06	yes	0.709	2.144	2.498	0.773	1.452	0.621	0.157	0.493	0.614	0.539
719	AKDQLTCNK	P01024	Complement C3 OS=Homo sapiens OX=9606 GN=C3 PE=1 SV=2	2	539.271	-3.7561	2.4872e-05	152.54	yes	0.677	1.994	2.344	1.107	1.292	0.785	0.174	0.485	0.633	0.509
720	AKDQLTCNK	P01024	Complement C3 OS=Homo sapiens OX=9606 GN=C3 PE=1 SV=2	4	270.139	-3.5816	0.016388	61.161	yes	NA	NA	NA	NA	NA	NA	NA	NA	NA	NA
721	AKDVCPVR	Q14314	Fibroleukin OS=Homo sapiens OX=9606 GN=FGL2 PE=1 SV=1	3	315.504	-4.3447	0.038421	57.59	yes	0.557	0.356	0.624	0.863	0.549	1.472	0.651	1.308	0.767	2.852
722	AKIDQNVEELK	P06727	Apolipoprotein A-IV OS=Homo sapiens OX=9606 GN=APOA4 PE=1 SV=3	3	429.57	-3.4215	9.8606e-06	113.76	yes	0.669	0.291	0.638	0.7	0.462	0.38	0.501	4.599	0.55	1.211
723	AKLEEQAQQIR	P02649	Apolipoprotein E OS=Homo sapiens OX=9606 GN=APOE PE=1 SV=1	2	657.362	-3.1944	1.5884e-09	154.28	yes	0.584	0.161	0.572	0.757	0.266	0.636	0.535	3.665	0.702	2.121
724	AKLEEQAQQIR	P02649	Apolipoprotein E OS=Homo sapiens OX=9606 GN=APOE PE=1 SV=1	3	438.577	-1.9569	3.1613e-05	100.93	yes	0.42	0.088	0.632	0.663	0.383	0.742	0.488	3.329	0.74	2.514
725	AKLEEQAQQIR	P02649	Apolipoprotein E OS=Homo sapiens OX=9606 GN=APOE PE=1 SV=1	3	438.577	-1.1856	0.012904	56.938	yes	NA	NA	NA	NA	NA	NA	NA	NA	NA	NA
726	AKLEEQAQQIR	P02649	Apolipoprotein E OS=Homo sapiens OX=9606 GN=APOE PE=1 SV=1	3	438.577	-2.1687	0.051722	44.511	yes	NA	NA	NA	NA	NA	NA	NA	NA	NA	NA
727	AKLEEQAQQIR	P02649	Apolipoprotein E OS=Homo sapiens OX=9606 GN=APOE PE=1 SV=1	3	438.905	-2.7231	0.00044989	105.65	yes	NA	NA	NA	NA	NA	NA	NA	NA	NA	NA
728	AKLEEQAQQIR	P02649	Apolipoprotein E OS=Homo sapiens OX=9606 GN=APOE PE=1 SV=1	3	438.905	-2.9304	1.5422e-07	144.57	yes	0.688	0.329	0.689	0.786	0.421	0.718	0.58	3.188	0.807	1.793
729	AKLPDATPK	P02774	Vitamin D-binding protein OS=Homo sapiens OX=9606 GN=GC PE=1 SV=1	3	314.187	-3.0004	0.0013127	90.05	yes	0.199	3.603	2.666	0.536	0.494	0.216	0.237	1.232	0.198	0.619
730	AKLPDATPK	P02774	Vitamin D-binding protein OS=Homo sapiens OX=9606 GN=GC PE=1 SV=1	3	314.187	-3.1503	0.0017862	87.568	yes	0.173	3.633	2.888	0.403	0.426	0.206	0.252	1.229	0.193	0.596
731	AKPALEDLR	P02647	Apolipoprotein A-I OS=Homo sapiens OX=9606 GN=APOA1 PE=1 SV=1	3	338.198	-2.9124	0.013088	62.463	yes	NA	NA	NA	NA	NA	NA	NA	NA	NA	NA
732	AKPALEDLR	P02647	Apolipoprotein A-I OS=Homo sapiens OX=9606 GN=APOA1 PE=1 SV=1	2	506.793	-3.6201	0.027451	96.342	yes	0.954	1.461	1.912	0.98	2.052	0.358	0.66	1.085	0.208	0.33
733	AKPALEDLR	P02647	Apolipoprotein A-I OS=Homo sapiens OX=9606 GN=APOA1 PE=1 SV=1	3	338.198	-3.3012	0.0031838	80.688	yes	1.13	1.612	1.923	1.112	1.743	0.356	0.729	0.975	0.102	0.318
734	AKPALEDLR	P02647	Apolipoprotein A-I OS=Homo sapiens OX=9606 GN=APOA1 PE=1 SV=1	3	338.198	-2.8506	0.0011843	91.636	yes	0.99	1.679	2.08	0.854	1.767	0.404	0.545	1.196	0.178	0.307
735	AKPALEDLR	P02647	Apolipoprotein A-I OS=Homo sapiens OX=9606 GN=APOA1 PE=1 SV=1	2	506.793	-3.6437	0.032017	94.692	yes	0.989	1.515	2.104	0.999	1.64	0.419	0.497	1.379	0.178	0.281
736	AKPALEDLR	P02647	Apolipoprotein A-I OS=Homo sapiens OX=9606 GN=APOA1 PE=1 SV=1	3	338.198	-2.177	0.030724	52.49	yes	0.785	1.58	1.473	0.861	1.845	0.737	0.947	0.88	0.401	0.49
737	AKPALEDLR	P02647	Apolipoprotein A-I OS=Homo sapiens OX=9606 GN=APOA1 PE=1 SV=1	3	338.198	-1.8151	0.02508	54.259	yes	NA	NA	NA	NA	NA	NA	NA	NA	NA	NA
738	AKPALEDLR	P02647	Apolipoprotein A-I OS=Homo sapiens OX=9606 GN=APOA1 PE=1 SV=1	3	338.198		0.020896	59.067	yes	NA	NA	NA	NA	NA	NA	NA	NA	NA	NA
739	AKPSAPVVSGPAAR	Q5TFQ8	Signal-regulatory protein beta-1 isoform 3 OS=Homo sapiens OX=9606 GN=SIRPB1 PE=1 SV=1	3	436.586	-3.3365	9.9928e-05	91.932	yes	NA	NA	NA	NA	NA	NA	NA	NA	NA	NA
740	AKQDLAR	P48668	Keratin, type II cytoskeletal 6C OS=Homo sapiens OX=9606 GN=KRT6C PE=1 SV=3	3	267.824	-5.7443	0.040752	60.895	no	0.644	3.368	0.608	0.779	1.11	0.782	0.638	0.605	0.963	0.504
741	AKQDMACLLK	P78386	Keratin, type II cuticular Hb5 OS=Homo sapiens OX=9606 GN=KRT85 PE=1 SV=1	3	393.207	-4.0896	0.0082107	64.121	no	NA	NA	NA	NA	NA	NA	NA	NA	NA	NA
742	ALAAVLEELR	P26022	Pentraxin-related protein PTX3 OS=Homo sapiens OX=9606 GN=PTX3 PE=1 SV=3	2	542.822	-2.9776	0.0035874	89.171	yes	NA	NA	NA	NA	NA	NA	NA	NA	NA	NA
743	ALAAVLEELR	P26022	Pentraxin-related protein PTX3 OS=Homo sapiens OX=9606 GN=PTX3 PE=1 SV=3	2	542.822	-1.9204	0.022063	66.92	yes	NA	NA	NA	NA	NA	NA	NA	NA	NA	NA
744	ALAAVLEELR	P26022	Pentraxin-related protein PTX3 OS=Homo sapiens OX=9606 GN=PTX3 PE=1 SV=3	3	362.217	-2.8564	0.0037531	67.414	yes	0.737	0.617	1.182	1.098	1.038	0.881	1.031	1.123	1.053	1.239
745	ALADGVQK	O14791	Apolipoprotein L1 OS=Homo sapiens OX=9606 GN=APOL1 PE=1 SV=5	2	401.227	-3.157	0.044377	76.221	yes	NA	NA	NA	NA	NA	NA	NA	NA	NA	NA
746	ALADGVQK	O14791	Apolipoprotein L1 OS=Homo sapiens OX=9606 GN=APOL1 PE=1 SV=5	2	401.227	-2.5202	0.011224	97.431	yes	1.477	0.789	1.517	1.935	1.118	0.331	0.624	0.926	0.618	0.666
747	ALADGVQK	O14791	Apolipoprotein L1 OS=Homo sapiens OX=9606 GN=APOL1 PE=1 SV=5	3	267.82	-2.4708	0.0063393	79.451	yes	1.404	0.67	1.578	1.653	1.11	0.339	0.456	1.051	0.905	0.834
748	ALAEEAAK	P11047	Laminin subunit gamma-1 OS=Homo sapiens OX=9606 GN=LAMC1 PE=1 SV=3	2	401.719	-2.7075	0.0057515	110.41	yes	0.351	0.473	0.415	0.502	0.521	1.457	1.613	0.639	1.844	2.184
749	ALAGQAAGLGLVGK	Q15722	Leukotriene B4 receptor 1 OS=Homo sapiens OX=9606 GN=LTB4R PE=1 SV=2	3	409.247	-1.7722	0.00021408	84.365	yes	0.684	0.467	0.898	0.974	0.726	1.025	1.049	0.805	2.263	1.109
750	ALAGQAAGLGLVGK	Q15722	Leukotriene B4 receptor 1 OS=Homo sapiens OX=9606 GN=LTB4R PE=1 SV=2	2	613.367	-2.4458	2.5579e-07	116.51	yes	0.496	0.513	0.617	0.995	0.591	1.575	0.844	0.564	2.706	1.098
751	ALAQCAPPPAVCAELVR	P17936	Insulin-like growth factor-binding protein 3 OS=Homo sapiens OX=9606 GN=IGFBP3 PE=1 SV=2	3	608.315	-2.2056	0.022873	42.947	yes	NA	NA	NA	NA	NA	NA	NA	NA	NA	NA
752	ALASQLQDSLK	P18206	Vinculin OS=Homo sapiens OX=9606 GN=VCL PE=1 SV=4	3	391.887	-2.8969	0.00076962	81.017	yes	NA	NA	NA	NA	NA	NA	NA	NA	NA	NA
753	ALDLINK	P04196	Histidine-rich glycoprotein OS=Homo sapiens OX=9606 GN=HRG PE=1 SV=1	2	393.74	-4.0209	0.012677	111.01	yes	1.24	2.841	1.467	0.706	1.156	0.613	0.769	0.25	0.517	0.441
754	ALDLINK	P04196	Histidine-rich glycoprotein OS=Homo sapiens OX=9606 GN=HRG PE=1 SV=1	3	262.829	-2.5393	0.022559	65.672	yes	1.203	3.012	1.352	0.636	1.251	0.751	0.69	0.185	0.585	0.334
755	ALDLINK	P04196	Histidine-rich glycoprotein OS=Homo sapiens OX=9606 GN=HRG PE=1 SV=1	2	393.74	-3.2469	0.012677	111.01	yes	1.318	2.9	1.595	0.667	1.124	0.589	0.652	0.233	0.477	0.444
756	ALDLINK	P04196	Histidine-rich glycoprotein OS=Homo sapiens OX=9606 GN=HRG PE=1 SV=1	3	262.829	-3.6855	0.027063	62.714	yes	1.433	3.03	1.403	0.748	1.238	0.376	0.823	0.127	0.43	0.391
757	ALDLINKR	P04196	Histidine-rich glycoprotein OS=Homo sapiens OX=9606 GN=HRG PE=1 SV=1	3	314.863	-3.3972	0.012419	95.815	yes	1.389	2.886	1.584	0.883	1.147	0.632	0.315	0.245	0.478	0.441
758	ALDLSLK	Q06033	Inter-alpha-trypsin inhibitor heavy chain H3 OS=Homo sapiens OX=9606 GN=ITIH3 PE=1 SV=2	2	380.234	-3.0877	0.013113	116.9	yes	0.336	0.583	0.676	0.473	0.471	0.979	1.871	0.773	2.614	1.224
759	ALDQYLMEFNACR	P07357	Complement component C8 alpha chain OS=Homo sapiens OX=9606 GN=C8A PE=1 SV=2	3	544.25	-0.73799	0.0031439	63.181	yes	0.891	1.094	1.183	0.99	1.318	0.852	0.837	0.891	0.901	1.044
760	ALEATTEHIR	Q9Y490	Talin-1 OS=Homo sapiens OX=9606 GN=TLN1 PE=1 SV=3	3	380.872	-3.7211	4.2522e-05	117.7	yes	0.404	0.256	0.356	1.991	0.969	1.36	1.679	0.494	0.807	1.683
761	ALEEAMEQK	P35579	Myosin-9 OS=Homo sapiens OX=9606 GN=MYH9 PE=1 SV=4	2	532.75	-2.8828	0.052912	74.464	yes	0.25	0.443	0.351	0.686	0.505	1.802	1.547	0.499	1.512	2.404
762	ALEEAMEQK	P35579	Myosin-9 OS=Homo sapiens OX=9606 GN=MYH9 PE=1 SV=4	3	355.502	-2.0731	0.026841	51.066	yes	NA	NA	NA	NA	NA	NA	NA	NA	NA	NA
763	ALEEAMEQK	P35579	Myosin-9 OS=Homo sapiens OX=9606 GN=MYH9 PE=1 SV=4	2	524.753	-3.0076	0.0012786	119.22	yes	0.318	0.242	0.251	0.66	0.436	2.032	1.598	0.482	1.468	2.512
764	ALEEAMEQK	P35579	Myosin-9 OS=Homo sapiens OX=9606 GN=MYH9 PE=1 SV=4	3	350.171	-2.2423	0.0036314	74.464	yes	0.318	0.41	0.562	1.076	0.449	1.776	1.369	0.389	1.234	2.416
765	ALEEANADLEVK	P08779	Keratin, type I cytoskeletal 16 OS=Homo sapiens OX=9606 GN=KRT16 PE=1 SV=4	2	651.333	-1.09	4.3399e-19	170.79	no	0.558	3.279	0.606	0.834	1.124	0.793	1.176	0.448	0.847	0.336
766	ALEEANADLEVK	P08779	Keratin, type I cytoskeletal 16 OS=Homo sapiens OX=9606 GN=KRT16 PE=1 SV=4	3	434.558	-0.69663	1.0213e-18	160.86	no	1.601	2.631	0.64	0.718	0.924	0.735	0.999	0.483	0.828	0.441
767	ALEESNYELEGK	P13645	Keratin, type I cytoskeletal 10 OS=Homo sapiens OX=9606 GN=KRT10 PE=1 SV=6	3	461.221	-2.2469	1.499e-08	119.74	yes	0.773	2.036	0.787	0.874	1.205	0.738	1.293	0.585	1.042	0.666
768	ALEESNYELEGK	P13645	Keratin, type I cytoskeletal 10 OS=Homo sapiens OX=9606 GN=KRT10 PE=1 SV=6	2	691.328	-3.4496	3.5145e-39	198.37	yes	0.711	2.453	0.526	0.892	1.235	0.585	1.69	0.421	1.121	0.366
769	ALEFLQLHNGR	P80108	Phosphatidylinositol-glycan-specific phospholipase D OS=Homo sapiens OX=9606 GN=GPLD1 PE=1 SV=3	3	433.239	-1.9748	6.6181e-06	114.89	yes	1.091	0.892	1.95	0.985	0.775	0.444	0.869	1.023	0.994	0.977
770	ALEFLQLHNGR	P80108	Phosphatidylinositol-glycan-specific phospholipase D OS=Homo sapiens OX=9606 GN=GPLD1 PE=1 SV=3	3	433.567	-0.15701	0.00036763	95.483	yes	1.155	1.297	1.41	1.059	1.066	0.895	0.884	0.731	0.781	0.721
771	ALENSPK	Q92954	Proteoglycan 4 OS=Homo sapiens OX=9606 GN=PRG4 PE=1 SV=3	2	380.198	-3.1597	0.033805	107.01	yes	1.39	0.793	1.319	1.686	0.96	0.917	1.303	0.378	0.669	0.585
772	ALENSPK	Q92954	Proteoglycan 4 OS=Homo sapiens OX=9606 GN=PRG4 PE=1 SV=3	3	253.473	-4.4814	0.0091341	85.359	yes	NA	NA	NA	NA	NA	NA	NA	NA	NA	NA
773	ALEQALEK	P15144	Aminopeptidase N OS=Homo sapiens OX=9606 GN=ANPEP PE=1 SV=4	2	451.253	-4.5607	0.0059457	119.68	yes	0.158	0.281	0.366	0.292	0.279	1.779	0.85	0.194	2.968	2.833
774	ALEQALEK	P15144	Aminopeptidase N OS=Homo sapiens OX=9606 GN=ANPEP PE=1 SV=4	3	301.171	-4.2336	0.0087708	74.301	yes	0.184	0.412	0.463	0.407	0.493	1.634	0.768	0.19	2.774	2.674
775	ALEQQVEEMK	P35579	Myosin-9 OS=Homo sapiens OX=9606 GN=MYH9 PE=1 SV=4	2	602.798	-2.53	9.2983e-06	138.45	yes	0.276	0.333	0.416	0.722	0.41	1.723	1.372	0.706	1.619	2.425
776	ALEQQVEEMK	P35579	Myosin-9 OS=Homo sapiens OX=9606 GN=MYH9 PE=1 SV=4	3	402.201	-2.0092	0.0015016	79.201	yes	0.639	0.702	0.772	0.988	0.885	1.348	1.072	0.686	1.194	1.715
777	ALEQQVEEMK	P35579	Myosin-9 OS=Homo sapiens OX=9606 GN=MYH9 PE=1 SV=4	2	602.798	-2.2869	3.769e-16	176.78	yes	0.199	0.228	0.298	0.719	0.335	1.914	1.54	0.528	1.601	2.639
778	ALEQQVEEMK	P35579	Myosin-9 OS=Homo sapiens OX=9606 GN=MYH9 PE=1 SV=4	3	407.532		0.015095	47.971	yes	NA	NA	NA	NA	NA	NA	NA	NA	NA	NA
779	ALETMGLWVDCR	P14770	Platelet glycoprotein IX OS=Homo sapiens OX=9606 GN=GP9 PE=1 SV=3	3	484.232	-2.4317	6.4247e-05	96.745	yes	0.614	0.373	1.052	1.323	0.634	0.734	0.805	1.193	1.328	1.944
780	ALETMGLWVDCR	P14770	Platelet glycoprotein IX OS=Homo sapiens OX=9606 GN=GP9 PE=1 SV=3	2	725.845	-3.3533	5.5138e-15	158.25	yes	0.404	0.262	0.384	2.258	0.526	0.584	1.106	0.638	0.926	2.911
781	ALETMGLWVDCR	P14770	Platelet glycoprotein IX OS=Homo sapiens OX=9606 GN=GP9 PE=1 SV=3	3	489.564		0.0022773	62.338	yes	NA	NA	NA	NA	NA	NA	NA	NA	NA	NA
782	ALFVSEEEK	P00751	Complement factor B OS=Homo sapiens OX=9606 GN=CFB PE=1 SV=2	2	526.269		6.8636e-05	86.898	yes	NA	NA	NA	NA	NA	NA	NA	NA	NA	NA
783	ALFVSEEEKK	P00751	Complement factor B OS=Homo sapiens OX=9606 GN=CFB PE=1 SV=2	4	295.662	-2.2716	0.0007076	83.948	yes	0.393	2.006	1.815	0.574	1.613	0.838	0.5	0.656	0.836	0.768
784	ALGAAEK	O75807	Protein phosphatase 1 regulatory subunit 15A OS=Homo sapiens OX=9606 GN=PPP1R15A PE=1 SV=1	2	330.19		0.00043711	94.262	yes	NA	NA	NA	NA	NA	NA	NA	NA	NA	NA
785	ALGDLISATK	Q9Y490	Talin-1 OS=Homo sapiens OX=9606 GN=TLN1 PE=1 SV=3	2	494.787	-3.3757	0.00025354	117.25	yes	0.637	0.535	0.591	1.725	0.726	1.353	1.401	0.608	0.879	1.545
786	ALGFEAAESSLTK	Q8TDL5	BPI fold-containing family B member 1 OS=Homo sapiens OX=9606 GN=BPIFB1 PE=1 SV=1	3	441.898	-0.95517	1.3572e-12	130.56	yes	0.997	0.691	0.947	0.883	0.789	0.867	1.105	1.973	1.114	0.635
787	ALGHLDLSGNR	P02750	Leucine-rich alpha-2-glycoprotein OS=Homo sapiens OX=9606 GN=LRG1 PE=1 SV=2	2	576.81	-2.3579	7.118e-14	161.27	yes	0.349	0.709	0.678	0.509	0.649	2.203	0.845	1.683	1.28	1.096
788	ALGHLDLSGNR	P02750	Leucine-rich alpha-2-glycoprotein OS=Homo sapiens OX=9606 GN=LRG1 PE=1 SV=2	3	384.876	-2.105	0.0046807	63.624	yes	NA	NA	NA	NA	NA	NA	NA	NA	NA	NA
789	ALGQNPTNAEVLK	P60660	Myosin light polypeptide 6 OS=Homo sapiens OX=9606 GN=MYL6 PE=1 SV=2	3	452.249	-2.2847	7.178e-09	119.21	yes	0.567	0.65	0.844	0.892	0.769	1.546	1.309	0.657	1.215	1.551
790	ALGQNPTNAEVLK	P60660	Myosin light polypeptide 6 OS=Homo sapiens OX=9606 GN=MYL6 PE=1 SV=2	2	677.87	-3.2698	1.5027e-55	214.47	yes	0.193	0.121	0.25	0.627	0.24	2.165	2.121	0.488	1.443	2.353
791	ALIEILATR	P08133	Annexin A6 OS=Homo sapiens OX=9606 GN=ANXA6 PE=1 SV=3	2	500.313	-3.4699	0.02916	68.657	yes	NA	NA	NA	NA	NA	NA	NA	NA	NA	NA
792	ALIEYSCER	Q7Z304	MAM domain-containing protein 2 OS=Homo sapiens OX=9606 GN=MAMDC2 PE=2 SV=3	2	570.771	-1.9652	0.0016648	105.2	yes	0.2	0.197	0.419	0.361	0.297	3.605	0.39	1.285	1.093	2.153
793	ALILGELEK	Q86UD1	Out at first protein homolog OS=Homo sapiens OX=9606 GN=OAF PE=2 SV=1	2	493.3	-2.4664	0.0040573	94.309	yes	0.641	0.651	0.944	0.663	0.696	1.234	0.775	0.915	2.049	1.43
794	ALILGELEK	Q86UD1	Out at first protein homolog OS=Homo sapiens OX=9606 GN=OAF PE=2 SV=1	3	329.202	-1.9424	0.00030272	111.17	yes	0.733	0.592	0.805	0.762	0.719	1.229	0.924	0.711	2.096	1.429
795	ALIYSTSNK	P04211	Immunoglobulin lambda variable 7-43 OS=Homo sapiens OX=9606 GN=IGLV7-43 PE=3 SV=2	2	498.772	-2.7131	0.0046586	92.538	yes	1.774	1.413	1.453	1.31	0.802	0.899	1.065	0.276	0.57	0.438
796	ALIYSTSNK	P04211	Immunoglobulin lambda variable 7-43 OS=Homo sapiens OX=9606 GN=IGLV7-43 PE=3 SV=2	3	332.85	-2.0431	0.00099083	89.698	yes	NA	NA	NA	NA	NA	NA	NA	NA	NA	NA
797	ALIYSTSNK	P04211	Immunoglobulin lambda variable 7-43 OS=Homo sapiens OX=9606 GN=IGLV7-43 PE=3 SV=2	2	498.772	-3.4527	3.3024e-36	213.53	yes	1.829	1.406	1.176	1.403	0.92	0.964	0.986	0.259	0.602	0.454
798	ALIYSTSNK	P04211	Immunoglobulin lambda variable 7-43 OS=Homo sapiens OX=9606 GN=IGLV7-43 PE=3 SV=2	3	332.85	-2.7492	0.00090062	91.069	yes	1.743	1.393	1.077	1.359	0.78	0.906	0.987	0.265	0.777	0.714
799	ALLAFQESK	P20851	C4b-binding protein beta chain OS=Homo sapiens OX=9606 GN=C4BPB PE=1 SV=1	2	503.782	-3.9374	0.0006797	127.76	yes	0.711	0.949	0.973	1.367	0.935	0.947	1.623	0.572	0.992	0.932
800	ALLAFQESK	P20851	C4b-binding protein beta chain OS=Homo sapiens OX=9606 GN=C4BPB PE=1 SV=1	3	336.19	-3.0984	0.00028777	103.74	yes	0.787	0.539	1.107	1.413	0.975	0.844	1.7	0.652	0.911	1.072
801	ALLAFQESK	P20851	C4b-binding protein beta chain OS=Homo sapiens OX=9606 GN=C4BPB PE=1 SV=1	2	503.782	-4.4252	0.0033672	96.342	yes	NA	NA	NA	NA	NA	NA	NA	NA	NA	NA
802	ALLEVVQSGGK	O14818	Proteasome subunit alpha type-7 OS=Homo sapiens OX=9606 GN=PSMA7 PE=1 SV=1	2	550.819	-2.3364	2.9134e-05	117.79	yes	0.45	0.494	0.488	0.725	0.455	0.535	5.24	0.569	0.483	0.562
803	ALLLLCGEDD	P08758	Annexin A5 OS=Homo sapiens OX=9606 GN=ANXA5 PE=1 SV=2	2	559.774	-3.9669	0.00070339	100.02	yes	0.995	0.606	0.895	1.116	0.834	0.975	1.241	0.999	1.352	0.988
804	ALLTLADGR	P12429	Annexin A3 OS=Homo sapiens OX=9606 GN=ANXA3 PE=1 SV=3	2	465.274	-1.9257	0.0040234	94.409	yes	NA	NA	NA	NA	NA	NA	NA	NA	NA	NA
805	ALMDETMK	P02649	Apolipoprotein E OS=Homo sapiens OX=9606 GN=APOE PE=1 SV=1	3	324.146	-3.0272	0.010117	67.981	yes	0.421	0.494	0.566	0.623	0.519	1.095	1.473	2.791	0.827	1.191
806	ALMDETMK	P02649	Apolipoprotein E OS=Homo sapiens OX=9606 GN=APOE PE=1 SV=1	3	324.146	-2.6209	0.04127	48.561	yes	0.396	0.184	0.525	1.02	0.829	0.873	1.419	2.291	0.898	1.564
807	ALMDETMK	P02649	Apolipoprotein E OS=Homo sapiens OX=9606 GN=APOE PE=1 SV=1	3	324.146	-3.8245	0.035717	51.059	yes	NA	NA	NA	NA	NA	NA	NA	NA	NA	NA
808	ALMDETMK	P02649	Apolipoprotein E OS=Homo sapiens OX=9606 GN=APOE PE=1 SV=1	2	477.717	-3.3005	0.022335	100.02	yes	0.61	0.151	0.645	0.661	0.422	0.741	1.003	3.281	0.819	1.668
809	ALMDETMK	P02649	Apolipoprotein E OS=Homo sapiens OX=9606 GN=APOE PE=1 SV=1	3	318.814	-2.5438	0.0026073	94.114	yes	0.652	0.497	0.77	0.733	0.686	0.849	1.069	2.289	0.894	1.561
810	ALMDETMK	P02649	Apolipoprotein E OS=Homo sapiens OX=9606 GN=APOE PE=1 SV=1	3	318.814	-2.3667	0.0075948	77.058	yes	0.644	0.383	0.831	0.49	0.362	0.783	1.349	2.739	0.751	1.666
811	ALMDETMK	P02649	Apolipoprotein E OS=Homo sapiens OX=9606 GN=APOE PE=1 SV=1	2	477.717	-3.8001	0.038319	93.374	yes	0.716	0.479	0.792	0.888	0.644	0.779	0.876	2.627	0.737	1.461
812	ALMDETMK	P02649	Apolipoprotein E OS=Homo sapiens OX=9606 GN=APOE PE=1 SV=1	2	469.72	-4.6291	0.038616	78.113	yes	NA	NA	NA	NA	NA	NA	NA	NA	NA	NA
813	ALMDETMK	P02649	Apolipoprotein E OS=Homo sapiens OX=9606 GN=APOE PE=1 SV=1	2	469.72	-4.1115	0.024764	86.136	yes	NA	NA	NA	NA	NA	NA	NA	NA	NA	NA
814	ALMDETMK	P02649	Apolipoprotein E OS=Homo sapiens OX=9606 GN=APOE PE=1 SV=1	2	469.72	-3.9953	0.0048633	131.06	yes	0.605	0.255	0.596	0.647	0.416	0.537	0.716	3.689	0.772	1.768
815	ALMDETMK	P02649	Apolipoprotein E OS=Homo sapiens OX=9606 GN=APOE PE=1 SV=1	3	313.482	-3.7359	0.0018993	97.798	yes	0.531	0.272	0.665	0.737	0.526	0.677	0.786	3.114	1.086	1.606
816	ALMDETMK	P02649	Apolipoprotein E OS=Homo sapiens OX=9606 GN=APOE PE=1 SV=1	2	469.72	-2.551	0.0064844	106.42	yes	0.839	0.489	0.853	1.116	0.562	0.744	0.597	2.527	0.625	1.648
817	ALNEITESGR	P05107	Integrin beta-2 OS=Homo sapiens OX=9606 GN=ITGB2 PE=1 SV=2	2	545.28	-2.0367	0.00069839	100.04	yes	NA	NA	NA	NA	NA	NA	NA	NA	NA	NA
818	ALNHLPLEYNSALYSR	P13671	Complement component C6 OS=Homo sapiens OX=9606 GN=C6 PE=1 SV=3	3	620.992	-2.993	0.0083984	54.073	yes	1.028	0.947	1.336	1.206	0.714	0.63	0.599	1.248	1.14	1.152
819	ALNSIIDVYHK	P05109	Protein S100-A8 OS=Homo sapiens OX=9606 GN=S100A8 PE=1 SV=1	3	424.903	-2.4265	0.0019727	71.176	yes	NA	NA	NA	NA	NA	NA	NA	NA	NA	NA
820	ALNSMGQDLERPLELR	Q02413	Desmoglein-1 OS=Homo sapiens OX=9606 GN=DSG1 PE=1 SV=2	3	619.988	-3.2872	0.053404	63.462	yes	NA	NA	NA	NA	NA	NA	NA	NA	NA	NA
821	ALPAPIEK	P0DOX5	Immunoglobulin gamma-1 heavy chain OS=Homo sapiens OX=9606 PE=1 SV=2	2	419.755	-4.1197	0.0073492	101.72	no	0.673	2.525	1.319	0.604	1.091	0.666	1.479	0.259	0.399	0.985
822	ALPAPIEK	P0DOX5	Immunoglobulin gamma-1 heavy chain OS=Homo sapiens OX=9606 PE=1 SV=2	3	280.173	-2.8598	0.028833	57.177	no	0.591	1.959	1.486	0.625	0.985	0.624	1.395	0.639	0.608	1.089
823	ALPAPIEK	P0DOX5	Immunoglobulin gamma-1 heavy chain OS=Homo sapiens OX=9606 PE=1 SV=2	3	280.173	-2.4778	0.028833	57.177	no	NA	NA	NA	NA	NA	NA	NA	NA	NA	NA
824	ALPAPIEK	P0DOX5	Immunoglobulin gamma-1 heavy chain OS=Homo sapiens OX=9606 PE=1 SV=2	2	419.755	-2.5383	0.036264	79.474	no	NA	NA	NA	NA	NA	NA	NA	NA	NA	NA
825	ALPAPIEK	P0DOX5	Immunoglobulin gamma-1 heavy chain OS=Homo sapiens OX=9606 PE=1 SV=2	2	419.755	-4.3069	0.036264	79.474	no	1.142	1.85	0.929	0.836	1.115	0.804	1.368	0.374	0.688	0.892
826	ALPAPIEK	P0DOX5	Immunoglobulin gamma-1 heavy chain OS=Homo sapiens OX=9606 PE=1 SV=2	2	419.755	-4.3968	0.0069781	103.74	no	0.894	2.183	1.335	0.822	1.233	0.566	1.292	0.374	0.311	0.99
827	ALPAPIEK	P0DOX5	Immunoglobulin gamma-1 heavy chain OS=Homo sapiens OX=9606 PE=1 SV=2	2	419.755	-4.4279	0.044857	76.064	no	0.755	2.28	0.951	0.811	1.108	0.843	1.287	0.432	0.583	0.95
828	ALPAPIEK	P0DOX5	Immunoglobulin gamma-1 heavy chain OS=Homo sapiens OX=9606 PE=1 SV=2	2	419.755	-4.4581	0.0346	80.438	no	0.699	2.479	1.349	0.703	0.766	0.769	1.365	0.463	0.524	0.881
829	ALPAPIEK	P0DOX5	Immunoglobulin gamma-1 heavy chain OS=Homo sapiens OX=9606 PE=1 SV=2	2	419.755	-4.5084	0.036264	79.474	no	0.822	2.23	1.336	0.765	1.012	0.647	1.157	0.42	0.535	1.077
830	ALPAPIEK	P0DOX5	Immunoglobulin gamma-1 heavy chain OS=Homo sapiens OX=9606 PE=1 SV=2	2	419.755		0.029582	54.982	no	NA	NA	NA	NA	NA	NA	NA	NA	NA	NA
831	ALPAPIEK	P0DOX5	Immunoglobulin gamma-1 heavy chain OS=Homo sapiens OX=9606 PE=1 SV=2	2	419.755		3.1925e-05	99.442	no	NA	NA	NA	NA	NA	NA	NA	NA	NA	NA
832	ALPAPIEK	P0DOX5	Immunoglobulin gamma-1 heavy chain OS=Homo sapiens OX=9606 PE=1 SV=2	2	419.755		0.00050622	88.819	no	NA	NA	NA	NA	NA	NA	NA	NA	NA	NA
833	ALPAPIEK	P0DOX5	Immunoglobulin gamma-1 heavy chain OS=Homo sapiens OX=9606 PE=1 SV=2	2	419.755		0.0046143	76.679	no	NA	NA	NA	NA	NA	NA	NA	NA	NA	NA
834	ALPAPIEK	P0DOX5	Immunoglobulin gamma-1 heavy chain OS=Homo sapiens OX=9606 PE=1 SV=2	2	419.755		0.013725	65.224	no	NA	NA	NA	NA	NA	NA	NA	NA	NA	NA
835	ALPAPIEK	P0DOX5	Immunoglobulin gamma-1 heavy chain OS=Homo sapiens OX=9606 PE=1 SV=2	2	419.755	-3.3307	0.0093225	99.442	no	0.711	2.208	1.226	0.633	1.07	0.649	1.393	0.433	0.607	1.071
836	ALPAPIEK	P0DOX5	Immunoglobulin gamma-1 heavy chain OS=Homo sapiens OX=9606 PE=1 SV=2	3	280.173	-3.0761	0.034575	54.157	no	NA	NA	NA	NA	NA	NA	NA	NA	NA	NA
837	ALPAPIEK	P0DOX5	Immunoglobulin gamma-1 heavy chain OS=Homo sapiens OX=9606 PE=1 SV=2	2	419.755	-5.3591	0.022168	87.639	no	0.695	1.978	1.266	0.817	0.999	0.776	1.229	0.456	0.69	1.094
838	ALQASALK	P04075	Fructose-bisphosphate aldolase A OS=Homo sapiens OX=9606 GN=ALDOA PE=1 SV=2	2	401.245	-3.5026	0.007363	101.65	yes	0.84	0.739	0.599	1.183	0.982	0.98	1.904	0.599	0.959	1.213
840	ALQEYAAK	P13671	Complement component C6 OS=Homo sapiens OX=9606 GN=C6 PE=1 SV=3	2	447.24	-4.5126	0.0055589	111.46	yes	0.645	1.732	1.339	0.819	1.39	0.778	0.801	0.804	0.961	0.73
841	ALQQVGGLK	Q99558	Mitogen-activated protein kinase kinase kinase 14 OS=Homo sapiens OX=9606 GN=MAP3K14 PE=1 SV=2	3	305.515		0.02791	41.448	yes	NA	NA	NA	NA	NA	NA	NA	NA	NA	NA
842	ALSNVEGFER	P08514	Integrin alpha-IIb OS=Homo sapiens OX=9606 GN=ITGA2B PE=1 SV=3	2	561.283	-3.5844	0.0011712	98.156	yes	0.502	0.315	0.591	2.541	0.358	0.764	2.747	0.494	0.578	1.11
843	ALSVVWDR	P04275	von Willebrand factor OS=Homo sapiens OX=9606 GN=VWF PE=1 SV=4	2	473.261	-2.4746	0.0058181	118.5	yes	0.482	0.298	0.424	0.589	0.431	0.624	0.812	2.579	2.377	1.385
844	ALTDFFR	P28676	Grancalcin OS=Homo sapiens OX=9606 GN=GCA PE=1 SV=2	2	435.229	-1.7188	0.01466	121.52	yes	0.394	0.282	0.279	0.642	0.302	1.154	3.005	0.571	1.846	1.525
845	ALTDMPQMR	P02671	Fibrinogen alpha chain OS=Homo sapiens OX=9606 GN=FGA PE=1 SV=2	3	360.172	-2.9038	0.00060213	96.492	yes	0.752	0.52	0.789	1.088	1.131	1.499	1.117	0.862	1.076	1.166
846	ALTDMPQMR	P02671	Fibrinogen alpha chain OS=Homo sapiens OX=9606 GN=FGA PE=1 SV=2	3	360.172	-2.589	0.032356	48.794	yes	NA	NA	NA	NA	NA	NA	NA	NA	NA	NA
847	ALTDMPQMR	P02671	Fibrinogen alpha chain OS=Homo sapiens OX=9606 GN=FGA PE=1 SV=2	2	539.755		0.0013218	67.704	yes	NA	NA	NA	NA	NA	NA	NA	NA	NA	NA
848	ALTDMPQMR	P02671	Fibrinogen alpha chain OS=Homo sapiens OX=9606 GN=FGA PE=1 SV=2	3	360.172	-3.3296	0.0045507	71.501	yes	0.566	1.1	NA	NA	1.29	1.354	1.377	0.533	1.082	0.696
849	ALTDMPQMR	P02671	Fibrinogen alpha chain OS=Homo sapiens OX=9606 GN=FGA PE=1 SV=2	3	354.841	-3.2124	0.00030551	113.26	yes	0.523	0.74	1.11	1.002	1.399	1.143	1.194	0.725	1.068	1.097
850	ALTDMPQMR	P02671	Fibrinogen alpha chain OS=Homo sapiens OX=9606 GN=FGA PE=1 SV=2	2	531.757	-4.2179	0.0012373	119.75	yes	0.715	0.542	0.832	1.353	1.184	1.217	1.305	0.773	1.1	0.978
851	ALTDMPQMR	P02671	Fibrinogen alpha chain OS=Homo sapiens OX=9606 GN=FGA PE=1 SV=2	3	354.841	-2.8971	3.1057e-05	138.54	yes	0.86	0.674	1.055	1.161	1.086	1.055	1.121	0.722	1.03	1.234
852	ALTDMPQMR	P02671	Fibrinogen alpha chain OS=Homo sapiens OX=9606 GN=FGA PE=1 SV=2	2	531.757	-3.8881	0.00033532	134.25	yes	0.705	0.666	1.019	0.906	1.229	1.145	1.131	0.72	1.26	1.218
853	ALTDMPQMR	P02671	Fibrinogen alpha chain OS=Homo sapiens OX=9606 GN=FGA PE=1 SV=2	2	531.757	-3.8252	0.0017387	111.61	yes	0.494	0.582	0.76	0.894	0.978	1.034	1.334	0.815	1.556	1.552
854	ALTDMPQMR	P02671	Fibrinogen alpha chain OS=Homo sapiens OX=9606 GN=FGA PE=1 SV=2	2	531.757	-4.0855	0.0017163	109.66	yes	0.79	0.583	0.894	0.94	1.07	1.214	1.243	0.853	1.181	1.231
855	ALTDMPQMR	P02671	Fibrinogen alpha chain OS=Homo sapiens OX=9606 GN=FGA PE=1 SV=2	2	531.757	-3.597	0.013946	79.986	yes	0.758	0.623	0.933	1.191	1.286	0.937	1.102	0.795	1.093	1.282
856	ALTDMPQMR	P02671	Fibrinogen alpha chain OS=Homo sapiens OX=9606 GN=FGA PE=1 SV=2	2	531.757	-3.1941	0.0017303	110.88	yes	0.731	0.668	0.955	1.066	0.958	0.98	1.129	0.975	1.221	1.319
857	ALTDMPQMR	P02671	Fibrinogen alpha chain OS=Homo sapiens OX=9606 GN=FGA PE=1 SV=2	2	531.757	-2.8129	0.051393	63.076	yes	NA	NA	NA	NA	NA	NA	NA	NA	NA	NA
858	ALTDMPQMR	P02671	Fibrinogen alpha chain OS=Homo sapiens OX=9606 GN=FGA PE=1 SV=2	2	531.757	-1.6534	0.047193	63.816	yes	NA	NA	NA	NA	NA	NA	NA	NA	NA	NA
859	ALTDMPQMR	P02671	Fibrinogen alpha chain OS=Homo sapiens OX=9606 GN=FGA PE=1 SV=2	2	531.757	-3.2527	0.047193	63.816	yes	NA	NA	NA	NA	NA	NA	NA	NA	NA	NA
860	ALTDMPQMR	P02671	Fibrinogen alpha chain OS=Homo sapiens OX=9606 GN=FGA PE=1 SV=2	2	531.757	-3.5183	0.025136	71.451	yes	0.932	0.72	0.793	1.181	1.038	1.174	1.074	0.773	1.265	1.049
861	ALTDMPQMR	P02671	Fibrinogen alpha chain OS=Homo sapiens OX=9606 GN=FGA PE=1 SV=2	2	531.757		0.0014456	69.275	yes	NA	NA	NA	NA	NA	NA	NA	NA	NA	NA
862	ALTDMPQMR	P02671	Fibrinogen alpha chain OS=Homo sapiens OX=9606 GN=FGA PE=1 SV=2	2	531.757		0.0016529	67.704	yes	NA	NA	NA	NA	NA	NA	NA	NA	NA	NA
863	ALTDMPQMR	P02671	Fibrinogen alpha chain OS=Homo sapiens OX=9606 GN=FGA PE=1 SV=2	2	531.757		0.0093022	59.908	yes	NA	NA	NA	NA	NA	NA	NA	NA	NA	NA
864	ALTDMPQMR	P02671	Fibrinogen alpha chain OS=Homo sapiens OX=9606 GN=FGA PE=1 SV=2	2	531.757		0.020625	53.124	yes	NA	NA	NA	NA	NA	NA	NA	NA	NA	NA
865	ALTDMPQMR	P02671	Fibrinogen alpha chain OS=Homo sapiens OX=9606 GN=FGA PE=1 SV=2	2	531.757		0.00078709	74.267	yes	NA	NA	NA	NA	NA	NA	NA	NA	NA	NA
866	ALTDMPQMR	P02671	Fibrinogen alpha chain OS=Homo sapiens OX=9606 GN=FGA PE=1 SV=2	2	531.757		0.0057804	63.076	yes	NA	NA	NA	NA	NA	NA	NA	NA	NA	NA
867	ALTDMPQMR	P02671	Fibrinogen alpha chain OS=Homo sapiens OX=9606 GN=FGA PE=1 SV=2	2	531.757		0.018634	53.756	yes	NA	NA	NA	NA	NA	NA	NA	NA	NA	NA
868	ALTDMPQMR	P02671	Fibrinogen alpha chain OS=Homo sapiens OX=9606 GN=FGA PE=1 SV=2	2	531.757		0.0072212	61.78	yes	NA	NA	NA	NA	NA	NA	NA	NA	NA	NA
869	ALTDMPQMR	P02671	Fibrinogen alpha chain OS=Homo sapiens OX=9606 GN=FGA PE=1 SV=2	2	531.757	-2.9085	0.00014982	140.11	yes	0.785	0.728	0.86	1.142	1.161	1.092	1.171	0.778	1.161	1.121
870	ALTDMPQMR	P02671	Fibrinogen alpha chain OS=Homo sapiens OX=9606 GN=FGA PE=1 SV=2	3	354.841	-2.6243	0.0020942	82.279	yes	0.606	NA	0.759	1.832	1.312	1.653	0.652	0.964	0.508	0.714
871	ALTDMPQMR	P02671	Fibrinogen alpha chain OS=Homo sapiens OX=9606 GN=FGA PE=1 SV=2	2	531.757	-4.0373	0.016868	77.192	yes	NA	NA	NA	NA	NA	NA	NA	NA	NA	NA
872	ALTDMPQMR	P02671	Fibrinogen alpha chain OS=Homo sapiens OX=9606 GN=FGA PE=1 SV=2	2	531.757	-3.7419	0.03519	65.933	yes	NA	NA	NA	NA	NA	NA	NA	NA	NA	NA
873	ALTDMPQMR	P02671	Fibrinogen alpha chain OS=Homo sapiens OX=9606 GN=FGA PE=1 SV=2	2	540.247	-3.7714	0.01032	74.173	yes	0.733	0.576	0.652	0.873	1.045	1.185	1.162	1.31	1.355	1.109
874	ALTDMPQMR	P02671	Fibrinogen alpha chain OS=Homo sapiens OX=9606 GN=FGA PE=1 SV=2	2	540.247		0.0027313	56.432	yes	NA	NA	NA	NA	NA	NA	NA	NA	NA	NA
875	ALTVPELTQQMFDAK	P68371	Tubulin beta-4B chain OS=Homo sapiens OX=9606 GN=TUBB4B PE=1 SV=1	3	564.627	-3.2164	0.00026613	78.814	yes	0.303	0.235	0.519	1.251	0.327	0.779	1.289	0.914	1.422	2.961
876	ALVDTLK	P04114	Apolipoprotein B-100 OS=Homo sapiens OX=9606 GN=APOB PE=1 SV=2	2	380.234	-3.2626	0.012677	133.81	yes	0.647	0.332	1.455	0.88	0.595	0.552	0.539	1.975	1.385	1.641
877	ALVDTLK	P04114	Apolipoprotein B-100 OS=Homo sapiens OX=9606 GN=APOB PE=1 SV=2	3	253.825	-4.0153	0.0045675	97.071	yes	0.587	0.3	1.578	0.79	0.637	0.51	0.521	2.011	1.363	1.701
878	ALVDTLK	P04114	Apolipoprotein B-100 OS=Homo sapiens OX=9606 GN=APOB PE=1 SV=2	2	380.234	-2.9241	0.012102	113.89	yes	0.581	0.419	1.442	0.839	0.639	0.562	0.54	1.819	1.432	1.727
879	ALVDTLK	P04114	Apolipoprotein B-100 OS=Homo sapiens OX=9606 GN=APOB PE=1 SV=2	3	253.825	-3.662	0.0045675	97.071	yes	0.661	0.441	1.411	0.911	0.751	0.557	0.713	1.731	1.262	1.563
880	ALVDTLK	P04114	Apolipoprotein B-100 OS=Homo sapiens OX=9606 GN=APOB PE=1 SV=2	2	380.234	-3.7485	0.012371	111.82	yes	0.657	0.34	1.406	0.826	0.622	0.664	0.614	1.694	1.518	1.659
881	ALVDTLK	P04114	Apolipoprotein B-100 OS=Homo sapiens OX=9606 GN=APOB PE=1 SV=2	2	380.234	-2.6488	0.02453	97.798	yes	NA	NA	NA	NA	NA	NA	NA	NA	NA	NA
882	ALVDTLK	P04114	Apolipoprotein B-100 OS=Homo sapiens OX=9606 GN=APOB PE=1 SV=2	2	380.234	-3.221	0.01673	101.28	yes	0.744	0.492	1.242	0.94	0.715	0.673	0.691	1.638	1.285	1.581
883	ALVDTLK	P04114	Apolipoprotein B-100 OS=Homo sapiens OX=9606 GN=APOB PE=1 SV=2	2	380.234		0.0013843	89.296	yes	NA	NA	NA	NA	NA	NA	NA	NA	NA	NA
884	ALVDTLK	P04114	Apolipoprotein B-100 OS=Homo sapiens OX=9606 GN=APOB PE=1 SV=2	2	380.234		0.017073	75.213	yes	NA	NA	NA	NA	NA	NA	NA	NA	NA	NA
885	ALVDTLK	P04114	Apolipoprotein B-100 OS=Homo sapiens OX=9606 GN=APOB PE=1 SV=2	2	380.234	-3.994	0.012102	113.89	yes	0.64	0.395	1.409	0.798	0.598	0.6	0.595	1.897	1.436	1.632
886	ALVDTLK	P04114	Apolipoprotein B-100 OS=Homo sapiens OX=9606 GN=APOB PE=1 SV=2	3	253.825	-3.568	0.0085486	86.866	yes	0.657	0.471	1.323	1.019	0.655	0.536	0.673	1.635	1.405	1.626
887	ALVDTLK	P04114	Apolipoprotein B-100 OS=Homo sapiens OX=9606 GN=APOB PE=1 SV=2	2	380.234	-4.3761	0.012677	111.01	yes	0.262	0.461	0.379	0.457	0.853	0.569	0.739	1.025	0.904	4.351
888	ALVDTLK	P04114	Apolipoprotein B-100 OS=Homo sapiens OX=9606 GN=APOB PE=1 SV=2	2	380.234	-3.995	0.052638	85.212	yes	NA	NA	NA	NA	NA	NA	NA	NA	NA	NA
889	ALVDTLK	P04114	Apolipoprotein B-100 OS=Homo sapiens OX=9606 GN=APOB PE=1 SV=2	2	380.234	-3.2954	0.052638	85.212	yes	NA	NA	NA	NA	NA	NA	NA	NA	NA	NA
890	ALVDTLK	P04114	Apolipoprotein B-100 OS=Homo sapiens OX=9606 GN=APOB PE=1 SV=2	2	380.234	-3.5026	0.052638	85.212	yes	NA	NA	NA	NA	NA	NA	NA	NA	NA	NA
891	ALVDTLK	P04114	Apolipoprotein B-100 OS=Homo sapiens OX=9606 GN=APOB PE=1 SV=2	2	380.234	-3.6756	0.052638	85.212	yes	NA	NA	NA	NA	NA	NA	NA	NA	NA	NA
892	ALVEQGFTVPEIK	P04114	Apolipoprotein B-100 OS=Homo sapiens OX=9606 GN=APOB PE=1 SV=2	3	477.601	-2.4112	8.745e-07	110.38	yes	0.589	0.223	1.359	0.969	0.474	0.564	0.533	1.556	1.573	2.16
893	ALVEQGFTVPEIK	P04114	Apolipoprotein B-100 OS=Homo sapiens OX=9606 GN=APOB PE=1 SV=2	4	358.453	-2.3822	1.117e-08	113.24	yes	0.774	0.336	1.429	0.979	0.294	0.549	0.378	1.497	1.774	1.991
894	ALVEQGFTVPEIK	P04114	Apolipoprotein B-100 OS=Homo sapiens OX=9606 GN=APOB PE=1 SV=2	2	715.898	-3.4494	3.5839e-37	194.48	yes	0.646	0.325	1.351	0.847	0.506	0.599	0.494	1.562	1.676	1.993
895	ALVEQGFTVPEIK	P04114	Apolipoprotein B-100 OS=Homo sapiens OX=9606 GN=APOB PE=1 SV=2	4	358.453	-1.4588	0.016646	46.159	yes	NA	NA	NA	NA	NA	NA	NA	NA	NA	NA
896	ALVEQGFTVPEIK	P04114	Apolipoprotein B-100 OS=Homo sapiens OX=9606 GN=APOB PE=1 SV=2	2	715.898	-1.9341	0.026554	60.196	yes	NA	NA	NA	NA	NA	NA	NA	NA	NA	NA
897	ALVEQGFTVPEIK	P04114	Apolipoprotein B-100 OS=Homo sapiens OX=9606 GN=APOB PE=1 SV=2	3	477.601	-0.88674	0.00061083	76.357	yes	0.763	0.661	1.176	0.955	0.782	0.543	0.676	1.182	1.436	1.824
898	ALVEQGFTVPEIK	P04114	Apolipoprotein B-100 OS=Homo sapiens OX=9606 GN=APOB PE=1 SV=2	3	477.601	-0.87806	0.034323	41.227	yes	NA	NA	NA	NA	NA	NA	NA	NA	NA	NA
899	ALVEQGFTVPEIK	P04114	Apolipoprotein B-100 OS=Homo sapiens OX=9606 GN=APOB PE=1 SV=2	3	477.601	-1.7521	0.0046564	60.157	yes	NA	NA	NA	NA	NA	NA	NA	NA	NA	NA
900	ALVEQGFTVPEIK	P04114	Apolipoprotein B-100 OS=Homo sapiens OX=9606 GN=APOB PE=1 SV=2	3	477.601	-1.977	0.0014671	66.989	yes	NA	NA	NA	NA	NA	NA	NA	NA	NA	NA
901	ALVEQGFTVPEIK	P04114	Apolipoprotein B-100 OS=Homo sapiens OX=9606 GN=APOB PE=1 SV=2	3	477.601	-2.0133	0.0046564	60.157	yes	NA	NA	NA	NA	NA	NA	NA	NA	NA	NA
902	ALVEQGFTVPEIK	P04114	Apolipoprotein B-100 OS=Homo sapiens OX=9606 GN=APOB PE=1 SV=2	3	477.601	-2.1182	0.0046564	60.157	yes	0.71	0.509	1.852	1.161	0.78	0.745	0.377	1.097	1.345	1.424
903	ALVEQGFTVPEIK	P04114	Apolipoprotein B-100 OS=Homo sapiens OX=9606 GN=APOB PE=1 SV=2	3	477.601	-2.1292	0.042802	39.006	yes	NA	NA	NA	NA	NA	NA	NA	NA	NA	NA
904	ALVEQGFTVPEIK	P04114	Apolipoprotein B-100 OS=Homo sapiens OX=9606 GN=APOB PE=1 SV=2	3	477.601	-2.1549	0.0012805	69.03	yes	0.341	0.385	1.531	1.256	0.575	0.617	0.235	1.532	1.74	1.789
905	ALVEQGFTVPEIK	P04114	Apolipoprotein B-100 OS=Homo sapiens OX=9606 GN=APOB PE=1 SV=2	3	477.601	-2.1644	0.042802	39.006	yes	0.558	NA	0.956	0.933	0.368	0.717	1.19	0.912	1.862	1.506
906	ALVEQGFTVPEIK	P04114	Apolipoprotein B-100 OS=Homo sapiens OX=9606 GN=APOB PE=1 SV=2	3	477.601	-2.2065	0.00063682	76.073	yes	0.474	0.416	1.294	1.489	0.507	0.298	0.849	1.31	1.251	2.113
907	ALVEQGFTVPEIK	P04114	Apolipoprotein B-100 OS=Homo sapiens OX=9606 GN=APOB PE=1 SV=2	3	477.601	-2.2448	0.00010619	92.856	yes	NA	NA	NA	NA	NA	NA	NA	NA	NA	NA
908	ALVEQGFTVPEIK	P04114	Apolipoprotein B-100 OS=Homo sapiens OX=9606 GN=APOB PE=1 SV=2	3	477.601	-2.3157	0.00013525	90.412	yes	1.036	0.561	1.35	1.601	1.177	0.862	0.627	0.915	0.714	1.156
909	ALVEQGFTVPEIK	P04114	Apolipoprotein B-100 OS=Homo sapiens OX=9606 GN=APOB PE=1 SV=2	2	715.898	-2.1902	5.9699e-06	109.83	yes	0.659	0.284	1.501	0.778	0.653	0.569	NA	1.711	1.285	1.56
910	ALVEQGFTVPEIK	P04114	Apolipoprotein B-100 OS=Homo sapiens OX=9606 GN=APOB PE=1 SV=2	4	358.453	-1.5084	0.051286	32.439	yes	NA	NA	NA	NA	NA	NA	NA	NA	NA	NA
911	ALVEQGFTVPEIK	P04114	Apolipoprotein B-100 OS=Homo sapiens OX=9606 GN=APOB PE=1 SV=2	3	477.601	-2.9293	0.00083292	73.927	yes	0.42	0.557	0.788	0.702	0.785	0.549	0.636	0.888	0.98	3.695
912	ALVEQGFTVPEIK	P04114	Apolipoprotein B-100 OS=Homo sapiens OX=9606 GN=APOB PE=1 SV=2	2	715.898	-2.8048	0.0018109	83.204	yes	NA	0.114	NA	0.188	0.205	0.414	0.379	1.162	1.324	4.213
913	ALVEQGFTVPEIK	P04114	Apolipoprotein B-100 OS=Homo sapiens OX=9606 GN=APOB PE=1 SV=2	3	477.601	-2.4052	0.0022122	65.043	yes	0.643	0.798	1.197	1.495	0.603	0.669	0.641	1.303	1.15	1.502
914	ALVEQGFTVPEIK	P04114	Apolipoprotein B-100 OS=Homo sapiens OX=9606 GN=APOB PE=1 SV=2	2	715.898	-2.4667	0.00077455	90.412	yes	0.824	0.21	1.19	0.692	0.628	0.42	0.302	1.842	1.436	2.457
915	ALVEQGFTVPEIK	P04114	Apolipoprotein B-100 OS=Homo sapiens OX=9606 GN=APOB PE=1 SV=2	3	477.601	-1.7534	0.012521	51.726	yes	NA	NA	NA	NA	NA	NA	NA	NA	NA	NA
916	ALVEQGFTVPEIK	P04114	Apolipoprotein B-100 OS=Homo sapiens OX=9606 GN=APOB PE=1 SV=2	3	477.601	-1.387	0.0056863	58.098	yes	0.979	0.471	1.171	1.019	0.555	0.766	0.697	1.252	1.668	1.422
917	ALVILAK	Q99497	Protein/nucleic acid deglycase DJ-1 OS=Homo sapiens OX=9606 GN=PARK7 PE=1 SV=2	2	364.257	-3.1367	0.014287	106.76	yes	NA	NA	NA	NA	NA	NA	NA	NA	NA	NA
918	ALVLELAK	P58166	Inhibin beta E chain OS=Homo sapiens OX=9606 GN=INHBE PE=1 SV=1	2	428.779	-2.558	0.0093225	99.442	yes	NA	NA	NA	NA	NA	NA	NA	NA	NA	NA
919	ALVQQMEQLR	P06727	Apolipoprotein A-IV OS=Homo sapiens OX=9606 GN=APOA4 PE=1 SV=3	2	616.327	-2.9701	0.032526	74.962	yes	0.665	0.343	0.601	0.805	1.604	0.645	0.542	3.41	0.509	0.876
920	ALVQQMEQLR	P06727	Apolipoprotein A-IV OS=Homo sapiens OX=9606 GN=APOA4 PE=1 SV=3	2	608.329	-3.0433	9.409e-08	149.33	yes	0.568	0.401	0.547	0.501	0.467	0.298	0.515	5.132	0.375	1.196
921	ALVQQMEQLR	P06727	Apolipoprotein A-IV OS=Homo sapiens OX=9606 GN=APOA4 PE=1 SV=3	3	405.889	-2.4853	3.9498e-17	179.37	yes	0.666	0.69	0.95	0.941	0.923	0.785	1.13	2.061	0.864	0.99
922	ALYLQYTDETFR	P00450	Ceruloplasmin OS=Homo sapiens OX=9606 GN=CP PE=1 SV=1	2	760.375	-1.5151	1.6232e-18	168.61	yes	NA	NA	NA	NA	NA	NA	NA	NA	NA	NA
923	ALYWVNGQVPDGVSK	P04114	Apolipoprotein B-100 OS=Homo sapiens OX=9606 GN=APOB PE=1 SV=2	3	545.279	-2.1061	0.0026829	69.92	yes	NA	NA	NA	NA	NA	NA	NA	NA	NA	NA
924	ALYWVNGQVPDGVSK	P04114	Apolipoprotein B-100 OS=Homo sapiens OX=9606 GN=APOB PE=1 SV=2	3	545.279	-2.1911	0.00055498	89.507	yes	0.688	0.386	1.684	0.675	0.425	0.389	0.567	1.899	1.469	1.819
925	ALYWVNGQVPDGVSK	P04114	Apolipoprotein B-100 OS=Homo sapiens OX=9606 GN=APOB PE=1 SV=2	2	817.415	-2.3921	5.2483e-43	184.48	yes	0.668	0.294	1.504	0.822	0.58	0.415	0.613	1.86	1.414	1.827
926	ALYWVNGQVPDGVSK	P04114	Apolipoprotein B-100 OS=Homo sapiens OX=9606 GN=APOB PE=1 SV=2	2	817.415	-1.6491	0.0012264	101.42	yes	0.548	0.329	1.237	0.872	0.79	0.479	0.527	1.74	1.243	2.235
927	ALYWVNGQVPDGVSK	P04114	Apolipoprotein B-100 OS=Homo sapiens OX=9606 GN=APOB PE=1 SV=2	3	545.279	-1.4475	0.019375	54.09	yes	NA	NA	NA	NA	NA	NA	NA	NA	NA	NA
928	ALYWVNGQVPDGVSK	P04114	Apolipoprotein B-100 OS=Homo sapiens OX=9606 GN=APOB PE=1 SV=2	3	545.279	-1.9113	0.00060402	85.837	yes	0.562	0.56	1.34	0.948	0.806	0.549	0.482	1.552	1.153	2.048
929	ALYWVNGQVPDGVSK	P04114	Apolipoprotein B-100 OS=Homo sapiens OX=9606 GN=APOB PE=1 SV=2	3	545.279	-3.1025	0.0031351	68.044	yes	NA	NA	NA	NA	NA	NA	NA	NA	NA	NA
930	ALYWVNGQVPDGVSK	P04114	Apolipoprotein B-100 OS=Homo sapiens OX=9606 GN=APOB PE=1 SV=2	3	544.951	0.65227	0.014289	49.298	yes	NA	NA	NA	NA	NA	NA	NA	NA	NA	NA
931	ALYWVNGQVPDGVSK	P04114	Apolipoprotein B-100 OS=Homo sapiens OX=9606 GN=APOB PE=1 SV=2	3	544.951	-2.1616	0.0001536	95.264	yes	0.993	0.494	1.9	1.365	0.999	0.43	0.43	1.232	1.054	1.103
932	ALYWVNGQVPDGVSK	P04114	Apolipoprotein B-100 OS=Homo sapiens OX=9606 GN=APOB PE=1 SV=2	3	544.951	-3.1896	0.00023034	85.837	yes	0.731	0.726	1.148	0.999	0.92	0.775	0.724	1.323	1.364	1.29
933	ALYWVNGQVPDGVSK	P04114	Apolipoprotein B-100 OS=Homo sapiens OX=9606 GN=APOB PE=1 SV=2	3	544.951	-4.0046	0.00025629	80.746	yes	0.613	0.735	1.204	0.985	1.153	0.92	0.549	1.398	1.05	1.393
934	ALYWVNGQVPDGVSK	P04114	Apolipoprotein B-100 OS=Homo sapiens OX=9606 GN=APOB PE=1 SV=2	4	408.965	-2.8619	0.00045662	74.475	yes	NA	NA	NA	NA	NA	NA	NA	NA	NA	NA
935	ALYWVNGQVPDGVSK	P04114	Apolipoprotein B-100 OS=Homo sapiens OX=9606 GN=APOB PE=1 SV=2	2	816.923	-3.2437	1.9934e-52	203.04	yes	0.585	0.262	1.344	0.898	0.539	0.42	0.396	2.178	1.6	1.777
936	ALYWVNGQVPDGVSK	P04114	Apolipoprotein B-100 OS=Homo sapiens OX=9606 GN=APOB PE=1 SV=2	3	544.951	-2.8648	6.2414e-05	105.03	yes	0.526	0.469	1.107	0.827	0.626	0.532	0.479	2.739	1.286	1.409
937	ALYWVNGQVPDGVSK	P04114	Apolipoprotein B-100 OS=Homo sapiens OX=9606 GN=APOB PE=1 SV=2	4	408.965	-1.7017	0.00090341	68.044	yes	0.392	NA	1.221	0.429	0.268	0.45	0.79	2.15	1.283	2.016
938	ALYWVNGQVPDGVSK	P04114	Apolipoprotein B-100 OS=Homo sapiens OX=9606 GN=APOB PE=1 SV=2	3	544.951	-3.3842	8.1419e-05	102.52	yes	NA	NA	NA	NA	NA	NA	NA	NA	NA	NA
939	ALYWVNGQVPDGVSK	P04114	Apolipoprotein B-100 OS=Homo sapiens OX=9606 GN=APOB PE=1 SV=2	3	544.951	-2.9391	0.0001536	95.264	yes	NA	NA	NA	NA	NA	NA	NA	NA	NA	NA
940	ALYWVNGQVPDGVSK	P04114	Apolipoprotein B-100 OS=Homo sapiens OX=9606 GN=APOB PE=1 SV=2	3	544.951	-2.023	0.00023034	85.837	yes	0.589	0.46	1.217	0.963	0.765	0.62	0.57	1.831	1.501	1.482
941	ALYWVNGQVPDGVSK	P04114	Apolipoprotein B-100 OS=Homo sapiens OX=9606 GN=APOB PE=1 SV=2	3	544.951	-1.0606	0.0001536	95.264	yes	NA	NA	NA	NA	NA	NA	NA	NA	NA	NA
942	ALYWVNGQVPDGVSK	P04114	Apolipoprotein B-100 OS=Homo sapiens OX=9606 GN=APOB PE=1 SV=2	3	544.951	-0.27943	0.0048835	58.32	yes	NA	NA	NA	NA	NA	NA	NA	NA	NA	NA
943	ALYWVNGQVPDGVSK	P04114	Apolipoprotein B-100 OS=Homo sapiens OX=9606 GN=APOB PE=1 SV=2	3	544.951	-0.46392	0.0035353	61.409	yes	NA	NA	NA	NA	NA	NA	NA	NA	NA	NA
944	ALYWVNGQVPDGVSK	P04114	Apolipoprotein B-100 OS=Homo sapiens OX=9606 GN=APOB PE=1 SV=2	3	544.951	-0.70452	0.0023594	64.104	yes	NA	NA	NA	NA	NA	NA	NA	NA	NA	NA
945	ALYWVNGQVPDGVSK	P04114	Apolipoprotein B-100 OS=Homo sapiens OX=9606 GN=APOB PE=1 SV=2	3	544.951	-0.89609	0.0071212	54.276	yes	NA	NA	NA	NA	NA	NA	NA	NA	NA	NA
946	ALYWVNGQVPDGVSK	P04114	Apolipoprotein B-100 OS=Homo sapiens OX=9606 GN=APOB PE=1 SV=2	3	544.951	-1.2636	0.017545	47.037	yes	NA	NA	NA	NA	NA	NA	NA	NA	NA	NA
947	ALYWVNGQVPDGVSK	P04114	Apolipoprotein B-100 OS=Homo sapiens OX=9606 GN=APOB PE=1 SV=2	3	544.951	-1.9891	0.0056477	56.569	yes	NA	NA	NA	NA	NA	NA	NA	NA	NA	NA
948	ALYWVNGQVPDGVSK	P04114	Apolipoprotein B-100 OS=Homo sapiens OX=9606 GN=APOB PE=1 SV=2	3	544.951	-2.1203	0.0052702	57.434	yes	NA	NA	NA	NA	NA	NA	NA	NA	NA	NA
949	ALYWVNGQVPDGVSK	P04114	Apolipoprotein B-100 OS=Homo sapiens OX=9606 GN=APOB PE=1 SV=2	3	544.951	-2.2684	0.003152	62.287	yes	NA	NA	NA	NA	NA	NA	NA	NA	NA	NA
950	ALYWVNGQVPDGVSK	P04114	Apolipoprotein B-100 OS=Homo sapiens OX=9606 GN=APOB PE=1 SV=2	3	544.951	-2.5105	0.0002552	80.96	yes	NA	NA	NA	NA	NA	NA	NA	NA	NA	NA
951	ALYWVNGQVPDGVSK	P04114	Apolipoprotein B-100 OS=Homo sapiens OX=9606 GN=APOB PE=1 SV=2	3	544.951	-2.7253	0.00023034	85.837	yes	0.655	0.569	1.26	1.031	0.65	0.793	0.649	1.704	1.219	1.469
952	ALYWVNGQVPDGVSK	P04114	Apolipoprotein B-100 OS=Homo sapiens OX=9606 GN=APOB PE=1 SV=2	3	544.951	-2.4365	0.0060166	55.724	yes	0.794	0.486	1.348	0.985	0.552	0.701	0.566	1.631	1.472	1.464
953	ALYWVNGQVPDGVSK	P04114	Apolipoprotein B-100 OS=Homo sapiens OX=9606 GN=APOB PE=1 SV=2	3	544.951	-1.3426	0.00039427	76.759	yes	NA	NA	NA	NA	NA	NA	NA	NA	NA	NA
954	AMCYFTNGTERVR	P01920	HLA class II histocompatibility antigen, DQ beta 1 chain OS=Homo sapiens OX=9606 GN=HLA-DQB1 PE=1 SV=2	2	803.361	-2.471	0.009836	60.157	yes	1.866	0.653	0.859	1.603	2.818	0.833	0.403	0.215	0.318	0.433
955	AMCYFTNGTERVR	P01920	HLA class II histocompatibility antigen, DQ beta 1 chain OS=Homo sapiens OX=9606 GN=HLA-DQB1 PE=1 SV=2	2	803.361	-3.188	0.012012	58.098	yes	1.768	0.785	0.794	1.619	3.063	0.66	0.441	0.169	0.324	0.377
956	AMELAVAR	Q4G0X9	Coiled-coil domain-containing protein 40 OS=Homo sapiens OX=9606 GN=CCDC40 PE=2 SV=2	2	438.734	-3.2981	0.03313	95.531	yes	0.567	0.319	0.757	0.709	0.624	0.651	0.669	2.949	1.026	1.73
957	AMELAVAR	Q4G0X9	Coiled-coil domain-containing protein 40 OS=Homo sapiens OX=9606 GN=CCDC40 PE=2 SV=2	2	438.734	-3.0884	0.038748	93.195	yes	0.589	0.368	0.658	0.819	0.507	0.539	0.691	3.254	0.934	1.643
958	AMELAVAR	Q4G0X9	Coiled-coil domain-containing protein 40 OS=Homo sapiens OX=9606 GN=CCDC40 PE=2 SV=2	2	430.737	-3.406	0.027471	84.568	yes	0.704	0.354	0.635	0.825	0.513	0.702	0.696	3.21	0.855	1.507
959	AMELAVAR	Q4G0X9	Coiled-coil domain-containing protein 40 OS=Homo sapiens OX=9606 GN=CCDC40 PE=2 SV=2	2	430.737	-2.6785	0.023628	86.794	yes	0.589	0.306	0.684	0.748	0.472	0.722	0.772	3.347	0.759	1.6
960	AMELAVAR	Q4G0X9	Coiled-coil domain-containing protein 40 OS=Homo sapiens OX=9606 GN=CCDC40 PE=2 SV=2	2	430.737	-3.7273	0.010253	98.457	yes	0.721	0.155	0.703	0.626	0.325	0.472	0.704	3.836	0.807	1.65
961	AMELAVAR	Q4G0X9	Coiled-coil domain-containing protein 40 OS=Homo sapiens OX=9606 GN=CCDC40 PE=2 SV=2	2	430.737	-2.6068	0.041038	77.318	yes	0.725	0.481	0.864	0.823	0.654	0.643	0.664	2.746	0.792	1.608
962	AMIEVINHK	P29144	Tripeptidyl-peptidase 2 OS=Homo sapiens OX=9606 GN=TPP2 PE=1 SV=4	3	352.195	-1.9819	0.00092195	90.709	yes	NA	NA	NA	NA	NA	NA	NA	NA	NA	NA
963	AMIEVINHK	P29144	Tripeptidyl-peptidase 2 OS=Homo sapiens OX=9606 GN=TPP2 PE=1 SV=4	3	352.195	-2.6112	0.0026537	78.516	yes	NA	NA	NA	NA	NA	NA	NA	NA	NA	NA
964	AMISSPPFR	Q9BXR6	Complement factor H-related protein 5 OS=Homo sapiens OX=9606 GN=CFHR5 PE=1 SV=1	2	503.263	-3.0843	0.0016533	104.2	yes	0.588	0.717	1.074	0.936	1.124	1.178	0.705	0.226	2.427	1.024
965	AMLTLNNCR	Q9BXW9	Fanconi anemia group D2 protein OS=Homo sapiens OX=9606 GN=FANCD2 PE=1 SV=2	2	555.75	-4.1607	0.027148	50.04	yes	0.944	0.745	0.932	1.153	0.61	1.273	0.942	0.819	0.781	1.8
966	AMNTQENATR	Q9NP58	ATP-binding cassette sub-family B member 6, mitochondrial OS=Homo sapiens OX=9606 GN=ABCB6 PE=1 SV=1	2	568.262	-4.4939	0.018666	69.864	yes	NA	NA	NA	NA	NA	NA	NA	NA	NA	NA
967	AMQGAGTQER	P20073	Annexin A7 OS=Homo sapiens OX=9606 GN=ANXA7 PE=1 SV=3	2	524.746	-4.6159	0.0078508	80.69	yes	0.448	0.305	NA	1.125	0.262	0.885	3.414	0.244	0.795	1.522
968	AMYSIDINDVQDQCSCCSPTR	P04275	von Willebrand factor OS=Homo sapiens OX=9606 GN=VWF PE=1 SV=4	3	846.012	-2.3132	4.5267e-44	177.4	yes	0.803	0.754	0.543	0.934	0.646	0.734	1.506	1.408	2.101	0.57
969	AMYSIDINDVQDQCSCCSPTR	P04275	von Willebrand factor OS=Homo sapiens OX=9606 GN=VWF PE=1 SV=4	3	846.012	-2.9783	1.0719e-26	159.75	yes	1.018	NA	0.347	0.356	0.284	0.906	0.826	2.291	1.888	1.083
970	AMYSIDINDVQDQCSCCSPTR	P04275	von Willebrand factor OS=Homo sapiens OX=9606 GN=VWF PE=1 SV=4	4	634.761	-2.9983	1.372e-07	92.913	yes	NA	NA	NA	NA	NA	NA	NA	NA	NA	NA
971	AMYSIDINDVQDQCSCCSPTR	P04275	von Willebrand factor OS=Homo sapiens OX=9606 GN=VWF PE=1 SV=4	3	840.68	-2.5981	1.2503e-133	249.5	yes	0.486	0.452	0.629	0.392	0.528	0.727	1.033	2.119	2.637	0.997
972	AMYSIDINDVQDQCSCCSPTR	P04275	von Willebrand factor OS=Homo sapiens OX=9606 GN=VWF PE=1 SV=4	4	630.762	-2.3113	8.9181e-34	163.11	yes	0.439	1.232	0.838	0.785	0.983	0.726	0.924	1.67	1.493	0.91
973	AMYSIDINDVQDQCSCCSPTR	P04275	von Willebrand factor OS=Homo sapiens OX=9606 GN=VWF PE=1 SV=4	2	1260.52	-1.3489	2.3436e-248	312.9	yes	0.28	NA	0.163	0.295	0.157	0.739	1.444	2.248	2.477	1.197
974	ANAGKPK	P01019	Angiotensinogen OS=Homo sapiens OX=9606 GN=AGT PE=1 SV=1	3	229.138	-5.64	0.044734	58.981	yes	0.416	1.767	1.328	2.042	1.072	0.6	0.27	1.258	0.663	0.584
975	ANEGTVGVSAATER	P05186	Alkaline phosphatase, tissue-nonspecific isozyme OS=Homo sapiens OX=9606 GN=ALPL PE=1 SV=4	2	681.336	-2.8106	0.0034264	75.535	yes	0.5	0.537	0.455	0.679	0.468	1.113	1.847	0.303	2.546	1.551
976	ANEPGAGR	P58166	Inhibin beta E chain OS=Homo sapiens OX=9606 GN=INHBE PE=1 SV=1	2	386.191	-3.7123	0.0039143	134.66	yes	0.432	0.134	0.232	0.519	0.25	1.348	0.966	3.695	1.619	0.803
977	ANLEIMTK	P01903	HLA class II histocompatibility antigen, DR alpha chain OS=Homo sapiens OX=9606 GN=HLA-DRA PE=1 SV=1	2	460.25	-4.7765	0.013814	94.692	yes	0.922	0.613	0.752	1.232	0.969	1.184	0.826	0.596	1.145	1.76
978	ANLQSVPHASASR	O14791	Apolipoprotein L1 OS=Homo sapiens OX=9606 GN=APOL1 PE=1 SV=5	3	446.569	-2.4808	0.0010495	71.558	yes	NA	NA	NA	NA	NA	NA	NA	NA	NA	NA
979	ANNHQQQQGLQDSSSK	Q8WVV4	Protein POF1B OS=Homo sapiens OX=9606 GN=POF1B PE=1 SV=3	3	590.61	-5.8372	7.0679e-53	184.48	yes	0.464	2.993	0.435	0.765	1.151	0.785	1.467	0.48	0.973	0.487
980	ANPSQPPSDLGYTWNIPVK	Q07075	Glutamyl aminopeptidase OS=Homo sapiens OX=9606 GN=ENPEP PE=1 SV=3	3	695.353	-2.2258	0.0022303	61.87	yes	0.381	1.022	0.997	0.756	0.991	0.822	0.43	0.196	0.95	3.455
981	ANPTVTLFPPSSEELQANK	P0DOX8	Immunoglobulin lambda-1 light chain OS=Homo sapiens OX=9606 PE=1 SV=1	3	681.685	-1.8118	5.6342e-06	110.74	yes	1.569	0.96	0.939	1.17	1.148	0.796	2.056	0.347	0.43	0.584
982	ANPTVTLFPPSSEELQANK	P0DOX8	Immunoglobulin lambda-1 light chain OS=Homo sapiens OX=9606 PE=1 SV=1	4	511.515	-1.3493	2.1892e-05	81.157	yes	NA	NA	NA	NA	NA	NA	NA	NA	NA	NA
983	ANPTVTLFPPSSEELQANK	P0DOX8	Immunoglobulin lambda-1 light chain OS=Homo sapiens OX=9606 PE=1 SV=1	3	681.685	-2.0345	3.8812e-32	161.75	yes	1.508	0.831	1.203	1.324	1.125	0.827	1.936	0.254	0.353	0.64
984	ANPTVTLFPPSSEELQANK	P0DOX8	Immunoglobulin lambda-1 light chain OS=Homo sapiens OX=9606 PE=1 SV=1	4	511.515	-1.8818	4.1814e-11	127.97	yes	1.54	1.03	1.392	0.974	1.378	0.723	2.098	0.167	0.219	0.479
985	ANPTVTLFPPSSEELQANK	P0DOX8	Immunoglobulin lambda-1 light chain OS=Homo sapiens OX=9606 PE=1 SV=1	2	1022.02	-1.7485	3.4406e-82	216.35	yes	1.524	0.807	1.241	1.355	1.044	0.779	2.114	0.281	0.339	0.515
986	ANPTVTLFPPSSEELQANK	P0DOX8	Immunoglobulin lambda-1 light chain OS=Homo sapiens OX=9606 PE=1 SV=1	3	681.685	-0.6725	2.1941e-10	124.84	yes	1.485	0.9	1.266	1.236	0.916	0.691	2.016	0.204	0.566	0.72
987	ANPTVTLFPPSSEELQANK	P0DOX8	Immunoglobulin lambda-1 light chain OS=Homo sapiens OX=9606 PE=1 SV=1	3	681.685	-0.31272	0.0027058	60.764	yes	1.104	NA	1.772	1.24	0.29	0.634	1.517	NA	NA	0.443
988	ANPTVTLFPPSSEELQANK	P0DOX8	Immunoglobulin lambda-1 light chain OS=Homo sapiens OX=9606 PE=1 SV=1	3	681.685	-1.2978	0.024225	41.513	yes	1.138	0.716	NA	NA	NA	1.147	NA	NA	NA	NA
989	ANPTVTLFPPSSEELQANK	P0DOX8	Immunoglobulin lambda-1 light chain OS=Homo sapiens OX=9606 PE=1 SV=1	3	681.685	-2.0704	0.024225	41.513	yes	NA	NA	NA	NA	NA	NA	NA	NA	NA	NA
990	ANPTVTLFPPSSEELQANK	P0DOX8	Immunoglobulin lambda-1 light chain OS=Homo sapiens OX=9606 PE=1 SV=1	3	681.685	-1.827	0.00011341	73.918	yes	1.161	0.7	1.091	1.846	1.258	0.777	1.257	0.437	0.84	0.633
991	ANSFLGEK	P0C0L4	Complement C4-A OS=Homo sapiens OX=9606 GN=C4A PE=1 SV=2	3	289.152	-4.1701	0.028126	57.59	yes	0.639	0.313	0.931	1.455	0.959	0.657	1.377	0.364	2.403	0.902
992	ANSFLGEK	P0C0L4	Complement C4-A OS=Homo sapiens OX=9606 GN=C4A PE=1 SV=2	2	433.224	-4.8908	0.048583	74.841	yes	0.528	0.743	0.97	1.181	1.182	0.521	1.056	0.63	2.096	1.092
993	ANSSATETINK	P15924	Desmoplakin OS=Homo sapiens OX=9606 GN=DSP PE=1 SV=3	2	568.283	-4.4101	2.1699e-07	136.3	yes	0.68	2.613	0.583	0.829	1.183	0.747	1.583	0.484	0.877	0.422
994	ANSYATAYAASVK	A0A0B4J1V6	Immunoglobulin heavy variable 3-73 OS=Homo sapiens OX=9606 GN=IGHV3-73 PE=3 SV=1	3	439.554	-2.4253	2.475e-06	105.19	yes	NA	NA	NA	NA	NA	NA	NA	NA	NA	NA
995	ANSYTTEYAASVK	A0A0B4J1Y9	Immunoglobulin heavy variable 3-72 OS=Homo sapiens OX=9606 GN=IGHV3-72 PE=3 SV=1	3	468.893	-2.0869	1.7179e-06	107.65	yes	1.602	0.749	1.303	1.76	0.923	0.906	0.683	0.682	0.658	0.733
996	ANSYTTEYAASVK	A0A0B4J1Y9	Immunoglobulin heavy variable 3-72 OS=Homo sapiens OX=9606 GN=IGHV3-72 PE=3 SV=1	2	702.836	-2.7303	7.352e-19	154.69	yes	2.4	0.821	1.511	1.808	1.08	0.69	0.702	0.186	0.517	0.286
997	ANSYTTEYAASVK	A0A0B4J1Y9	Immunoglobulin heavy variable 3-72 OS=Homo sapiens OX=9606 GN=IGHV3-72 PE=3 SV=1	3	469.221	-3.7558	0.00099891	80.746	yes	NA	NA	NA	NA	NA	NA	NA	NA	NA	NA
998	ANTVQEATFQMELPK	Q14624	Inter-alpha-trypsin inhibitor heavy chain H4 OS=Homo sapiens OX=9606 GN=ITIH4 PE=1 SV=4	3	574.95	-2.6905	6.7244e-05	104.73	yes	NA	NA	NA	NA	NA	NA	NA	NA	NA	NA
999	ANTVQEATFQMELPK	Q14624	Inter-alpha-trypsin inhibitor heavy chain H4 OS=Homo sapiens OX=9606 GN=ITIH4 PE=1 SV=4	3	574.95	-2.285	0.01497	49.223	yes	NA	NA	NA	NA	NA	NA	NA	NA	NA	NA
1000	ANTVQEATFQMELPK	Q14624	Inter-alpha-trypsin inhibitor heavy chain H4 OS=Homo sapiens OX=9606 GN=ITIH4 PE=1 SV=4	4	427.466	-2.0864	8.4179e-05	99.344	yes	0.624	0.882	1.051	0.767	2.506	0.835	0.759	0.574	1.106	0.895
1001	ANVFVQLPR	P35858	Insulin-like growth factor-binding protein complex acid labile subunit OS=Homo sapiens OX=9606 GN=IGFALS PE=1 SV=1	2	522.303		0.00079953	74.173	yes	NA	NA	NA	NA	NA	NA	NA	NA	NA	NA
1002	ANVQGQR	P24043	Laminin subunit alpha-2 OS=Homo sapiens OX=9606 GN=LAMA2 PE=1 SV=4	2	386.707	-6.3246	0.03646	92.467	yes	0.252	0.248	0.229	0.262	0.244	1.446	0.986	0.659	2.425	3.25
1003	ANVTKPK	P02786	Transferrin receptor protein 1 OS=Homo sapiens OX=9606 GN=TFRC PE=1 SV=2	3	253.157	-3.9975	0.048485	57.177	yes	NA	NA	NA	NA	NA	NA	NA	NA	NA	NA
1004	APCNIQMEDPTFK	P00451	Coagulation factor VIII OS=Homo sapiens OX=9606 GN=F8 PE=1 SV=1	3	522.902	-3.3497	0.0018001	66.004	yes	0.719	0.547	0.785	0.741	1.541	1.071	1.047	0.917	1.716	0.917
1005	APCNIQMEDPTFK	P00451	Coagulation factor VIII OS=Homo sapiens OX=9606 GN=F8 PE=1 SV=1	3	522.902	-3.2084	0.00023023	86.803	yes	NA	NA	NA	NA	NA	NA	NA	NA	NA	NA
1006	APDFVFYAPR	P26038	Moesin OS=Homo sapiens OX=9606 GN=MSN PE=1 SV=3	2	591.801	-2.1847	0.0035874	89.171	no	NA	NA	NA	NA	NA	NA	NA	NA	NA	NA
1007	APDLQDLPWQVK	P22891	Vitamin K-dependent protein Z OS=Homo sapiens OX=9606 GN=PROZ PE=1 SV=2	3	470.586	-3.9388	0.022326	48.568	yes	NA	NA	NA	NA	NA	NA	NA	NA	NA	NA
1008	APDVFPIISGCR	P0DOX3	Immunoglobulin delta heavy chain OS=Homo sapiens OX=9606 PE=1 SV=1	2	666.342	-1.4781	0.018343	64.224	yes	NA	NA	NA	NA	NA	NA	NA	NA	NA	NA
1009	APEPGAATQR	Q9ULI3	Protein HEG homolog 1 OS=Homo sapiens OX=9606 GN=HEG1 PE=1 SV=3	2	499.257	-4.7186	0.013245	74.562	yes	NA	NA	NA	NA	NA	NA	NA	NA	NA	NA
1010	APEPISTQSHSVLILFHSDNSGENR	P48740	Mannan-binding lectin serine protease 1 OS=Homo sapiens OX=9606 GN=MASP1 PE=1 SV=3	4	684.59	-1.9688	4.2748e-17	110.03	yes	0.686	0.959	1.265	1.333	1.033	0.679	0.99	0.856	1.032	1.168
1011	APGELEHGLITFSTR	P48740	Mannan-binding lectin serine protease 1 OS=Homo sapiens OX=9606 GN=MASP1 PE=1 SV=3	3	543.286	-1.4468	0.00022177	87.519	yes	NA	NA	NA	NA	NA	NA	NA	NA	NA	NA
1012	APLTKPLK	P02741	C-reactive protein OS=Homo sapiens OX=9606 GN=CRP PE=1 SV=1	3	289.86		0.005376	81.296	yes	NA	NA	NA	NA	NA	NA	NA	NA	NA	NA
1013	APNHAVVTR	P02787	Serotransferrin OS=Homo sapiens OX=9606 GN=TF PE=1 SV=3	2	482.77	-4.7222	0.0052397	90.827	yes	NA	NA	NA	NA	NA	NA	NA	NA	NA	NA
1014	APNHAVVTR	P02787	Serotransferrin OS=Homo sapiens OX=9606 GN=TF PE=1 SV=3	2	483.262	-4.1199	0.0039981	106.4	yes	0.622	2.77	1.138	0.622	1.331	0.865	0.81	0.632	0.554	0.656
1015	APPACHLVFCGEPPAIK	Q4LDE5	Sushi, von Willebrand factor type A, EGF and pentraxin domain-containing protein 1 OS=Homo sapiens OX=9606 GN=SVEP1 PE=1 SV=3	3	621.98	-3.5932	0.00010693	101.53	yes	0.661	0.279	0.474	0.928	0.635	1.305	0.817	0.66	1.818	2.422
1016	APPACHLVFCGEPPAIK	Q4LDE5	Sushi, von Willebrand factor type A, EGF and pentraxin domain-containing protein 1 OS=Homo sapiens OX=9606 GN=SVEP1 PE=1 SV=3	3	621.98	-3.4761	0.00010693	101.53	yes	0.445	0.237	0.432	0.562	0.493	1.357	0.752	0.58	2.25	2.892
1017	APSHQQATTAGSPLR	P12259	Coagulation factor V OS=Homo sapiens OX=9606 GN=F5 PE=1 SV=4	3	507.93	-4.4722	5.3589e-31	164.66	yes	0.583	1.14	1.516	1.069	1.264	1.439	0.606	0.359	1.558	0.465
1018	APSHQQATTAGSPLR	P12259	Coagulation factor V OS=Homo sapiens OX=9606 GN=F5 PE=1 SV=4	3	507.93	-4.5803	8.9133e-24	156.2	yes	0.669	0.85	1.188	1.254	1.049	1.755	0.513	0.443	1.908	0.37
1019	APSTYGGGLSVSSR	P08779	Keratin, type I cytoskeletal 16 OS=Homo sapiens OX=9606 GN=KRT16 PE=1 SV=4	2	669.836	-2.958	4.5207e-11	126.71	yes	0.876	2.755	0.615	0.845	0.879	0.719	0.7	0.979	1.19	0.443
1020	APSTYGGGLSVSSSR	P02533	Keratin, type I cytoskeletal 14 OS=Homo sapiens OX=9606 GN=KRT14 PE=1 SV=4	2	713.352	-3.5473	1.6245e-30	167.92	yes	0.927	1.81	0.532	1.349	0.997	0.631	0.988	0.922	1.522	0.322
1021	APSTYGGGLSVSSSR	P02533	Keratin, type I cytoskeletal 14 OS=Homo sapiens OX=9606 GN=KRT14 PE=1 SV=4	3	475.904	-2.2643	0.00023318	85.28	yes	1.067	0.867	1.185	1.293	1.228	0.948	0.638	0.632	0.962	1.178
1022	APTAQVESFR	P24821	Tenascin OS=Homo sapiens OX=9606 GN=TNC PE=1 SV=3	2	553.285	-2.0822	0.0035397	89.266	yes	0.246	0.037	0.241	0.308	0.259	1.346	2.715	0.437	3.374	1.036
1023	APTAQVESFR	P24821	Tenascin OS=Homo sapiens OX=9606 GN=TNC PE=1 SV=3	2	553.285	-2.4254	0.0026568	92.247	yes	0.337	0.33	0.355	0.483	0.407	1.262	2.527	0.65	2.683	0.965
1024	APTCGLCEVAR	P04275	von Willebrand factor OS=Homo sapiens OX=9606 GN=VWF PE=1 SV=4	2	617.289	-2.5412	4.2757e-06	130.16	yes	0.432	0.149	0.335	0.467	0.338	0.925	1.818	2.257	2.532	0.747
1025	APTCGLCEVAR	P04275	von Willebrand factor OS=Homo sapiens OX=9606 GN=VWF PE=1 SV=4	3	411.862	-1.2131	4.8546e-06	118.23	yes	0.705	0.648	0.505	0.545	0.741	0.974	1.704	1.425	1.848	0.905
1026	APTCGLCEVAR	P04275	von Willebrand factor OS=Homo sapiens OX=9606 GN=VWF PE=1 SV=4	2	617.289	-2.4064	0.030603	62.694	yes	0.689	0.35	0.532	0.762	0.535	1.046	1.55	1.524	1.991	1.02
1027	APTCGLCEVAR	P04275	von Willebrand factor OS=Homo sapiens OX=9606 GN=VWF PE=1 SV=4	2	617.289	-2.2622	0.0013243	91.245	yes	NA	NA	NA	NA	NA	NA	NA	NA	NA	NA
1028	APTCGLCEVAR	P04275	von Willebrand factor OS=Homo sapiens OX=9606 GN=VWF PE=1 SV=4	2	617.289		0.0018048	68.548	yes	NA	NA	NA	NA	NA	NA	NA	NA	NA	NA
1029	APWCHTTNSQVR	P00747	Plasminogen OS=Homo sapiens OX=9606 GN=PLG PE=1 SV=2	3	486.23	-2.2159	0.00011862	92.606	yes	NA	NA	NA	NA	NA	NA	NA	NA	NA	NA
1030	APWIEQEGPEYWDR	P10316	HLA class I histocompatibility antigen, A-69 alpha chain OS=Homo sapiens OX=9606 GN=HLA-A PE=1 SV=2	3	592.606	-0.99582	0.0007658	73.722	no	NA	NA	NA	NA	NA	NA	NA	NA	NA	NA
1031	APWIEQEGPEYWDR	P10316	HLA class I histocompatibility antigen, A-69 alpha chain OS=Homo sapiens OX=9606 GN=HLA-A PE=1 SV=2	2	888.405	-1.0381	7.4871e-37	189.1	no	0.484	0.472	0.336	1.395	0.665	0.977	2.025	1.223	1.068	1.354
1032	AQAACANAR	Q9HC84	Mucin-5B OS=Homo sapiens OX=9606 GN=MUC5B PE=1 SV=3	2	466.722	-4.7389	0.0016666	105.36	yes	0.07	0.255	0.651	0.591	0.682	0.352	3.023	0.645	0.999	2.731
1033	AQAQPGVPLR	Q9HC84	Mucin-5B OS=Homo sapiens OX=9606 GN=MUC5B PE=1 SV=3	2	518.799	-3.3467	0.00016981	120.99	yes	0.266	0.281	0.453	0.4	0.838	0.485	4.854	0.507	0.537	1.38
1034	AQAQPGVPLR	Q9HC84	Mucin-5B OS=Homo sapiens OX=9606 GN=MUC5B PE=1 SV=3	3	346.201	-3.4811	0.011396	58.083	yes	NA	NA	NA	NA	NA	NA	NA	NA	NA	NA
1035	AQAWCYSK	P51149	Ras-related protein Rab-7a OS=Homo sapiens OX=9606 GN=RAB7A PE=1 SV=1	2	507.229	-3.936	0.022826	87.258	yes	NA	NA	NA	NA	NA	NA	NA	NA	NA	NA
1036	AQAWGER	P02649	Apolipoprotein E OS=Homo sapiens OX=9606 GN=APOE PE=1 SV=1	2	409.201	-3.0397	0.043418	89.355	yes	0.609	0.157	0.563	0.6	0.349	0.581	0.708	3.507	0.826	2.099
1037	AQAWGER	P02649	Apolipoprotein E OS=Homo sapiens OX=9606 GN=APOE PE=1 SV=1	2	409.201	-4.2113	0.016242	101.6	yes	NA	NA	NA	NA	NA	NA	NA	NA	NA	NA
1038	AQAYQTGK	P14625	Endoplasmin OS=Homo sapiens OX=9606 GN=HSP90B1 PE=1 SV=1	2	433.722	-3.3921	0.031408	82.287	yes	0.466	0.648	0.544	0.845	0.552	1.271	1.626	0.713	1.619	1.716
1039	AQCGGGLLGVR	P13611	Versican core protein OS=Homo sapiens OX=9606 GN=VCAN PE=1 SV=3	2	544.287	-2.8638	5.1822e-05	108.47	yes	0.311	0.472	0.444	0.448	0.444	0.999	1.846	0.672	0.689	3.674
1040	AQCGGGLLGVR	P13611	Versican core protein OS=Homo sapiens OX=9606 GN=VCAN PE=1 SV=3	2	544.287	-2.9814	9.5858e-11	157.14	yes	0.268	0.27	0.371	0.406	0.449	0.983	2.069	0.463	0.946	3.774
1041	AQCGGGLLGVR	P13611	Versican core protein OS=Homo sapiens OX=9606 GN=VCAN PE=1 SV=3	3	363.194	-2.6999	6.6181e-06	114.89	yes	0.609	0.553	0.868	0.873	0.915	0.938	1.388	0.817	0.941	2.098
1042	AQEQQSLIHTNQAESHTAVGR	Q13201	Multimerin-1 OS=Homo sapiens OX=9606 GN=MMRN1 PE=1 SV=3	3	769.048	-2.8895	7.7619e-44	172.81	yes	0.772	0.821	0.836	0.484	1.38	1.016	1.827	0.324	1.718	0.823
1043	AQEQQSLIHTNQAESHTAVGR	Q13201	Multimerin-1 OS=Homo sapiens OX=9606 GN=MMRN1 PE=1 SV=3	4	577.037	-2.6625	1.8699e-273	327.06	yes	0.739	0.929	1.073	0.609	0.806	1.387	1.353	0.493	1.475	1.137
1044	AQGYSGLSVK	P07996	Thrombospondin-1 OS=Homo sapiens OX=9606 GN=THBS1 PE=1 SV=2	2	505.269	-4.2158	9.2983e-06	138.45	yes	1.402	0.89	1.19	0.713	1.693	0.997	1.508	0.201	0.69	0.717
1045	AQGYSGLSVK	P07996	Thrombospondin-1 OS=Homo sapiens OX=9606 GN=THBS1 PE=1 SV=2	3	337.182	-2.6356	1.1227e-05	127.93	yes	1.481	0.821	1.166	0.723	1.403	0.845	1.55	0.339	0.865	0.807
1046	AQIPILR	P04114	Apolipoprotein B-100 OS=Homo sapiens OX=9606 GN=APOB PE=1 SV=2	2	405.763	-2.3933	0.015163	104.45	yes	0.615	0.256	1.388	0.835	0.428	0.478	0.518	2.03	1.587	1.865
1047	AQIPILR	P04114	Apolipoprotein B-100 OS=Homo sapiens OX=9606 GN=APOB PE=1 SV=2	2	405.763		0.04561	60.972	yes	NA	NA	NA	NA	NA	NA	NA	NA	NA	NA
1048	AQIPILR	P04114	Apolipoprotein B-100 OS=Homo sapiens OX=9606 GN=APOB PE=1 SV=2	2	405.763	-2.5401	0.014076	107.32	yes	0.634	0.264	1.365	0.946	0.552	0.597	0.529	1.776	1.548	1.789
1049	AQIWDTAGQER	P62491	Ras-related protein Rab-11A OS=Homo sapiens OX=9606 GN=RAB11A PE=1 SV=3	2	637.81	-2.9132	5.0846e-05	109	yes	0.869	0.416	0.55	0.867	0.723	1.015	1.72	0.981	1.511	1.347
1050	AQIWDTAGQER	P62491	Ras-related protein Rab-11A OS=Homo sapiens OX=9606 GN=RAB11A PE=1 SV=3	2	637.81	-2.8736	5.9686e-08	136.93	yes	0.54	0.513	0.601	0.946	0.707	1.064	1.755	1.026	1.454	1.394
1051	AQLGGPEAAK	P04792	Heat shock protein beta-1 OS=Homo sapiens OX=9606 GN=HSPB1 PE=1 SV=2	2	471.256	-2.6878	0.0032706	89.805	yes	NA	NA	NA	NA	NA	NA	NA	NA	NA	NA
1052	AQLVDMK	P02671	Fibrinogen alpha chain OS=Homo sapiens OX=9606 GN=FGA PE=1 SV=2	3	274.146	-2.5025	0.043117	53.754	yes	NA	NA	NA	NA	NA	NA	NA	NA	NA	NA
1053	AQLVDMK	P02671	Fibrinogen alpha chain OS=Homo sapiens OX=9606 GN=FGA PE=1 SV=2	3	274.146	-2.5353	0.020951	67.981	yes	NA	NA	NA	NA	NA	NA	NA	NA	NA	NA
1054	AQLVDMK	P02671	Fibrinogen alpha chain OS=Homo sapiens OX=9606 GN=FGA PE=1 SV=2	3	274.146	-3.1953	0.041076	54.611	yes	NA	NA	NA	NA	NA	NA	NA	NA	NA	NA
1055	AQLVDMK	P02671	Fibrinogen alpha chain OS=Homo sapiens OX=9606 GN=FGA PE=1 SV=2	3	274.146	-2.7374	0.050381	50.703	yes	NA	NA	NA	NA	NA	NA	NA	NA	NA	NA
1056	AQLVDMK	P02671	Fibrinogen alpha chain OS=Homo sapiens OX=9606 GN=FGA PE=1 SV=2	3	274.146	-1.9544	0.042043	54.205	yes	0.66	0.57	0.956	0.807	1.052	1.755	1.013	0.968	1.111	1.108
1057	AQLVDMK	P02671	Fibrinogen alpha chain OS=Homo sapiens OX=9606 GN=FGA PE=1 SV=2	2	402.718	-2.9889	0.012233	114.28	yes	0.757	0.573	0.873	1.046	1.283	1.225	1.184	0.748	1.132	1.179
1058	AQLVDMK	P02671	Fibrinogen alpha chain OS=Homo sapiens OX=9606 GN=FGA PE=1 SV=2	3	268.814	-2.6466	0.0066949	91.626	yes	0.786	0.605	0.956	1.163	1.298	1.051	1.117	0.737	1.089	1.198
1059	AQLVDMK	P02671	Fibrinogen alpha chain OS=Homo sapiens OX=9606 GN=FGA PE=1 SV=2	2	402.718	-2.9418	0.016265	101.54	yes	0.766	0.567	0.768	1.093	1.147	1.235	1.183	0.634	1.321	1.286
1060	AQLVDMK	P02671	Fibrinogen alpha chain OS=Homo sapiens OX=9606 GN=FGA PE=1 SV=2	2	402.718	-3.0666	0.016265	101.54	yes	NA	NA	NA	NA	NA	NA	NA	NA	NA	NA
1061	AQLVDMK	P02671	Fibrinogen alpha chain OS=Homo sapiens OX=9606 GN=FGA PE=1 SV=2	3	268.814	-2.7547	0.01743	71.342	yes	0.83	0.67	0.935	1.144	1.149	1.016	1.144	0.87	0.893	1.349
1062	AQLVDMK	P02671	Fibrinogen alpha chain OS=Homo sapiens OX=9606 GN=FGA PE=1 SV=2	2	402.718	-3.0217	0.016265	101.54	yes	0.707	0.616	0.889	1.044	1.27	1.285	1.208	0.83	1.06	1.09
1063	AQLVDMK	P02671	Fibrinogen alpha chain OS=Homo sapiens OX=9606 GN=FGA PE=1 SV=2	3	268.814	-2.6475	0.01743	71.342	yes	NA	NA	NA	NA	NA	NA	NA	NA	NA	NA
1064	AQLVDMK	P02671	Fibrinogen alpha chain OS=Homo sapiens OX=9606 GN=FGA PE=1 SV=2	2	402.718	-2.4568	0.016265	101.54	yes	NA	NA	NA	NA	NA	NA	NA	NA	NA	NA
1065	AQLVDMK	P02671	Fibrinogen alpha chain OS=Homo sapiens OX=9606 GN=FGA PE=1 SV=2	2	402.718	-1.5632	0.042654	89.698	yes	NA	NA	NA	NA	NA	NA	NA	NA	NA	NA
1066	AQLVDMK	P02671	Fibrinogen alpha chain OS=Homo sapiens OX=9606 GN=FGA PE=1 SV=2	2	402.718	-1.8819	0.039588	91.069	yes	NA	NA	NA	NA	NA	NA	NA	NA	NA	NA
1067	AQLVDMK	P02671	Fibrinogen alpha chain OS=Homo sapiens OX=9606 GN=FGA PE=1 SV=2	2	402.718	-2.2382	0.043418	89.355	yes	1.04	0.74	0.852	1.244	1.006	1.259	0.885	0.815	1.003	1.157
1068	AQLVDMK	P02671	Fibrinogen alpha chain OS=Homo sapiens OX=9606 GN=FGA PE=1 SV=2	2	402.718	-3.6019	0.043418	89.355	yes	NA	NA	NA	NA	NA	NA	NA	NA	NA	NA
1069	AQLVDMK	P02671	Fibrinogen alpha chain OS=Homo sapiens OX=9606 GN=FGA PE=1 SV=2	2	402.718		1.1088e-05	101.54	yes	NA	NA	NA	NA	NA	NA	NA	NA	NA	NA
1070	AQLVDMK	P02671	Fibrinogen alpha chain OS=Homo sapiens OX=9606 GN=FGA PE=1 SV=2	2	402.718		0.012817	77.732	yes	NA	NA	NA	NA	NA	NA	NA	NA	NA	NA
1071	AQLVDMK	P02671	Fibrinogen alpha chain OS=Homo sapiens OX=9606 GN=FGA PE=1 SV=2	2	402.718		0.026198	69.812	yes	NA	NA	NA	NA	NA	NA	NA	NA	NA	NA
1072	AQLVDMK	P02671	Fibrinogen alpha chain OS=Homo sapiens OX=9606 GN=FGA PE=1 SV=2	2	402.718		0.038922	63.673	yes	NA	NA	NA	NA	NA	NA	NA	NA	NA	NA
1073	AQLVDMK	P02671	Fibrinogen alpha chain OS=Homo sapiens OX=9606 GN=FGA PE=1 SV=2	2	402.718		0.011616	78.516	yes	NA	NA	NA	NA	NA	NA	NA	NA	NA	NA
1074	AQLVDMK	P02671	Fibrinogen alpha chain OS=Homo sapiens OX=9606 GN=FGA PE=1 SV=2	2	402.718		0.012817	77.732	yes	NA	NA	NA	NA	NA	NA	NA	NA	NA	NA
1075	AQLVDMK	P02671	Fibrinogen alpha chain OS=Homo sapiens OX=9606 GN=FGA PE=1 SV=2	2	402.718		0.011616	78.516	yes	NA	NA	NA	NA	NA	NA	NA	NA	NA	NA
1076	AQLVDMK	P02671	Fibrinogen alpha chain OS=Homo sapiens OX=9606 GN=FGA PE=1 SV=2	2	402.718		0.012817	77.732	yes	NA	NA	NA	NA	NA	NA	NA	NA	NA	NA
1077	AQLVDMK	P02671	Fibrinogen alpha chain OS=Homo sapiens OX=9606 GN=FGA PE=1 SV=2	2	402.718	-2.6801	0.012233	114.28	yes	0.784	0.608	0.734	1.095	1.089	1.33	1.143	0.812	1.199	1.206
1078	AQLVDMK	P02671	Fibrinogen alpha chain OS=Homo sapiens OX=9606 GN=FGA PE=1 SV=2	3	268.814	-3.3692	0.040545	54.157	yes	1.06	0.629	0.98	0.997	1.123	1.356	0.992	0.787	0.91	1.166
1079	AQLVDMK	P02671	Fibrinogen alpha chain OS=Homo sapiens OX=9606 GN=FGA PE=1 SV=2	2	402.718	-3.835	0.042654	89.698	yes	NA	NA	NA	NA	NA	NA	NA	NA	NA	NA
1080	AQLYIDCEK	P07996	Thrombospondin-1 OS=Homo sapiens OX=9606 GN=THBS1 PE=1 SV=2	2	570.274	-3.1095	0.0013532	118.28	yes	1.22	0.986	1.302	0.459	1.685	1.077	1.756	0.219	0.701	0.596
1081	AQLYIDCEK	P07996	Thrombospondin-1 OS=Homo sapiens OX=9606 GN=THBS1 PE=1 SV=2	3	380.518	-2.065	0.0025597	79.148	yes	1.002	0.934	1.059	0.639	1.407	1.238	1.404	0.637	0.977	0.703
1082	AQMVQEDLEK	P26038	Moesin OS=Homo sapiens OX=9606 GN=MSN PE=1 SV=3	3	397.529	-2.0424	5.984e-05	110.39	yes	NA	NA	NA	NA	NA	NA	NA	NA	NA	NA
1083	AQMVQEDLEK	P26038	Moesin OS=Homo sapiens OX=9606 GN=MSN PE=1 SV=3	2	595.79	-2.6015	8.7647e-08	150.06	yes	0.826	0.467	0.781	1.23	0.928	1.205	1.347	0.572	1.739	0.904
1084	AQPENIPAK	P08123	Collagen alpha-2(I) chain OS=Homo sapiens OX=9606 GN=COL1A2 PE=1 SV=7	2	484.264	-3.3279	0.00091801	123.79	yes	0.273	0.287	0.412	0.441	0.463	4.201	0.919	0.422	1.032	1.55
1085	AQPVQVAEGSEPDGFWEALGGK	P06396	Gelsolin OS=Homo sapiens OX=9606 GN=GSN PE=1 SV=1	3	758.034	-0.37202	2.5548e-07	79.467	yes	NA	NA	NA	NA	NA	NA	NA	NA	NA	NA
1086	AQQEQELAADAFK	P14314	Glucosidase 2 subunit beta OS=Homo sapiens OX=9606 GN=PRKCSH PE=1 SV=2	3	483.572	-2.0412	0.00097968	72.321	yes	0.797	0.891	0.909	1.056	0.931	0.92	1.543	0.914	0.985	1.054
1087	AQQVAVQEQEIAR	O75955	Flotillin-1 OS=Homo sapiens OX=9606 GN=FLOT1 PE=1 SV=3	2	735.389	-2.2614	6.7489e-12	131.35	yes	NA	NA	NA	NA	NA	NA	NA	NA	NA	NA
1088	AQQVSQGLDVLTAK	P18206	Vinculin OS=Homo sapiens OX=9606 GN=VCL PE=1 SV=4	3	486.603	-3.9296	0.0012683	68.283	yes	NA	NA	NA	NA	NA	NA	NA	NA	NA	NA
1089	AQSELAAHQK	P25786	Proteasome subunit alpha type-1 OS=Homo sapiens OX=9606 GN=PSMA1 PE=1 SV=1	3	361.524	-4.7063	0.0010156	84.738	yes	0.261	0.251	0.224	0.285	0.267	0.345	6.922	0.467	0.476	0.502
1090	AQSESAQSK	P01920	HLA class II histocompatibility antigen, DQ beta 1 chain OS=Homo sapiens OX=9606 GN=HLA-DQB1 PE=1 SV=2	2	468.225	-6.4431	0.0048546	91.961	yes	0.639	0.337	0.354	0.697	0.307	0.284	0.358	0.044	0.849	6.131
1091	AQSGSVPQFK	P00451	Coagulation factor VIII OS=Homo sapiens OX=9606 GN=F8 PE=1 SV=1	3	350.186	-2.4545	0.0027644	72.321	yes	1.378	0.619	0.832	1.573	0.99	1.078	0.721	0.769	1.086	0.952
1092	AQSGSVPQFK	P00451	Coagulation factor VIII OS=Homo sapiens OX=9606 GN=F8 PE=1 SV=1	2	524.775	-4.1351	3.2637e-05	133.05	yes	0.511	0.199	0.432	0.683	0.388	1.047	1.259	1.302	3.025	1.156
1093	AQSIAYHLK	Q14515	SPARC-like protein 1 OS=Homo sapiens OX=9606 GN=SPARCL1 PE=1 SV=2	3	344.194		0.02864	50.353	yes	NA	NA	NA	NA	NA	NA	NA	NA	NA	NA
1094	AQTTVTCMENGWSPTPR	P08603	Complement factor H OS=Homo sapiens OX=9606 GN=CFH PE=1 SV=4	3	651.293	-2.0857	2.2832e-10	124.91	yes	NA	NA	NA	NA	NA	NA	NA	NA	NA	NA
1095	AQTTVTCMENGWSPTPR	P08603	Complement factor H OS=Homo sapiens OX=9606 GN=CFH PE=1 SV=4	3	651.293	-2.273	1.4733e-42	176.94	yes	0.776	1.057	1.343	1.15	1.252	0.907	0.712	0.425	1.544	0.834
1096	AQTTVTCMENGWSPTPR	P08603	Complement factor H OS=Homo sapiens OX=9606 GN=CFH PE=1 SV=4	2	976.435	-2.5996	1.9218e-22	157.57	yes	1.168	1.351	1.991	1.363	1.197	0.823	0.591	0.301	0.582	0.634
1097	AQTTVTCMENGWSPTPR	P08603	Complement factor H OS=Homo sapiens OX=9606 GN=CFH PE=1 SV=4	3	645.961	-1.8811	1.724e-97	235.24	yes	0.974	1.096	1.284	1.241	1.129	0.765	0.889	1.038	0.774	0.811
1098	AQTTVTCMENGWSPTPR	P08603	Complement factor H OS=Homo sapiens OX=9606 GN=CFH PE=1 SV=4	2	968.438	-2.1114	4.9335e-161	280.31	yes	1.218	1.458	1.978	1.28	1.213	0.687	0.64	0.316	0.651	0.559
1099	AQTTVTCMENGWSPTPR	P08603	Complement factor H OS=Homo sapiens OX=9606 GN=CFH PE=1 SV=4	3	651.621	-1.997	0.0013827	69.422	yes	NA	NA	NA	NA	NA	NA	NA	NA	NA	NA
1100	AQTTVTCMENGWSPTPR	P08603	Complement factor H OS=Homo sapiens OX=9606 GN=CFH PE=1 SV=4	3	651.621	-2.1765	2.5091e-10	130.77	yes	0.702	1.467	1.225	0.975	1.05	0.755	0.934	1.193	0.783	0.916
1101	AQVAAEK	P07942	Laminin subunit beta-1 OS=Homo sapiens OX=9606 GN=LAMB1 PE=1 SV=2	2	358.701	-4.8921	0.039588	91.069	yes	0.277	0.207	0.579	0.479	0.358	1.338	1.207	0.726	2.052	2.779
1102	AQWANPFDPSK	P05543	Thyroxine-binding globulin OS=Homo sapiens OX=9606 GN=SERPINA7 PE=1 SV=2	2	630.804	-2.8635	0.003684	83.204	yes	0.55	0.886	1.115	0.747	0.752	1.652	0.79	1.771	0.974	0.762
1103	AQWANPFDPSK	P05543	Thyroxine-binding globulin OS=Homo sapiens OX=9606 GN=SERPINA7 PE=1 SV=2	2	630.804	-3.6559	0.0016207	89.44	yes	0.504	1.032	1.183	0.605	0.838	1.771	0.729	1.653	0.986	0.7
1104	AQYDDIASR	Q9NSB4	Keratin, type II cuticular Hb2 OS=Homo sapiens OX=9606 GN=KRT82 PE=3 SV=3	2	519.746	-3.7467	0.0016116	115	yes	0.292	5.114	0.325	0.475	0.724	0.417	1.382	0.476	0.395	0.401
1105	AQYEDIAQK	P04264	Keratin, type II cytoskeletal 1 OS=Homo sapiens OX=9606 GN=KRT1 PE=1 SV=6	2	533.264	-3.4682	0.0017051	108.7	yes	0.876	1.894	0.826	1.46	1.762	0.726	1.119	0.431	0.54	0.367
1106	AQYEDIAQK	P04264	Keratin, type II cytoskeletal 1 OS=Homo sapiens OX=9606 GN=KRT1 PE=1 SV=6	3	355.845	-2.192	0.0037047	74.173	yes	NA	NA	NA	NA	NA	NA	NA	NA	NA	NA
1107	AQYEDIAQK	P04264	Keratin, type II cytoskeletal 1 OS=Homo sapiens OX=9606 GN=KRT1 PE=1 SV=6	3	355.845	-3.4054	0.00038205	99.815	yes	0.567	2.079	0.647	0.941	1.289	0.877	1.747	0.551	0.948	0.355
1108	AQYEDIAQK	P04264	Keratin, type II cytoskeletal 1 OS=Homo sapiens OX=9606 GN=KRT1 PE=1 SV=6	2	533.264	-4.3816	0.00046432	131.82	yes	0.672	1.983	0.681	0.899	1.276	0.847	1.75	0.496	0.865	0.531
1109	AQYEDIAQK	P04264	Keratin, type II cytoskeletal 1 OS=Homo sapiens OX=9606 GN=KRT1 PE=1 SV=6	2	533.264	-3.1562	0.0012125	120.06	yes	0.671	1.888	0.681	0.924	1.24	0.858	1.849	0.503	0.938	0.448
1110	AQYEDIAQK	P04264	Keratin, type II cytoskeletal 1 OS=Homo sapiens OX=9606 GN=KRT1 PE=1 SV=6	3	355.845	-2.235	0.0041694	72.325	yes	NA	NA	NA	NA	NA	NA	NA	NA	NA	NA
1111	AQYEDIAQK	P04264	Keratin, type II cytoskeletal 1 OS=Homo sapiens OX=9606 GN=KRT1 PE=1 SV=6	3	355.845		0.00021917	79.489	yes	NA	NA	NA	NA	NA	NA	NA	NA	NA	NA
1112	AQYEDIAQK	P04264	Keratin, type II cytoskeletal 1 OS=Homo sapiens OX=9606 GN=KRT1 PE=1 SV=6	2	533.264	-3.8899	0.024057	72.2	yes	0.821	1.074	0.816	0.975	1.195	0.982	1.51	0.729	1.048	0.851
1113	AQYEEIANR	P13647	Keratin, type II cytoskeletal 5 OS=Homo sapiens OX=9606 GN=KRT5 PE=1 SV=3	2	547.267	-2.8214	0.0015567	115.7	yes	0.759	1.76	0.881	1.162	1.271	0.82	1.613	0.473	0.753	0.51
1114	AQYEEIAQR	P35908	Keratin, type II cytoskeletal 2 epidermal OS=Homo sapiens OX=9606 GN=KRT2 PE=1 SV=2	2	554.275	-2.4368	0.0016605	104.82	no	0.81	2.021	0.72	1.226	1.702	0.754	1.159	0.5	0.552	0.556
1115	AQYEEIAQR	P35908	Keratin, type II cytoskeletal 2 epidermal OS=Homo sapiens OX=9606 GN=KRT2 PE=1 SV=2	2	554.275	-2.9029	8.0982e-05	143.96	no	0.712	2.354	0.464	0.821	1.278	0.672	1.641	0.507	1.155	0.396
1116	AQYEEIAQR	P35908	Keratin, type II cytoskeletal 2 epidermal OS=Homo sapiens OX=9606 GN=KRT2 PE=1 SV=2	3	369.852	-2.7865	0.004747	70.028	no	0.979	2.316	0.924	NA	0.502	0.903	NA	0.817	0.559	NA
1117	AQYVLISPEASSR	P80108	Phosphatidylinositol-glycan-specific phospholipase D OS=Homo sapiens OX=9606 GN=GPLD1 PE=1 SV=3	3	474.253	-2.2064	0.0051114	59.248	yes	NA	NA	NA	NA	NA	NA	NA	NA	NA	NA
1118	AQYVLISPEASSR	P80108	Phosphatidylinositol-glycan-specific phospholipase D OS=Homo sapiens OX=9606 GN=GPLD1 PE=1 SV=3	2	710.875	-2.68	0.00019361	98.943	yes	1.159	1.168	1.817	1.113	1.224	0.712	0.363	1.007	0.708	0.727
1119	AREDIFMETLK	P25311	Zinc-alpha-2-glycoprotein OS=Homo sapiens OX=9606 GN=AZGP1 PE=1 SV=2	3	451.567	-2.1147	9.1653e-06	114.72	yes	0.322	2.349	1.731	0.502	1.15	0.858	0.552	1.325	0.812	0.4
1120	ARPEVNLK	P24043	Laminin subunit alpha-2 OS=Homo sapiens OX=9606 GN=LAMA2 PE=1 SV=4	3	309.519	-2.6797	2.6703e-05	155.42	yes	0.189	0.205	0.283	0.222	0.268	1.513	1.071	0.53	2.35	3.368
1121	ARPEVNLK	P24043	Laminin subunit alpha-2 OS=Homo sapiens OX=9606 GN=LAMA2 PE=1 SV=4	3	309.519	-2.2615	0.0044402	89.698	yes	0.23	0.236	0.336	0.255	0.333	1.3	1.219	0.599	2.239	3.253
1122	ASAGPQPLLVQSCK	Q9Y490	Talin-1 OS=Homo sapiens OX=9606 GN=TLN1 PE=1 SV=3	3	485.926	-2.5971	0.0017731	65.528	yes	NA	NA	NA	NA	NA	NA	NA	NA	NA	NA
1123	ASCCCSLGK	P35555	Fibrillin-1 OS=Homo sapiens OX=9606 GN=FBN1 PE=1 SV=3	2	521.709	-3.6937	0.0017474	112.36	yes	0.779	0.863	0.617	0.818	0.694	1.256	1.184	0.555	1.242	1.991
1124	ASCCCSLGK	P35555	Fibrillin-1 OS=Homo sapiens OX=9606 GN=FBN1 PE=1 SV=3	2	521.709	-4.3168	0.013332	80.706	yes	0.601	0.626	0.555	0.813	0.592	1.398	1.196	0.496	1.607	2.116
1125	ASCYDGR	P00748	Coagulation factor XII OS=Homo sapiens OX=9606 GN=F12 PE=1 SV=3	2	414.669	-4.8754	0.033048	93.992	yes	0.488	3.123	0.935	0.306	2.213	0.703	0.593	0.607	0.412	0.622
1126	ASDTAMYYCAR	A0A0C4DH38	Immunoglobulin heavy variable 5-51 OS=Homo sapiens OX=9606 GN=IGHV5-51 PE=3 SV=1	2	662.768	-3.9452	1.5032e-05	127.7	no	1.008	0.866	0.894	0.604	3.183	0.636	2.002	0.145	0.224	0.438
1127	ASDTAMYYCAR	A0A0C4DH38	Immunoglobulin heavy variable 5-51 OS=Homo sapiens OX=9606 GN=IGHV5-51 PE=3 SV=1	2	662.768	-3.3326	1.1144e-05	130.01	no	0.959	0.897	0.806	0.611	3.029	0.68	2.185	0.186	0.326	0.321
1128	ASDTAMYYCAR	A0A0C4DH38	Immunoglobulin heavy variable 5-51 OS=Homo sapiens OX=9606 GN=IGHV5-51 PE=3 SV=1	2	654.771	-2.6481	1.1514e-10	156.58	no	0.996	0.782	0.806	0.666	3.206	0.793	1.792	0.211	0.317	0.431
1129	ASDTAMYYCAR	A0A0C4DH38	Immunoglobulin heavy variable 5-51 OS=Homo sapiens OX=9606 GN=IGHV5-51 PE=3 SV=1	3	436.85	-1.7033	9.747e-05	97.472	no	NA	NA	NA	NA	NA	NA	NA	NA	NA	NA
1130	ASDTAMYYCAR	A0A0C4DH38	Immunoglobulin heavy variable 5-51 OS=Homo sapiens OX=9606 GN=IGHV5-51 PE=3 SV=1	2	654.771	-3.3995	1.5364e-06	134.3	no	0.972	0.647	0.918	0.699	2.966	0.6	2.151	0.182	0.384	0.481
1131	ASDTAMYYCAR	A0A0C4DH38	Immunoglobulin heavy variable 5-51 OS=Homo sapiens OX=9606 GN=IGHV5-51 PE=3 SV=1	3	436.85	-2.7081	0.0007512	81.335	no	NA	NA	NA	NA	NA	NA	NA	NA	NA	NA
1132	ASEFLGYWEPR	P12259	Coagulation factor V OS=Homo sapiens OX=9606 GN=F5 PE=1 SV=4	3	452.219	-2.8463	0.00087282	79.23	yes	NA	NA	NA	NA	NA	NA	NA	NA	NA	NA
1133	ASEFLGYWEPR	P12259	Coagulation factor V OS=Homo sapiens OX=9606 GN=F5 PE=1 SV=4	2	677.825	-3.4662	0.0025033	86.772	yes	0.567	0.524	1.424	1.285	1.006	1.363	0.671	0.761	1.122	1.277
1134	ASEFLGYWEPR	P12259	Coagulation factor V OS=Homo sapiens OX=9606 GN=F5 PE=1 SV=4	2	677.825	-1.4469	0.00038223	98.902	yes	0.619	0.681	1.157	1.102	0.938	1.402	0.781	0.788	1.229	1.303
1135	ASEFLGYWEPR	P12259	Coagulation factor V OS=Homo sapiens OX=9606 GN=F5 PE=1 SV=4	3	452.219	-0.82539	0.0012797	75.819	yes	1.482	0.317	1.741	1.281	0.509	0.43	0.398	1.335	1.58	0.928
1136	ASFNHFDR	P12814	Alpha-actinin-1 OS=Homo sapiens OX=9606 GN=ACTN1 PE=1 SV=2	3	331.823	-2.2575	0.001124	106.68	yes	NA	NA	NA	NA	NA	NA	NA	NA	NA	NA
1137	ASFTCTCK	P07225	Vitamin K-dependent protein S OS=Homo sapiens OX=9606 GN=PROS1 PE=1 SV=1	2	487.707	-3.2239	0.016486	91.867	yes	0.693	0.734	0.901	1.283	0.85	0.84	2.381	0.446	0.869	1.003
1138	ASFTCTCK	P07225	Vitamin K-dependent protein S OS=Homo sapiens OX=9606 GN=PROS1 PE=1 SV=1	3	325.474	-1.982	0.0011345	106.36	yes	0.608	0.881	1.163	1.272	0.745	0.96	2.133	0.398	0.96	0.88
1139	ASFTCTCKPGWQGEK	P07225	Vitamin K-dependent protein S OS=Homo sapiens OX=9606 GN=PROS1 PE=1 SV=1	3	586.264	-1.8758	0.0036895	63.321	yes	NA	NA	NA	NA	NA	NA	NA	NA	NA	NA
1140	ASFTCTCKPGWQGEK	P07225	Vitamin K-dependent protein S OS=Homo sapiens OX=9606 GN=PROS1 PE=1 SV=1	4	439.95	-2.8546	6.0677e-44	184	yes	0.942	0.639	1.121	1.675	1.031	0.943	0.873	0.495	1.113	1.168
1141	ASGPPVSELITK	P10412	Histone H1.4 OS=Homo sapiens OX=9606 GN=HIST1H1E PE=1 SV=2	2	599.838	-2.4661	1.3255e-07	115.12	yes	1.386	0.866	0.919	1.411	0.832	0.957	0.34	0.944	1.04	1.305
1142	ASGPPVSELITK	P10412	Histone H1.4 OS=Homo sapiens OX=9606 GN=HIST1H1E PE=1 SV=2	2	599.838	-0.98843	0.0050553	75.589	yes	NA	NA	NA	NA	NA	NA	NA	NA	NA	NA
1143	ASGPPVSELITK	P10412	Histone H1.4 OS=Homo sapiens OX=9606 GN=HIST1H1E PE=1 SV=2	2	599.838	-2.6581	8.4459e-08	119.88	yes	1.363	0.92	0.794	1.416	0.986	1.411	0.483	0.581	0.865	1.18
1144	ASGSLPYTQTLQDHLNSLK	P04114	Apolipoprotein B-100 OS=Homo sapiens OX=9606 GN=APOB PE=1 SV=2	3	692.02	-2.4098	4.1627e-94	226.44	yes	0.612	0.279	1.145	0.655	0.417	0.504	0.458	2.084	1.717	2.129
1145	ASGSLPYTQTLQDHLNSLK	P04114	Apolipoprotein B-100 OS=Homo sapiens OX=9606 GN=APOB PE=1 SV=2	4	519.267	-2.0668	7.6668e-15	143.46	yes	NA	NA	NA	NA	NA	NA	NA	NA	NA	NA
1146	ASGSLPYTQTLQDHLNSLK	P04114	Apolipoprotein B-100 OS=Homo sapiens OX=9606 GN=APOB PE=1 SV=2	3	692.02	-2.2182	6.242e-23	150.69	yes	0.398	0.426	1.104	0.831	0.568	0.286	0.384	2.198	1.765	2.04
1147	ASGSLPYTQTLQDHLNSLK	P04114	Apolipoprotein B-100 OS=Homo sapiens OX=9606 GN=APOB PE=1 SV=2	3	691.692	-2.3164	2.0704e-07	116.85	yes	0.899	0.96	1.097	1.02	0.923	0.61	0.705	1.356	1.193	1.238
1148	ASGSLPYTQTLQDHLNSLK	P04114	Apolipoprotein B-100 OS=Homo sapiens OX=9606 GN=APOB PE=1 SV=2	3	691.692	-2.5601	8.3549e-122	249.14	yes	0.723	0.364	1.802	0.973	0.587	0.25	0.217	2.067	1.38	1.636
1149	ASGSLPYTQTLQDHLNSLK	P04114	Apolipoprotein B-100 OS=Homo sapiens OX=9606 GN=APOB PE=1 SV=2	3	691.692	-3.3241	3.3154e-32	163.18	yes	0.418	0.552	1.201	0.76	0.416	0.627	0.556	2.39	1.353	1.726
1150	ASGSLPYTQTLQDHLNSLK	P04114	Apolipoprotein B-100 OS=Homo sapiens OX=9606 GN=APOB PE=1 SV=2	3	691.692	-2.5299	2.2919e-94	224.86	yes	0.497	0.119	0.964	0.505	0.243	0.194	0.218	2.801	2.619	1.839
1151	ASGSLPYTQTLQDHLNSLK	P04114	Apolipoprotein B-100 OS=Homo sapiens OX=9606 GN=APOB PE=1 SV=2	4	519.021	-1.7216	1.306e-23	153.21	yes	0.588	0.298	1.053	0.629	0.346	0.325	0.326	2.442	2.088	1.905
1152	ASGSLPYTQTLQDHLNSLK	P04114	Apolipoprotein B-100 OS=Homo sapiens OX=9606 GN=APOB PE=1 SV=2	3	691.692	-1.7207	4.5655e-32	160.02	yes	0.63	0.318	1.133	0.645	0.363	0.261	0.243	2.492	1.989	1.927
1153	ASGSLPYTQTLQDHLNSLK	P04114	Apolipoprotein B-100 OS=Homo sapiens OX=9606 GN=APOB PE=1 SV=2	4	519.021	-1.4722	3.184e-11	130.01	yes	0.873	0.824	0.977	1.014	0.885	0.709	0.555	1.452	1.345	1.364
1154	ASHEEVEGLVEK	Q08380	Galectin-3-binding protein OS=Homo sapiens OX=9606 GN=LGALS3BP PE=1 SV=1	3	442.889	-2.2222	2.1547e-08	116.03	yes	1.182	0.481	1.503	1.062	1.129	1.78	0.764	0.35	0.889	0.862
1155	ASHEEVEGLVEK	Q08380	Galectin-3-binding protein OS=Homo sapiens OX=9606 GN=LGALS3BP PE=1 SV=1	2	663.83	-2.9697	1.6112e-14	155.08	yes	0.903	1.144	1.337	1.172	1.163	1.218	0.76	0.386	0.961	0.956
1156	ASHEEVEGLVEK	Q08380	Galectin-3-binding protein OS=Homo sapiens OX=9606 GN=LGALS3BP PE=1 SV=1	3	442.889	-1.9647	0.0012024	72.705	yes	NA	NA	NA	NA	NA	NA	NA	NA	NA	NA
1157	ASHEEVEGLVEK	Q08380	Galectin-3-binding protein OS=Homo sapiens OX=9606 GN=LGALS3BP PE=1 SV=1	3	442.889	-3.5934	0.00051841	80.318	yes	0.363	0.753	0.608	1.847	1.908	1.395	0.663	0.885	0.625	0.954
1158	ASHLGLAR	P01024	Complement C3 OS=Homo sapiens OX=9606 GN=C3 PE=1 SV=2	2	412.74	-2.2046	0.0017443	142.79	yes	0.634	1.801	2.149	1.006	1.49	0.877	0.484	0.438	0.489	0.631
1159	ASITALEAK	P35579	Myosin-9 OS=Homo sapiens OX=9606 GN=MYH9 PE=1 SV=4	2	452.261	-1.9811	0.0013035	118.91	yes	NA	NA	NA	NA	NA	NA	NA	NA	NA	NA
1160	ASITALEAK	P35579	Myosin-9 OS=Homo sapiens OX=9606 GN=MYH9 PE=1 SV=4	3	301.843	-1.7806	0.00077556	93.178	yes	0.111	0.299	0.333	0.738	0.355	1.945	1.466	0.477	1.383	2.894
1161	ASKPGWWLLNTEVGENQR	P12259	Coagulation factor V OS=Homo sapiens OX=9606 GN=F5 PE=1 SV=4	3	695.689	-1.485	0.014751	50.957	yes	0.882	0.46	1.428	1.096	0.631	1.262	0.232	1.44	1.157	1.412
1162	ASLAFLQK	Q13093	Platelet-activating factor acetylhydrolase OS=Homo sapiens OX=9606 GN=PLA2G7 PE=1 SV=1	2	439.261	-2.9094	0.011224	97.431	yes	NA	NA	NA	NA	NA	NA	NA	NA	NA	NA
1163	ASLENSLEETK	P08779	Keratin, type I cytoskeletal 16 OS=Homo sapiens OX=9606 GN=KRT16 PE=1 SV=4	2	610.804	-2.9317	4.9031e-14	164.48	no	0.594	3.549	0.588	0.741	1.249	0.777	1.164	0.302	0.746	0.29
1164	ASLENSLEETK	P08779	Keratin, type I cytoskeletal 16 OS=Homo sapiens OX=9606 GN=KRT16 PE=1 SV=4	3	407.538	-2.0083	1.0105e-05	105.2	no	0.526	2.606	0.567	0.765	1.249	1.452	1.143	0.457	0.799	0.437
1165	ASLENSLEETK	P08779	Keratin, type I cytoskeletal 16 OS=Homo sapiens OX=9606 GN=KRT16 PE=1 SV=4	2	610.804	-3.0663	3.4651e-19	172.09	no	0.538	3.366	0.582	0.766	1.235	0.758	1.418	0.362	0.74	0.234
1166	ASLENSLEETK	P08779	Keratin, type I cytoskeletal 16 OS=Homo sapiens OX=9606 GN=KRT16 PE=1 SV=4	3	407.538	-2.2792	1.231e-06	125.97	no	0.598	2.444	0.817	0.755	1.242	0.978	1.149	0.659	0.842	0.516
1167	ASLVPMEHCITR	Q14515	SPARC-like protein 1 OS=Homo sapiens OX=9606 GN=SPARCL1 PE=1 SV=2	3	471.904	-2.9071	8.5932e-05	95.094	yes	NA	NA	NA	NA	NA	NA	NA	NA	NA	NA
1168	ASPAFLASQNTK	P20742	Pregnancy zone protein OS=Homo sapiens OX=9606 GN=PZP PE=1 SV=4	2	617.825	-3.0886	1.5282e-08	131.35	yes	1.542	0.468	1.215	0.458	2.356	1.755	0.226	0.256	0.603	1.121
1169	ASPAFLASQNTK	P20742	Pregnancy zone protein OS=Homo sapiens OX=9606 GN=PZP PE=1 SV=4	3	412.219	-2.1034	6.6089e-05	96.604	yes	NA	NA	NA	NA	NA	NA	NA	NA	NA	NA
1170	ASPTSPK	P01876	Immunoglobulin heavy constant alpha 1 OS=Homo sapiens OX=9606 GN=IGHA1 PE=1 SV=2	2	344.187	-5.0321	0.049117	86.794	no	1.074	0.77	0.594	1.402	0.801	1.176	1.21	0.553	1.32	1.1
1171	ASQGISSALAWYQQK	P0DP09	Immunoglobulin kappa variable 1-13 OS=Homo sapiens OX=9606 GN=IGKV1-13 PE=3 SV=1	3	546.614	-2.1696	0.0008337	71.98	yes	1.749	0.799	1.157	1.077	1.105	0.876	0.507	0.941	0.96	0.829
1172	ASQQINALR	Q7Z4S6	Kinesin-like protein KIF21A OS=Homo sapiens OX=9606 GN=KIF21A PE=1 SV=2	2	501.764	-2.1756	0.0065011	101.65	yes	2.179	1.252	1.319	1.63	0.888	0.421	0.456	0.834	0.477	0.544
1173	ASQSVSSNLAWYQQK	A0A087WSY6	Immunoglobulin kappa variable 3D-15 OS=Homo sapiens OX=9606 GN=IGKV3D-15 PE=3 SV=6	3	566.609	-1.686	7.3051e-37	173.44	yes	1.108	1.525	0.978	1.062	0.902	1.037	0.616	0.567	1.221	0.983
1174	ASQSVSSNLAWYQQK	A0A087WSY6	Immunoglobulin kappa variable 3D-15 OS=Homo sapiens OX=9606 GN=IGKV3D-15 PE=3 SV=6	3	566.281	-2.7437	6.7358e-07	114.64	yes	1.427	1.607	1.148	0.992	1.069	0.722	1.024	0.284	0.922	0.805
1175	ASQSVSSNLAWYQQKPGQAPR	A0A087WSY6	Immunoglobulin kappa variable 3D-15 OS=Homo sapiens OX=9606 GN=IGKV3D-15 PE=3 SV=6	3	768.389	-3.4989	1.0614e-99	224.59	yes	2.683	0.872	1.289	1.44	0.736	0.468	0.326	0.257	1.24	0.688
1176	ASQSVSSSYLAWYQQK	P01619	Immunoglobulin kappa variable 3-20 OS=Homo sapiens OX=9606 GN=IGKV3-20 PE=1 SV=2	3	611.632	-2.0485	3.3915e-16	143.93	yes	1.211	1.148	1.384	0.921	2.352	0.6	0.505	0.258	0.605	1.017
1177	ASRDEIFATAKENEK	P35749	Myosin-11 OS=Homo sapiens OX=9606 GN=MYH11 PE=1 SV=3	4	427.968	-2.3878	0.0054233	58.32	yes	1.191	0.786	1.043	1.346	0.963	2.966	0.891	0.18	0.446	0.187
1178	ASSFLGEK	P0C0L5	Complement C4-B OS=Homo sapiens OX=9606 GN=C4B PE=1 SV=2	2	419.719	-3.9853	0.007363	101.65	yes	0.36	0.475	1.569	0.398	0.722	1.145	1.11	0.691	2.546	0.984
1179	ASSFLGEK	P0C0L5	Complement C4-B OS=Homo sapiens OX=9606 GN=C4B PE=1 SV=2	3	280.148	-3.7288	0.0028809	91.853	yes	0.364	0.519	1.33	0.633	0.785	1.194	0.898	0.86	2.262	1.156
1180	ASSIIDELFQDR	P10909	Clusterin OS=Homo sapiens OX=9606 GN=CLU PE=1 SV=1	2	697.352	-1.699	3.2288e-08	125.53	yes	0.518	0.409	1.109	0.562	0.581	0.898	0.972	1.993	1.692	1.266
1181	ASSIIDELFQDR	P10909	Clusterin OS=Homo sapiens OX=9606 GN=CLU PE=1 SV=1	3	465.237	-0.95055	2.7601e-09	131.17	yes	0.742	0.52	1	0.94	0.884	0.893	1.064	1.476	1.339	1.143
1182	ASSLESGVPSR	P0DOX7	Immunoglobulin kappa light chain OS=Homo sapiens OX=9606 PE=1 SV=1	3	363.856	-2.6646	0.0037585	64.918	yes	NA	NA	NA	NA	NA	NA	NA	NA	NA	NA
1183	ASSLESGVPSR	P0DOX7	Immunoglobulin kappa light chain OS=Homo sapiens OX=9606 PE=1 SV=1	2	545.28	-3.0011	0.00085074	95.094	yes	1.337	0.911	1.084	1.168	1.336	0.877	1.495	0.438	0.608	0.745
1184	ASSTPSPK	Q7Z591	AT-hook-containing transcription factor OS=Homo sapiens OX=9606 GN=AKNA PE=1 SV=2	2	387.703	-4.8675	0.0058045	110.12	yes	1.389	0.941	0.757	1.531	0.738	1.013	1.279	0.603	1.081	0.668
1185	ASSTPSPK	Q7Z591	AT-hook-containing transcription factor OS=Homo sapiens OX=9606 GN=AKNA PE=1 SV=2	3	258.805	-5.057	0.0083408	75.109	yes	1.436	0.715	0.751	1.66	0.721	1.195	1.264	0.563	1.078	0.616
1186	ASTPNGYDNGIIWATWK	P02679	Fibrinogen gamma chain OS=Homo sapiens OX=9606 GN=FGG PE=1 SV=3	2	947.952	-2.0745	0.0026839	89.468	yes	0.692	0.692	0.887	0.931	0.996	0.552	0.809	1.24	1.592	1.609
1187	ASTPNGYDNGIIWATWK	P02679	Fibrinogen gamma chain OS=Homo sapiens OX=9606 GN=FGG PE=1 SV=3	3	632.304	-2.0804	6.969e-23	155.2	yes	0.646	0.644	0.844	1.098	0.87	0.785	0.989	1.114	1.507	1.503
1188	ASTPNGYDNGIIWATWK	P02679	Fibrinogen gamma chain OS=Homo sapiens OX=9606 GN=FGG PE=1 SV=3	4	474.48	-1.9038	0.032151	69.485	yes	0.637	0.63	1.046	1.112	0.771	1.107	1.182	0.7	1.368	1.448
1189	ASTPNGYDNGIIWATWK	P02679	Fibrinogen gamma chain OS=Homo sapiens OX=9606 GN=FGG PE=1 SV=3	3	632.304	-1.7027	0.00042411	84.653	yes	0.714	0.945	1.169	1.168	0.928	0.471	0.782	1.282	1.159	1.382
1190	ASTPNGYDNGIIWATWK	P02679	Fibrinogen gamma chain OS=Homo sapiens OX=9606 GN=FGG PE=1 SV=3	3	632.304	-1.6881	8.4767e-11	134.82	yes	0.687	0.734	0.969	1.055	1.058	0.705	0.814	1.123	1.585	1.271
1191	ASTPNGYDNGIIWATWK	P02679	Fibrinogen gamma chain OS=Homo sapiens OX=9606 GN=FGG PE=1 SV=3	2	947.952	-2.0721	9.8977e-111	250.1	yes	0.717	0.771	0.959	0.944	0.914	0.634	0.714	1.307	1.549	1.49
1192	ASTPNGYDNGIIWATWK	P02679	Fibrinogen gamma chain OS=Homo sapiens OX=9606 GN=FGG PE=1 SV=3	3	632.304	-1.5769	7.6733e-53	184.99	yes	0.733	0.741	0.977	1.01	1.022	0.69	0.808	1.166	1.429	1.424
1193	ASTPNGYDNGIIWATWK	P02679	Fibrinogen gamma chain OS=Homo sapiens OX=9606 GN=FGG PE=1 SV=3	4	474.48	-1.5311	8.8588e-09	127.83	yes	0.706	0.834	0.947	0.97	0.995	0.79	1.02	1.057	1.333	1.347
1194	ASTPNGYDNGIIWATWK	P02679	Fibrinogen gamma chain OS=Homo sapiens OX=9606 GN=FGG PE=1 SV=3	3	632.304	-0.98708	1.4098e-22	150.39	yes	0.633	0.833	0.88	1.206	0.954	0.89	0.84	1.177	1.322	1.264
1195	ASTPNGYDNGIIWATWK	P02679	Fibrinogen gamma chain OS=Homo sapiens OX=9606 GN=FGG PE=1 SV=3	3	632.304	-2.4198	0.014668	56.817	yes	0.724	0.573	0.746	1.148	1.16	0.922	0.427	1.14	1.593	1.567
1196	ASTPNGYDNGIIWATWK	P02679	Fibrinogen gamma chain OS=Homo sapiens OX=9606 GN=FGG PE=1 SV=3	3	632.304	-2.8422	0.03589	49.537	yes	0.688	NA	0.921	1.737	0.67	1.029	NA	1.572	0.732	0.651
1197	ASTPNGYDNGIIWATWK	P02679	Fibrinogen gamma chain OS=Homo sapiens OX=9606 GN=FGG PE=1 SV=3	3	632.304	-2.8851	0.040324	48.288	yes	1.072	NA	1.013	NA	NA	0.697	NA	1.386	1.298	0.533
1198	ASTPNGYDNGIIWATWK	P02679	Fibrinogen gamma chain OS=Homo sapiens OX=9606 GN=FGG PE=1 SV=3	3	632.304	-2.4023	4.3089e-10	127.83	yes	0.877	0.691	0.98	1.197	0.905	0.91	0.32	1.106	1.363	1.651
1199	ASTPNGYDNGIIWATWK	P02679	Fibrinogen gamma chain OS=Homo sapiens OX=9606 GN=FGG PE=1 SV=3	3	631.976	-0.82729	3.7751e-23	153.22	yes	0.753	0.591	1.121	1.133	0.903	0.478	0.455	1.287	1.69	1.588
1200	ASTPNGYDNGIIWATWK	P02679	Fibrinogen gamma chain OS=Homo sapiens OX=9606 GN=FGG PE=1 SV=3	2	947.46	-0.84158	0.00018571	109.72	yes	0.669	0.481	1.201	1.06	0.95	0.515	0.341	1.45	1.804	1.528
1201	ASTPNGYDNGIIWATWK	P02679	Fibrinogen gamma chain OS=Homo sapiens OX=9606 GN=FGG PE=1 SV=3	4	474.234	-0.17569	0.00013517	99.344	yes	0.745	0.581	1.025	1.191	0.733	0.793	0.682	1.523	1.328	1.399
1202	ASTPNGYDNGIIWATWK	P02679	Fibrinogen gamma chain OS=Homo sapiens OX=9606 GN=FGG PE=1 SV=3	3	631.976	-0.52491	0.0055934	56.817	yes	NA	NA	NA	NA	NA	NA	NA	NA	NA	NA
1203	ASTPNGYDNGIIWATWK	P02679	Fibrinogen gamma chain OS=Homo sapiens OX=9606 GN=FGG PE=1 SV=3	3	631.976	-2.7335	3.9358e-23	152.94	yes	0.447	0.579	0.854	0.814	0.737	0.809	0.637	1.585	1.889	1.649
1204	ASTPNGYDNGIIWATWK	P02679	Fibrinogen gamma chain OS=Homo sapiens OX=9606 GN=FGG PE=1 SV=3	2	947.46	-2.1795	0.003257	69.979	yes	0.645	0.467	1.322	0.751	0.765	0.305	0.368	1.597	2.187	1.592
1205	ASTPNGYDNGIIWATWK	P02679	Fibrinogen gamma chain OS=Homo sapiens OX=9606 GN=FGG PE=1 SV=3	3	631.976	-2.5327	0.00063211	68.845	yes	0.774	0.48	1.022	1.06	0.783	0.754	0.784	1.157	1.889	1.297
1206	ASTPNGYDNGIIWATWK	P02679	Fibrinogen gamma chain OS=Homo sapiens OX=9606 GN=FGG PE=1 SV=3	3	632.632	-1.7085	1.4121e-06	116.96	yes	0.747	0.691	0.861	1.097	1.023	0.716	0.922	1.032	1.51	1.401
1207	ASYLDCIR	P02787	Serotransferrin OS=Homo sapiens OX=9606 GN=TF PE=1 SV=3	2	499.242	-2.3212	0.0067275	105.1	yes	0.28	2.842	2.093	0.413	1.6	0.918	0.701	0.314	0.524	0.316
1208	ASYPDITGEK	P11597	Cholesteryl ester transfer protein OS=Homo sapiens OX=9606 GN=CETP PE=1 SV=2	2	540.764	-4.0213	0.021527	67.385	yes	1.413	0.764	0.923	1.033	1.055	1.377	0.897	0.704	1.007	0.829
1209	ATAENEFVALK	P78385	Keratin, type II cuticular Hb3 OS=Homo sapiens OX=9606 GN=KRT83 PE=1 SV=2	2	596.814	-4.1799	3.2451e-08	142.12	no	0.262	5.716	NA	0.237	0.602	0.208	1.234	0.242	0.221	0.279
1210	ATAENEFVALKK	P78385	Keratin, type II cuticular Hb3 OS=Homo sapiens OX=9606 GN=KRT83 PE=1 SV=2	3	440.91	-2.686	8.6703e-06	104.17	no	0.436	5.024	0.441	0.706	0.715	0.411	0.525	0.818	0.458	0.467
1211	ATAENEFVVLK	P78386	Keratin, type II cuticular Hb5 OS=Homo sapiens OX=9606 GN=KRT85 PE=1 SV=1	2	610.83	-3.1155	4.3188e-06	130.1	yes	0.32	5.395	0.305	0.499	0.624	0.549	1.247	0.302	0.413	0.345
1212	ATALAIMGDK	Q07954	Prolow-density lipoprotein receptor-related protein 1 OS=Homo sapiens OX=9606 GN=LRP1 PE=1 SV=2	2	495.768	-3.0613	0.00047363	100.93	yes	0.787	0.603	0.725	0.714	1.819	1.099	1.547	0.624	0.937	1.145
1213	ATALAIMGDK	Q07954	Prolow-density lipoprotein receptor-related protein 1 OS=Homo sapiens OX=9606 GN=LRP1 PE=1 SV=2	3	330.848	-2.6171	0.035404	46.844	yes	0.484	0.52	0.895	0.724	1.974	1.171	1.325	0.759	1.153	0.996
1214	ATALAIMGDK	Q07954	Prolow-density lipoprotein receptor-related protein 1 OS=Homo sapiens OX=9606 GN=LRP1 PE=1 SV=2	2	495.768	-3.2665	0.00034374	111.63	yes	0.737	0.556	0.741	0.629	1.943	1.24	1.523	0.521	0.998	1.112
1215	ATANFGK	O00139	Kinesin-like protein KIF2A OS=Homo sapiens OX=9606 GN=KIF2A PE=1 SV=3	2	376.185	-2.7488	0.042687	44.692	yes	1.604	0.976	0.812	1.601	0.986	1.093	0.275	0.629	0.817	1.206
1216	ATANSQVMGSANSTLR	Q9NQ84	G-protein coupled receptor family C group 5 member C OS=Homo sapiens OX=9606 GN=GPRC5C PE=1 SV=2	3	536.598	-2.8224	0.020689	45.342	yes	NA	NA	NA	NA	NA	NA	NA	NA	NA	NA
1217	ATAQMLEVMFK	P18428	Lipopolysaccharide-binding protein OS=Homo sapiens OX=9606 GN=LBP PE=1 SV=3	3	428.882	-2.0874	0.011067	55.258	yes	0.595	0.494	0.57	0.882	0.673	1.657	0.938	0.544	1.572	2.075
1218	ATAQMLEVMFK	P18428	Lipopolysaccharide-binding protein OS=Homo sapiens OX=9606 GN=LBP PE=1 SV=3	3	428.882	-2.8952	0.005262	63.091	yes	0.315	0.293	0.344	0.859	0.373	1.116	0.648	3.581	1.283	1.188
1219	ATAQMLEVMFK	P18428	Lipopolysaccharide-binding protein OS=Homo sapiens OX=9606 GN=LBP PE=1 SV=3	3	428.882	-1.1624	0.0018782	72.29	yes	0.368	0.29	0.545	0.552	0.466	1.294	0.757	1.409	2.106	2.211
1220	ATAQMLEVMFK	P18428	Lipopolysaccharide-binding protein OS=Homo sapiens OX=9606 GN=LBP PE=1 SV=3	3	428.882	-1.2257	0.010365	56.205	yes	NA	NA	NA	NA	NA	NA	NA	NA	NA	NA
1221	ATAQMLEVMFK	P18428	Lipopolysaccharide-binding protein OS=Homo sapiens OX=9606 GN=LBP PE=1 SV=3	3	423.551	-1.3855	0.0014601	74.611	yes	0.446	0.462	0.593	0.44	0.37	1.403	0.631	1.334	1.887	2.434
1222	ATAQMLEVMFK	P18428	Lipopolysaccharide-binding protein OS=Homo sapiens OX=9606 GN=LBP PE=1 SV=3	2	634.823	-1.7417	5.494e-08	137.84	yes	0.216	0.119	0.183	0.137	0.188	1.662	0.552	1.52	2.493	2.932
1223	ATATSCRPCPCPYIDASR	P98160	Basement membrane-specific heparan sulfate proteoglycan core protein OS=Homo sapiens OX=9606 GN=HSPG2 PE=1 SV=4	3	694.977	-2.6591	2.1963e-11	135.38	yes	0.948	0.435	0.441	0.517	0.597	1.148	0.589	0.524	1.399	3.402
1224	ATATSCRPCPCPYIDASR	P98160	Basement membrane-specific heparan sulfate proteoglycan core protein OS=Homo sapiens OX=9606 GN=HSPG2 PE=1 SV=4	3	694.977	-2.892	9.1154e-05	97.271	yes	0.621	0.237	0.29	0.59	0.466	1.361	0.552	0.471	1.5	3.912
1225	ATCNNYTPQFQLR	Q5T749	Keratinocyte proline-rich protein OS=Homo sapiens OX=9606 GN=KPRP PE=1 SV=1	3	538.256	-2.2686	0.0061296	57.212	yes	0.621	1.782	1.412	0.838	1.002	0.838	0.707	0.555	1.211	1.033
1226	ATEDFNK	P35555	Fibrillin-1 OS=Homo sapiens OX=9606 GN=FBN1 PE=1 SV=3	2	412.693	-6.0679	0.01444	106.36	yes	0.511	0.755	0.481	0.662	0.543	1.476	1.584	0.544	1.322	2.123
1227	ATEGMVVADK	Q99436	Proteasome subunit beta type-7 OS=Homo sapiens OX=9606 GN=PSMB7 PE=1 SV=1	2	510.755	-3.7141	0.00013149	122.7	yes	0.167	0.231	0.238	0.324	0.234	0.329	6.859	0.557	0.411	0.649
1228	ATEGMVVADK	Q99436	Proteasome subunit beta type-7 OS=Homo sapiens OX=9606 GN=PSMB7 PE=1 SV=1	3	340.839	-3.2572	0.039159	45.433	yes	NA	NA	NA	NA	NA	NA	NA	NA	NA	NA
1229	ATEHLSTLSEK	P02647	Apolipoprotein A-I OS=Homo sapiens OX=9606 GN=APOA1 PE=1 SV=1	3	405.879	-2.1459	6.1583e-10	147.62	yes	0.96	1.499	1.888	1.078	1.639	0.603	0.553	0.939	0.382	0.46
1230	ATEHLSTLSEK	P02647	Apolipoprotein A-I OS=Homo sapiens OX=9606 GN=APOA1 PE=1 SV=1	3	405.879	-2.2456	9.516e-06	107.03	yes	0.784	1.209	1.707	0.97	1.64	0.683	0.896	0.997	0.587	0.528
1231	ATEHLSTLSEK	P02647	Apolipoprotein A-I OS=Homo sapiens OX=9606 GN=APOA1 PE=1 SV=1	2	608.314	-3.2139	2.0352e-54	226.33	yes	0.983	1.526	2.123	1.022	1.797	0.358	0.604	1.133	0.184	0.27
1232	ATEHLSTLSEK	P02647	Apolipoprotein A-I OS=Homo sapiens OX=9606 GN=APOA1 PE=1 SV=1	4	304.661	-2.6478	0.0012286	73.499	yes	0.939	1.276	2.007	1.108	1.794	0.465	0.688	1.152	0.168	0.403
1233	ATEHLSTLSEK	P02647	Apolipoprotein A-I OS=Homo sapiens OX=9606 GN=APOA1 PE=1 SV=1	2	608.314	-4.5866	4.6596e-54	221.6	yes	0.597	1.331	1.166	0.677	1.163	0.4	0.979	2.861	0.317	0.511
1234	ATEHLSTLSEK	P02647	Apolipoprotein A-I OS=Homo sapiens OX=9606 GN=APOA1 PE=1 SV=1	4	304.661	-3.2483	0.00045736	83.862	yes	0.575	1.197	1.1	0.58	1.325	0.515	0.786	2.94	0.425	0.558
1235	ATEHLSTLSEK	P02647	Apolipoprotein A-I OS=Homo sapiens OX=9606 GN=APOA1 PE=1 SV=1	3	405.879		6.0096e-21	123.62	yes	NA	NA	NA	NA	NA	NA	NA	NA	NA	NA
1236	ATEHLSTLSEK	P02647	Apolipoprotein A-I OS=Homo sapiens OX=9606 GN=APOA1 PE=1 SV=1	3	405.879	-2.3275	8.5295e-06	110.08	yes	0.723	1.209	1.133	0.824	1.078	0.598	0.953	2.378	0.534	0.569
1237	ATEHLSTLSEK	P02647	Apolipoprotein A-I OS=Homo sapiens OX=9606 GN=APOA1 PE=1 SV=1	2	608.314	-2.7133	2.7608e-26	190.36	yes	0.591	1.229	1.194	0.773	0.952	0.5	0.97	2.813	0.415	0.562
1238	ATFGCHDGYSLDGPEEIECTK	P02749	Beta-2-glycoprotein 1 OS=Homo sapiens OX=9606 GN=APOH PE=1 SV=3	3	796.004	-2.1308	2.5435e-84	214.59	yes	0.273	1.593	1.256	0.417	0.698	1.029	0.853	1.785	1.036	1.061
1239	ATFGCHDGYSLDGPEEIECTK	P02749	Beta-2-glycoprotein 1 OS=Homo sapiens OX=9606 GN=APOH PE=1 SV=3	4	597.255	-1.6247	5.0608e-25	149.95	yes	0.423	1.106	1.02	0.695	0.888	1.075	0.978	1.827	1.007	0.982
1240	ATFGCHDGYSLDGPEEIECTK	P02749	Beta-2-glycoprotein 1 OS=Homo sapiens OX=9606 GN=APOH PE=1 SV=3	3	796.004	-1.9132	4.7742e-10	123.19	yes	0.392	0.865	0.481	0.418	0.611	3.094	0.912	1.641	0.755	0.831
1241	ATFQTPDFIVPLTDLR	P04114	Apolipoprotein B-100 OS=Homo sapiens OX=9606 GN=APOB PE=1 SV=2	3	611.996	-1.0381	0.0051895	58.98	yes	0.788	1.355	1.143	1.999	0.591	0.7	0.907	1.103	0.62	0.795
1242	ATFQTPDFIVPLTDLR	P04114	Apolipoprotein B-100 OS=Homo sapiens OX=9606 GN=APOB PE=1 SV=2	3	611.996	-1.2736	0.00029593	86.488	yes	NA	0.538	1.404	0.774	0.462	NA	0.455	1.362	1.484	1.521
1243	ATFQTPDFIVPLTDLR	P04114	Apolipoprotein B-100 OS=Homo sapiens OX=9606 GN=APOB PE=1 SV=2	2	917.491	-1.3364	4.8761e-15	137.45	yes	0.648	0.195	1.398	1.06	0.228	0.206	0.078	1.582	2.13	2.475
1244	ATFQTPDFIVPLTDLR	P04114	Apolipoprotein B-100 OS=Homo sapiens OX=9606 GN=APOB PE=1 SV=2	3	611.996	-0.99393	0.0018512	65.231	yes	0.44	0.566	1.568	1.176	0.976	1.639	0.688	1.636	0.799	0.513
1245	ATFQTPDFIVPLTDLR	P04114	Apolipoprotein B-100 OS=Homo sapiens OX=9606 GN=APOB PE=1 SV=2	2	917.491	-1.3541	1.1228e-22	155.92	yes	0.632	0.093	1.716	0.932	0.449	0.375	0.094	1.768	1.674	2.268
1246	ATFQTPDFIVPLTDLR	P04114	Apolipoprotein B-100 OS=Homo sapiens OX=9606 GN=APOB PE=1 SV=2	3	611.996	-1.0589	5.3454e-07	120.63	yes	1.402	NA	0.773	1.294	0.221	1.696	NA	0.942	0.871	0.801
1247	ATFQTPDFIVPLTDLR	P04114	Apolipoprotein B-100 OS=Homo sapiens OX=9606 GN=APOB PE=1 SV=2	2	917.491	-1.7931	2.1378e-22	152.32	yes	0.586	0.104	1.494	0.674	0.274	0.367	NA	1.757	1.735	2.009
1248	ATGGGLSSVGGGSSTIK	P04259	Keratin, type II cytoskeletal 6B OS=Homo sapiens OX=9606 GN=KRT6B PE=1 SV=5	3	479.251	-3.8026	0.00016323	84.859	yes	NA	NA	NA	NA	NA	NA	NA	NA	NA	NA
1249	ATGIPAR	A0A087WSY6	Immunoglobulin kappa variable 3D-15 OS=Homo sapiens OX=9606 GN=IGKV3D-15 PE=3 SV=6	2	343.203	-5.1997	0.046979	87.754	no	1.673	0.966	1.378	1.25	0.834	0.809	1.055	0.531	0.609	0.896
1250	ATGQCLCLPNVIGQNCDR	P07942	Laminin subunit beta-1 OS=Homo sapiens OX=9606 GN=LAMB1 PE=1 SV=2	3	692.652	-2.9286	8.0753e-05	88.176	yes	0.829	0.825	1.149	0.949	0.808	0.869	1.055	0.75	1.069	1.697
1251	ATGQCLCLPNVIGQNCDR	P07942	Laminin subunit beta-1 OS=Homo sapiens OX=9606 GN=LAMB1 PE=1 SV=2	3	692.652	-3.0058	8.4708e-05	89.859	yes	0.798	0.838	1.077	0.877	0.931	1.013	1.117	0.625	1.179	1.546
1252	ATGTPPPQINWLK	Q96RW7	Hemicentin-1 OS=Homo sapiens OX=9606 GN=HMCN1 PE=1 SV=2	3	474.93	-1.5273	0.00013186	90.697	yes	NA	NA	NA	NA	NA	NA	NA	NA	NA	NA
1253	ATGVLYDYVNK	P04114	Apolipoprotein B-100 OS=Homo sapiens OX=9606 GN=APOB PE=1 SV=2	3	414.884	-1.7065	0.00012665	96.113	yes	0.89	0.424	1.84	1.523	0.888	0.687	0.486	1.277	0.832	1.154
1254	ATGVLYDYVNK	P04114	Apolipoprotein B-100 OS=Homo sapiens OX=9606 GN=APOB PE=1 SV=2	2	621.822	-2.7051	3.4584e-19	172.11	yes	0.98	0.407	2.148	1.428	1.016	0.444	0.394	1.079	0.902	1.202
1255	ATGVLYDYVNK	P04114	Apolipoprotein B-100 OS=Homo sapiens OX=9606 GN=APOB PE=1 SV=2	3	414.884	-2.9438	9.6478e-06	106.62	yes	0.614	0.328	1.387	0.955	0.533	0.54	0.524	1.816	1.514	1.79
1256	ATGVLYDYVNK	P04114	Apolipoprotein B-100 OS=Homo sapiens OX=9606 GN=APOB PE=1 SV=2	2	621.822	-3.7577	6.0917e-08	136.7	yes	0.551	0.3	1.498	0.774	0.585	0.504	0.457	1.905	1.631	1.795
1257	ATGVLYDYVNK	P04114	Apolipoprotein B-100 OS=Homo sapiens OX=9606 GN=APOB PE=1 SV=2	3	414.884	-2.1665	8.4291e-06	110.39	yes	0.698	0.507	1.21	1.049	0.723	0.647	0.599	2.155	1.102	1.312
1258	ATGVLYDYVNK	P04114	Apolipoprotein B-100 OS=Homo sapiens OX=9606 GN=APOB PE=1 SV=2	2	621.822	-3.5183	5.8392e-10	148.18	yes	0.649	0.354	1.353	0.934	0.668	0.64	0.567	1.539	1.473	1.823
1259	ATGVLYDYVNK	P04114	Apolipoprotein B-100 OS=Homo sapiens OX=9606 GN=APOB PE=1 SV=2	2	621.822	-2.1382	0.0073286	75.819	yes	NA	NA	NA	NA	NA	NA	NA	NA	NA	NA
1260	ATGVLYDYVNK	P04114	Apolipoprotein B-100 OS=Homo sapiens OX=9606 GN=APOB PE=1 SV=2	2	621.822	-1.8859	0.031532	62.466	yes	NA	NA	NA	NA	NA	NA	NA	NA	NA	NA
1261	ATGVLYDYVNK	P04114	Apolipoprotein B-100 OS=Homo sapiens OX=9606 GN=APOB PE=1 SV=2	3	414.884	-1.1098	0.0063061	61.344	yes	NA	NA	NA	NA	NA	NA	NA	NA	NA	NA
1262	ATGVLYDYVNK	P04114	Apolipoprotein B-100 OS=Homo sapiens OX=9606 GN=APOB PE=1 SV=2	2	621.822	-3.6111	0.036113	61.344	yes	NA	NA	NA	NA	NA	NA	NA	NA	NA	NA
1263	ATGVLYDYVNK	P04114	Apolipoprotein B-100 OS=Homo sapiens OX=9606 GN=APOB PE=1 SV=2	3	414.884	-3.5498	0.0063061	61.344	yes	NA	NA	NA	NA	NA	NA	NA	NA	NA	NA
1264	ATGVLYDYVNK	P04114	Apolipoprotein B-100 OS=Homo sapiens OX=9606 GN=APOB PE=1 SV=2	2	621.822		3.1466e-27	128.85	yes	NA	NA	NA	NA	NA	NA	NA	NA	NA	NA
1265	ATGVLYDYVNK	P04114	Apolipoprotein B-100 OS=Homo sapiens OX=9606 GN=APOB PE=1 SV=2	2	621.822		7.352e-06	78.903	yes	NA	NA	NA	NA	NA	NA	NA	NA	NA	NA
1266	ATGVLYDYVNK	P04114	Apolipoprotein B-100 OS=Homo sapiens OX=9606 GN=APOB PE=1 SV=2	3	414.884		0.011538	61.344	yes	NA	NA	NA	NA	NA	NA	NA	NA	NA	NA
1267	ATGVLYDYVNK	P04114	Apolipoprotein B-100 OS=Homo sapiens OX=9606 GN=APOB PE=1 SV=2	2	621.822		0.036606	44.847	yes	NA	NA	NA	NA	NA	NA	NA	NA	NA	NA
1268	ATGVLYDYVNK	P04114	Apolipoprotein B-100 OS=Homo sapiens OX=9606 GN=APOB PE=1 SV=2	2	621.822		0.026953	52.247	yes	NA	NA	NA	NA	NA	NA	NA	NA	NA	NA
1269	ATGVLYDYVNK	P04114	Apolipoprotein B-100 OS=Homo sapiens OX=9606 GN=APOB PE=1 SV=2	2	621.822	-2.6704	3.4129e-10	150.06	yes	0.623	0.516	1.433	0.924	0.654	0.549	0.542	1.609	1.473	1.677
1270	ATGVLYDYVNK	P04114	Apolipoprotein B-100 OS=Homo sapiens OX=9606 GN=APOB PE=1 SV=2	3	414.884	-2.0258	0.00012665	96.113	yes	0.757	0.631	1.293	0.961	0.719	0.593	0.565	1.439	1.339	1.703
1271	ATGVLYDYVNK	P04114	Apolipoprotein B-100 OS=Homo sapiens OX=9606 GN=APOB PE=1 SV=2	2	621.822	-3.5004	0.00064764	96.745	yes	0.755	0.516	1.232	0.922	0.582	0.661	0.749	1.499	1.456	1.628
1272	ATGVLYDYVNK	P04114	Apolipoprotein B-100 OS=Homo sapiens OX=9606 GN=APOB PE=1 SV=2	2	621.822	-3.7037	4.8846e-05	110.08	yes	0.697	0.451	1.305	0.938	0.635	0.607	0.809	1.51	1.586	1.462
1273	ATIAGGGVIPHIHK	Q71UI9	Histone H2A.V OS=Homo sapiens OX=9606 GN=H2AFV PE=1 SV=3	4	343.453	-1.7862	2.781e-06	109	yes	NA	NA	NA	NA	NA	NA	NA	NA	NA	NA
1274	ATIGADFLTK	P51149	Ras-related protein Rab-7a OS=Homo sapiens OX=9606 GN=RAB7A PE=1 SV=1	2	518.787	-3.7973	2.5958e-05	134.13	yes	0.583	0.475	0.636	1.193	0.547	0.99	1.758	0.862	1.484	1.472
1275	ATIGADFLTK	P51149	Ras-related protein Rab-7a OS=Homo sapiens OX=9606 GN=RAB7A PE=1 SV=1	2	518.787	-3.7867	0.00013149	122.7	yes	0.608	0.501	0.628	1.216	0.541	1.085	1.745	0.779	1.381	1.516
1276	ATITGYR	P02751	Fibronectin OS=Homo sapiens OX=9606 GN=FN1 PE=1 SV=4	2	391.214	-2.2926	0.015779	126.28	yes	2.95	0.337	1.421	2.047	0.703	0.368	0.336	0.64	NA	0.198
1277	ATLLDIYK	P01031	Complement C5 OS=Homo sapiens OX=9606 GN=C5 PE=1 SV=4	3	312.852	-4.3014	0.0054984	82.241	yes	0.657	1.222	1.817	0.576	1.098	0.877	0.731	0.892	1.102	1.028
1278	ATLLDIYK	P01031	Complement C5 OS=Homo sapiens OX=9606 GN=C5 PE=1 SV=4	2	468.774	-4.5669	0.015246	93.178	yes	0.588	1.252	1.805	0.549	1.162	0.706	0.628	1.051	1.264	0.995
1279	ATLPDADKER	P12814	Alpha-actinin-1 OS=Homo sapiens OX=9606 GN=ACTN1 PE=1 SV=2	3	372.528	-1.9304	6.0477e-05	117.25	yes	0.296	0.139	0.38	4.935	0.238	0.223	1.479	0.402	1.657	0.251
1280	ATLYALSHAVNNYHK	P04114	Apolipoprotein B-100 OS=Homo sapiens OX=9606 GN=APOB PE=1 SV=2	4	426.469	-1.5288	7.2473e-09	125.22	yes	NA	NA	NA	NA	NA	NA	NA	NA	NA	NA
1281	ATLYALSHAVNNYHK	P04114	Apolipoprotein B-100 OS=Homo sapiens OX=9606 GN=APOB PE=1 SV=2	5	341.18	-2.6642	1.1553e-16	143.25	yes	0.648	0.502	1.289	0.855	0.594	0.44	0.394	2.665	1.412	1.2
1282	ATLYALSHAVNNYHK	P04114	Apolipoprotein B-100 OS=Homo sapiens OX=9606 GN=APOB PE=1 SV=2	4	426.223	-1.8427	3.0507e-44	183.96	yes	0.77	0.254	1.12	0.613	0.495	0.225	0.269	3.038	1.752	1.464
1283	ATLYALSHAVNNYHK	P04114	Apolipoprotein B-100 OS=Homo sapiens OX=9606 GN=APOB PE=1 SV=2	4	426.223	-1.9478	5.3633e-31	162.41	yes	0.671	0.352	0.997	1.12	0.642	0.517	0.633	2.693	1.242	1.134
1284	ATNDSVVADK	P40306	Proteasome subunit beta type-10 OS=Homo sapiens OX=9606 GN=PSMB10 PE=1 SV=1	2	510.254	-2.4232	0.00033522	101.53	yes	0.161	0.204	0.204	0.277	0.259	0.457	7.276	0.465	0.227	0.469
1285	ATNDSVVADK	P40306	Proteasome subunit beta type-10 OS=Homo sapiens OX=9606 GN=PSMB10 PE=1 SV=1	3	340.505	-2.1522	0.0027886	72.2	yes	0.431	0.265	0.594	0.606	0.448	0.683	4.856	0.633	0.758	0.726
1286	ATNYNAGDR	P61626	Lysozyme C OS=Homo sapiens OX=9606 GN=LYZ PE=1 SV=1	2	491.223		1.0272e-13	119.27	yes	NA	NA	NA	NA	NA	NA	NA	NA	NA	NA
1287	ATPSVTLFPPSSEELQANK	P15814	Immunoglobulin lambda-like polypeptide 1 OS=Homo sapiens OX=9606 GN=IGLL1 PE=1 SV=1	3	672.681	-1.8137	3.7475e-05	91.065	yes	NA	NA	NA	NA	NA	NA	NA	NA	NA	NA
1288	ATTVTGTPCQDWAAQEPHR	P00747	Plasminogen OS=Homo sapiens OX=9606 GN=PLG PE=1 SV=2	4	532.248	-3.8442	1.1593e-05	106.31	yes	NA	NA	NA	NA	NA	NA	NA	NA	NA	NA
1289	ATTVTGTPCQEWAAQEPHR	P08519	Apolipoprotein(a) OS=Homo sapiens OX=9606 GN=LPA PE=1 SV=1	3	714.001	-3.5556	1.3387e-94	227	yes	NA	NA	NA	NA	NA	NA	NA	NA	NA	NA
1290	ATTVTGTPCQEWAAQEPHR	P08519	Apolipoprotein(a) OS=Homo sapiens OX=9606 GN=LPA PE=1 SV=1	4	535.752	-3.4532	9.0421e-33	168.55	yes	0.623	0.675	0.888	1.164	1.669	1.287	1.1	1.279	0.549	0.767
1291	ATVAVYLESLQDTK	P04114	Apolipoprotein B-100 OS=Homo sapiens OX=9606 GN=APOB PE=1 SV=2	3	513.275	-1.8166	5.2118e-08	115.12	yes	NA	NA	NA	NA	NA	NA	NA	NA	NA	NA
1292	ATVAVYLESLQDTK	P04114	Apolipoprotein B-100 OS=Homo sapiens OX=9606 GN=APOB PE=1 SV=2	2	769.409	-3.6809	8.9584e-20	156.17	yes	0.582	0.225	1.111	0.71	0.187	0.189	0.292	2.615	1.754	2.337
1293	ATVAVYLESLQDTK	P04114	Apolipoprotein B-100 OS=Homo sapiens OX=9606 GN=APOB PE=1 SV=2	3	513.275	-3.8916	5.2118e-08	115.12	yes	NA	NA	NA	NA	NA	NA	NA	NA	NA	NA
1294	ATVAVYLESLQDTK	P04114	Apolipoprotein B-100 OS=Homo sapiens OX=9606 GN=APOB PE=1 SV=2	4	385.208	-3.7526	0.00022185	80.96	yes	0.508	0.29	1.025	1.047	0.509	0.441	0.247	2.339	1.615	1.979
1295	ATVLNYLPK	P01023	Alpha-2-macroglobulin OS=Homo sapiens OX=9606 GN=A2M PE=1 SV=3	3	340.203	-1.8674	0.037638	46.001	no	NA	NA	NA	NA	NA	NA	NA	NA	NA	NA
1296	ATVLNYLPK	P01023	Alpha-2-macroglobulin OS=Homo sapiens OX=9606 GN=A2M PE=1 SV=3	3	340.203	-3.2943	0.0008533	91.867	no	2.051	0.805	1.259	1.255	1.099	0.699	0.617	0.581	0.843	0.791
1297	ATVLNYLPK	P01023	Alpha-2-macroglobulin OS=Homo sapiens OX=9606 GN=A2M PE=1 SV=3	2	509.8	-2.966	0.00014384	140.45	no	2.155	0.889	1.418	1.137	1.184	0.792	0.62	0.255	0.76	0.791
1298	ATVLNYLPK	P01023	Alpha-2-macroglobulin OS=Homo sapiens OX=9606 GN=A2M PE=1 SV=3	3	340.203	-2.3925	0.00013444	126.07	no	2.027	0.893	1.355	1.113	1.268	0.771	0.616	0.282	0.918	0.758
1299	ATVLNYLPK	P01023	Alpha-2-macroglobulin OS=Homo sapiens OX=9606 GN=A2M PE=1 SV=3	2	509.8	-2.9264	1.9396e-11	171.56	no	1.91	0.906	1.24	1.142	1.256	0.898	0.472	0.291	0.97	0.915
1300	ATVLNYLPK	P01023	Alpha-2-macroglobulin OS=Homo sapiens OX=9606 GN=A2M PE=1 SV=3	3	340.203	-1.7805	0.040295	44.863	no	NA	NA	NA	NA	NA	NA	NA	NA	NA	NA
1301	ATVLNYLPK	P01023	Alpha-2-macroglobulin OS=Homo sapiens OX=9606 GN=A2M PE=1 SV=3	3	340.203	-2.4252	0.037638	46.001	no	NA	NA	NA	NA	NA	NA	NA	NA	NA	NA
1302	ATVLNYLPK	P01023	Alpha-2-macroglobulin OS=Homo sapiens OX=9606 GN=A2M PE=1 SV=3	2	510.292	-4.3652	0.0018967	125.57	no	1.761	0.871	1.288	1.149	1.234	0.824	0.637	0.489	0.9	0.848
1303	ATVLNYLPK	P01023	Alpha-2-macroglobulin OS=Homo sapiens OX=9606 GN=A2M PE=1 SV=3	3	340.531	-3.4056	0.028504	61.161	no	0.823	0.888	0.967	1.256	1.391	0.83	1.083	0.473	1.22	1.069
1304	ATVMLYDDGNKR	P50552	Vasodilator-stimulated phosphoprotein OS=Homo sapiens OX=9606 GN=VASP PE=1 SV=3	3	461.563	-1.8836	0.00030568	97.463	yes	NA	NA	NA	NA	NA	NA	NA	NA	NA	NA
1305	ATVNPSAPR	P08571	Monocyte differentiation antigen CD14 OS=Homo sapiens OX=9606 GN=CD14 PE=1 SV=2	2	456.749	-4.4399	0.0039273	94.692	yes	0.468	0.492	0.361	0.583	0.559	1.425	1.4	1.13	2.014	1.568
1306	ATVVYQGER	P02749	Beta-2-glycoprotein 1 OS=Homo sapiens OX=9606 GN=APOH PE=1 SV=3	2	511.767	-3.3398	0.0017346	113.44	yes	0.397	1.894	1.393	0.49	0.815	1.13	0.857	1.358	0.717	0.949
1307	ATWSGAVLAGR	P04217	Alpha-1B-glycoprotein OS=Homo sapiens OX=9606 GN=A1BG PE=1 SV=4	2	544.796	-2.5002	3.0248e-05	117.42	yes	0.574	1.31	1.411	0.865	0.885	1.545	0.591	1.434	0.846	0.538
1308	ATWSGAVLAGR	P04217	Alpha-1B-glycoprotein OS=Homo sapiens OX=9606 GN=A1BG PE=1 SV=4	3	363.533	-2.7054	0.00055759	84.687	yes	0.676	0.81	1.357	0.869	0.806	1.249	0.677	1.469	1.137	0.947
1309	ATWSGAVLAGR	P04217	Alpha-1B-glycoprotein OS=Homo sapiens OX=9606 GN=A1BG PE=1 SV=4	2	544.796	-2.6516	0.010681	71.896	yes	0.541	1.172	1.202	0.792	1.014	1.552	0.71	1.388	0.893	0.735
1310	AVAAGNSCR	Q9Y490	Talin-1 OS=Homo sapiens OX=9606 GN=TLN1 PE=1 SV=3	2	453.217	-5.2979	0.00034568	134.05	yes	0.492	0.389	0.358	2.035	0.466	1.694	1.637	0.456	0.828	1.644
1311	AVAASKER	P10412	Histone H1.4 OS=Homo sapiens OX=9606 GN=HIST1H1E PE=1 SV=2	3	277.828	-6.0898	0.032934	59.931	yes	NA	NA	NA	NA	NA	NA	NA	NA	NA	NA
1312	AVAEQIPLLVQGVR	Q9Y490	Talin-1 OS=Homo sapiens OX=9606 GN=TLN1 PE=1 SV=3	2	746.946	-1.0943	0.029115	56.569	yes	0.386	0.208	0.268	2.343	0.608	1.307	1.46	0.309	1.069	2.04
1313	AVAEQIPLLVQGVR	Q9Y490	Talin-1 OS=Homo sapiens OX=9606 GN=TLN1 PE=1 SV=3	3	498.3	-1.2643	0.016046	47.915	yes	0.871	0.525	1.443	1.435	0.968	0.832	0.552	0.691	0.828	1.856
1314	AVAQPGLQLK	P49746	Thrombospondin-3 OS=Homo sapiens OX=9606 GN=THBS3 PE=1 SV=1	2	513.303	-2.2029	0.011222	105.98	yes	NA	NA	NA	NA	NA	NA	NA	NA	NA	NA
1315	AVDAALK	P01042	Kininogen-1 OS=Homo sapiens OX=9606 GN=KNG1 PE=1 SV=2	2	344.205	-2.7774	0.04389	89.142	yes	NA	NA	NA	NA	NA	NA	NA	NA	NA	NA
1316	AVDDGVNTFK	P50990	T-complex protein 1 subunit theta OS=Homo sapiens OX=9606 GN=CCT8 PE=1 SV=4	2	533.264	-3.7574	0.002099	94.465	yes	NA	NA	NA	NA	NA	NA	NA	NA	NA	NA
1317	AVDDGVNTFK	P50990	T-complex protein 1 subunit theta OS=Homo sapiens OX=9606 GN=CCT8 PE=1 SV=4	2	533.264	-3.8943	3.713e-05	132.32	yes	0.499	0.337	0.49	1.275	0.375	1.175	1.951	0.528	1.289	2.081
1318	AVDIPGLEAATPYR	P24821	Tenascin OS=Homo sapiens OX=9606 GN=TNC PE=1 SV=3	2	736.891	-2.1163	2.0418e-24	162.94	yes	0.153	0.098	0.108	0.138	0.167	1.086	2.354	0.376	3.299	2.222
1319	AVDIPGLEAATPYR	P24821	Tenascin OS=Homo sapiens OX=9606 GN=TNC PE=1 SV=3	3	491.596	-1.8379	2.6621e-08	119.88	yes	0.335	1.946	0.275	1.284	0.435	0.964	1.013	0.855	1.493	1.399
1320	AVDIPGLK	P24821	Tenascin OS=Homo sapiens OX=9606 GN=TNC PE=1 SV=3	2	406.747	-3.7105	0.020132	88.819	yes	NA	NA	NA	NA	NA	NA	NA	NA	NA	NA
1321	AVDIPGLK	P24821	Tenascin OS=Homo sapiens OX=9606 GN=TNC PE=1 SV=3	3	271.501	-4.1411	0.0083408	75.109	yes	0.145	0.101	0.151	0.142	0.169	1.144	2.548	0.423	3.149	2.028
1322	AVDIPGLK	P24821	Tenascin OS=Homo sapiens OX=9606 GN=TNC PE=1 SV=3	2	406.747	-3.4159	0.020132	88.819	yes	0.338	0.683	0.676	0.692	0.589	1.057	1.882	0.564	2.002	1.517
1323	AVDQSVLLMK	P01023	Alpha-2-macroglobulin OS=Homo sapiens OX=9606 GN=A2M PE=1 SV=3	2	560.308	-3.9918	0.0036154	97.163	no	1.595	1.113	1.292	1.176	1.405	0.944	0.746	0.367	0.693	0.668
1324	AVDQSVLLMK	P01023	Alpha-2-macroglobulin OS=Homo sapiens OX=9606 GN=A2M PE=1 SV=3	2	552.31	-3.7792	3.713e-05	132.32	no	1.781	0.975	1.31	1.162	1.433	0.832	0.79	0.302	0.723	0.691
1325	AVDQSVLLMK	P01023	Alpha-2-macroglobulin OS=Homo sapiens OX=9606 GN=A2M PE=1 SV=3	3	368.542	-2.6539	0.0019771	76.228	no	1.506	0.877	1.109	1.673	1.441	1.05	0.662	0.36	0.676	0.646
1326	AVDSLLNFETVK	Q9NP58	ATP-binding cassette sub-family B member 6, mitochondrial OS=Homo sapiens OX=9606 GN=ABCB6 PE=1 SV=1	3	445.91	-1.3181	0.00055005	79.492	yes	NA	NA	NA	NA	NA	NA	NA	NA	NA	NA
1327	AVDTWSWGER	Q08380	Galectin-3-binding protein OS=Homo sapiens OX=9606 GN=LGALS3BP PE=1 SV=1	2	603.781	-2.9538	0.00087285	99.343	yes	1.005	0.794	1.188	1.052	1.38	1.08	1.074	0.497	0.909	1.021
1328	AVDTWSWGER	Q08380	Galectin-3-binding protein OS=Homo sapiens OX=9606 GN=LGALS3BP PE=1 SV=1	3	402.856	-1.9077	0.0080989	61.78	yes	0.833	0.571	0.87	1.288	0.757	1.206	1.052	0.744	1.161	1.518
1329	AVEKPPQTEHIEL	P23141	Liver carboxylesterase 1 OS=Homo sapiens OX=9606 GN=CES1 PE=1 SV=2	3	497.6	-2.8941	0.0036638	64.104	yes	NA	NA	NA	NA	NA	NA	NA	NA	NA	NA
1330	AVENSSTAIGIR	P25788	Proteasome subunit alpha type-3 OS=Homo sapiens OX=9606 GN=PSMA3 PE=1 SV=2	2	609.328	-2.4623	4.2091e-06	109	yes	0.365	0.231	0.361	0.422	0.26	0.492	6.432	0.507	0.328	0.601
1331	AVFPSIVGRPR	P63261	Actin, cytoplasmic 2 OS=Homo sapiens OX=9606 GN=ACTG1 PE=1 SV=1	3	400.24	-1.4151	1.1476e-05	110.47	no	NA	NA	NA	NA	NA	NA	NA	NA	NA	NA
1332	AVFPSIVGRPR	P63261	Actin, cytoplasmic 2 OS=Homo sapiens OX=9606 GN=ACTG1 PE=1 SV=1	3	400.24	-1.9655	1.3719e-05	105.4	no	NA	NA	NA	NA	NA	NA	NA	NA	NA	NA
1333	AVFPSIVGRPR	P63261	Actin, cytoplasmic 2 OS=Homo sapiens OX=9606 GN=ACTG1 PE=1 SV=1	3	400.24	-2.9513	1.515e-14	162.38	no	0.87	0.404	1.073	1.235	0.991	1.13	1.059	1.565	1.02	0.652
1334	AVFPSIVGRPR	P63261	Actin, cytoplasmic 2 OS=Homo sapiens OX=9606 GN=ACTG1 PE=1 SV=1	3	400.24	-2.4319	6.7981e-07	132.32	no	NA	NA	NA	NA	NA	NA	NA	NA	NA	NA
1335	AVFPSIVGRPR	P63261	Actin, cytoplasmic 2 OS=Homo sapiens OX=9606 GN=ACTG1 PE=1 SV=1	3	400.24	-1.6011	5.958e-11	152.7	no	0.861	0.539	1.166	1.323	1.068	1.176	1.155	0.981	1.095	0.636
1336	AVFPSIVGRPR	P63261	Actin, cytoplasmic 2 OS=Homo sapiens OX=9606 GN=ACTG1 PE=1 SV=1	3	400.24	-2.3185	6.2132e-06	118.81	no	0.98	0.519	1.086	1.263	1.053	1.037	1.178	1.079	1.119	0.687
1337	AVFPSIVGRPR	P63261	Actin, cytoplasmic 2 OS=Homo sapiens OX=9606 GN=ACTG1 PE=1 SV=1	3	400.24	-3.2629	5.867e-27	190.86	no	0.92	0.074	1.121	1.538	0.983	1.647	1.136	1.159	1.149	0.273
1338	AVFPSIVGRPR	P63261	Actin, cytoplasmic 2 OS=Homo sapiens OX=9606 GN=ACTG1 PE=1 SV=1	3	400.24	-2.1037	6.755e-12	159.09	no	0.982	0.224	1.248	1.362	0.951	1.476	1.217	0.988	1.101	0.452
1339	AVFPSIVGRPR	P63261	Actin, cytoplasmic 2 OS=Homo sapiens OX=9606 GN=ACTG1 PE=1 SV=1	3	400.24	-1.8652	7.2811e-21	182.28	no	1.207	0.121	1.003	1.748	1.109	0.955	1.138	1.143	1.201	0.376
1340	AVGDKLPECEADDGCPKPPEIAHGYVEHSVR	P00738	Haptoglobin OS=Homo sapiens OX=9606 GN=HP PE=1 SV=1	5	687.325	-1.4735	1.8552e-34	139.94	yes	1.06	0.836	1.495	0.867	0.692	3.466	0.134	0.307	1.081	0.064
1341	AVGDKLPECEADDGCPKPPEIAHGYVEHSVR	P00738	Haptoglobin OS=Homo sapiens OX=9606 GN=HP PE=1 SV=1	4	858.904	-1.6881	3.3932e-09	64.726	yes	1.109	0.742	1.11	0.749	0.505	3.543	0.152	0.068	1.021	NA
1342	AVGDKLPECEADDGCPKPPEIAHGYVEHSVR	P00738	Haptoglobin OS=Homo sapiens OX=9606 GN=HP PE=1 SV=1	5	687.325	-3.3036	7.1919e-25	112.26	yes	0.773	0.459	0.709	0.536	0.482	3.402	NA	0.205	1.434	NA
1343	AVGDKLPECEADDGCPKPPEIAHGYVEHSVR	P00738	Haptoglobin OS=Homo sapiens OX=9606 GN=HP PE=1 SV=1	5	687.325	-3.5518	3.9086e-41	155.25	yes	0.749	0.853	1.225	0.561	0.491	4.008	0.124	0.187	1.716	0.087
1344	AVGDKLPECEADDGCPKPPEIAHGYVEHSVR	P00738	Haptoglobin OS=Homo sapiens OX=9606 GN=HP PE=1 SV=1	4	858.904	-3.3786	2.6418e-84	198.74	yes	0.724	0.634	1.165	0.632	0.524	3.939	0.231	0.438	1.574	0.14
1345	AVGDKLPECEAVCGK	P00738	Haptoglobin OS=Homo sapiens OX=9606 GN=HP PE=1 SV=1	3	544.929	-3.1757	2.7992e-37	176.04	no	0.415	0.335	0.433	0.467	0.506	4.843	1.065	1.149	0.616	0.172
1346	AVGDKLPECEAVCGK	P00738	Haptoglobin OS=Homo sapiens OX=9606 GN=HP PE=1 SV=1	4	408.948	-2.3722	0.0013437	71.354	no	0.739	0.88	1.094	0.8	0.964	3.336	0.473	0.409	1.147	0.159
1347	AVGDKLPECEAVCGK	P00738	Haptoglobin OS=Homo sapiens OX=9606 GN=HP PE=1 SV=1	3	544.929	-3.4874	3.3428e-23	149.73	no	0.867	0.809	1.043	0.944	0.945	3.378	0.485	0.299	1.117	0.113
1348	AVGDKLPECEAVCGKPK	P00738	Haptoglobin OS=Homo sapiens OX=9606 GN=HP PE=1 SV=1	4	465.235	-3.4193	2.5722e-05	110.74	no	1.016	0.723	1.062	1.132	0.796	2.975	0.376	0.622	1.217	0.082
1349	AVGDKLPECEAVCGKPK	P00738	Haptoglobin OS=Homo sapiens OX=9606 GN=HP PE=1 SV=1	3	619.978	-2.7161	4.2362e-22	151.95	no	0.831	0.932	1.122	1.046	0.802	2.956	0.307	0.632	1.302	0.071
1350	AVGDKLPECEAVCGKPK	P00738	Haptoglobin OS=Homo sapiens OX=9606 GN=HP PE=1 SV=1	5	372.39	-2.4823	0.00011021	99.663	no	0.909	0.648	0.912	0.924	0.944	3.097	0.365	0.688	1.379	0.133
1351	AVGDKLPECEAVCGKPK	P00738	Haptoglobin OS=Homo sapiens OX=9606 GN=HP PE=1 SV=1	4	465.235	-3.7814	0.0004268	73.279	no	NA	NA	NA	NA	NA	NA	NA	NA	NA	NA
1352	AVGEEVWHSK	P13591	Neural cell adhesion molecule 1 OS=Homo sapiens OX=9606 GN=NCAM1 PE=1 SV=3	3	381.193	-2.995	0.00057015	89.827	yes	NA	NA	NA	NA	NA	NA	NA	NA	NA	NA
1353	AVGGKPAGWQVGGAQGCGECVSK	Q9Y6R7	IgGFc-binding protein OS=Homo sapiens OX=9606 GN=FCGBP PE=1 SV=3	3	754.025	-3.7164	3.9867e-72	194.97	yes	0.652	0.215	0.417	0.442	0.182	0.872	0.152	0.183	2.343	4.543
1354	AVGGKPAGWQVGGAQGCGECVSK	Q9Y6R7	IgGFc-binding protein OS=Homo sapiens OX=9606 GN=FCGBP PE=1 SV=3	4	565.77	-3.5417	6.5653e-16	127.01	yes	0.641	0.245	0.407	0.44	0.1	1.041	0.264	0.219	2.26	4.384
1355	AVGGLGK	P81605	Dermcidin OS=Homo sapiens OX=9606 GN=DCD PE=1 SV=2	2	301.187	-4.4888	0.0135	118.06	yes	0.705	1.779	0.819	0.886	1.068	0.789	1.578	0.841	0.981	0.554
1356	AVHEAASPSQTVQR	P0DOX4	Immunoglobulin epsilon heavy chain OS=Homo sapiens OX=9606 PE=1 SV=1	3	494.255	-3.6937	3.181e-20	152.32	yes	0.862	0.632	1.538	0.899	0.946	1.419	1.007	0.544	1.558	0.594
1357	AVHERGHWNNK	P48066	Sodium- and chloride-dependent GABA transporter 3 OS=Homo sapiens OX=9606 GN=SLC6A11 PE=2 SV=1	2	674.829	-2.4055	0.025954	54.259	yes	0.563	0.702	0.813	0.775	1.067	1.226	1.545	0.817	1.33	1.163
1358	AVIDDAFAR	P14780	Matrix metalloproteinase-9 OS=Homo sapiens OX=9606 GN=MMP9 PE=1 SV=3	2	489.256	-2.796	0.014369	79.489	yes	NA	NA	NA	NA	NA	NA	NA	NA	NA	NA
1359	AVIQHFQEK	P05067	Amyloid-beta A4 protein OS=Homo sapiens OX=9606 GN=APP PE=1 SV=3	3	367.201	-4.8351	0.00095506	90.15	yes	1.395	1.208	1.166	0.83	1.351	0.924	1.329	0.381	0.563	0.852
1360	AVISPGFDVFAK	P06681	Complement C2 OS=Homo sapiens OX=9606 GN=C2 PE=1 SV=2	3	417.564	-1.64	0.00020152	88.596	yes	NA	NA	NA	NA	NA	NA	NA	NA	NA	NA
1361	AVISPGFDVFAK	P06681	Complement C2 OS=Homo sapiens OX=9606 GN=C2 PE=1 SV=2	2	625.843	-2.3365	1.4174e-23	178.1	yes	0.387	1.765	1.767	0.482	0.936	0.561	0.262	0.945	1.584	1.311
1362	AVITVQR	P07942	Laminin subunit beta-1 OS=Homo sapiens OX=9606 GN=LAMB1 PE=1 SV=2	2	393.745	-1.9353	0.012371	111.82	yes	0.582	0.417	0.428	0.617	0.651	1.183	1.37	0.529	1.865	2.36
1363	AVLCPPPVK	P63000	Ras-related C3 botulinum toxin substrate 1 OS=Homo sapiens OX=9606 GN=RAC1 PE=1 SV=1	3	327.525	-1.4343	0.025162	51.346	yes	NA	NA	NA	NA	NA	NA	NA	NA	NA	NA
1364	AVLCPPPVK	P63000	Ras-related C3 botulinum toxin substrate 1 OS=Homo sapiens OX=9606 GN=RAC1 PE=1 SV=1	2	490.784	-2.2103	0.0050729	91.318	yes	NA	NA	NA	NA	NA	NA	NA	NA	NA	NA
1365	AVLDVFEEGTEASAATAVK	P01011	Alpha-1-antichymotrypsin OS=Homo sapiens OX=9606 GN=SERPINA3 PE=1 SV=2	3	636.658	-2.0324	4.5684e-06	111.22	yes	0.401	0.826	1.163	0.544	0.758	0.75	0.522	2.084	1.612	1.338
1366	AVLDVFEEGTEASAATAVK	P01011	Alpha-1-antichymotrypsin OS=Homo sapiens OX=9606 GN=SERPINA3 PE=1 SV=2	3	636.658	-2.1892	0.0014478	63.691	yes	0.227	0.983	0.831	0.891	0.244	0.973	0.337	1.471	2.281	1.763
1367	AVLGTSNFK	P02786	Transferrin receptor protein 1 OS=Homo sapiens OX=9606 GN=TFRC PE=1 SV=2	2	468.761	-1.2177	0.0017514	112.71	yes	NA	NA	NA	NA	NA	NA	NA	NA	NA	NA
1368	AVLGTSNFK	P02786	Transferrin receptor protein 1 OS=Homo sapiens OX=9606 GN=TFRC PE=1 SV=2	3	312.843	-1.3846	0.00012055	127.56	yes	0.64	0.367	0.692	0.559	0.426	1.374	3.135	0.147	0.51	2.152
1369	AVLHIGEK	P05543	Thyroxine-binding globulin OS=Homo sapiens OX=9606 GN=SERPINA7 PE=1 SV=2	3	289.508	-2.4119	0.020623	61.962	yes	0.36	1.266	1.206	0.447	0.862	2.156	0.822	1.526	0.784	0.57
1370	AVLTIDEK	P01009	Alpha-1-antitrypsin OS=Homo sapiens OX=9606 GN=SERPINA1 PE=1 SV=3	2	444.755	-4.0091	0.0049461	130.75	yes	0.475	1.67	1.008	0.559	0.98	0.74	0.737	1.361	1.546	0.925
1371	AVLTIDEK	P01009	Alpha-1-antitrypsin OS=Homo sapiens OX=9606 GN=SERPINA1 PE=1 SV=3	3	296.839	-3.3038	0.0017014	98.997	yes	0.38	1.628	1.207	0.492	0.945	0.863	0.623	1.393	1.639	0.831
1372	AVLYNYR	P01024	Complement C3 OS=Homo sapiens OX=9606 GN=C3 PE=1 SV=2	2	449.743	-2.2561	0.014241	137.83	yes	0.638	1.826	2.654	0.808	1.352	0.701	0.378	0.471	0.558	0.614
1373	AVLYNYR	P01024	Complement C3 OS=Homo sapiens OX=9606 GN=C3 PE=1 SV=2	2	449.743	-2.5759	0.0092858	141.98	yes	0.614	1.804	2.517	0.812	1.185	0.7	0.322	0.612	0.768	0.667
1374	AVLYNYR	P01024	Complement C3 OS=Homo sapiens OX=9606 GN=C3 PE=1 SV=2	2	449.743	-1.6051	0.015151	122.98	yes	0.665	1.833	2.437	0.781	1.211	0.726	0.341	0.629	0.804	0.574
1375	AVMDDFAAFVEK	P02768	Serum albumin OS=Homo sapiens OX=9606 GN=ALB PE=1 SV=2	3	453.548	-0.44251	0.00052424	80.69	yes	0.336	1.439	1.463	0.794	1.153	0.88	0.582	1.684	0.469	1.2
1376	AVMDDFAAFVEK	P02768	Serum albumin OS=Homo sapiens OX=9606 GN=ALB PE=1 SV=2	3	453.548	-2.3571	0.030517	45.357	yes	NA	NA	NA	NA	NA	NA	NA	NA	NA	NA
1377	AVMDDFAAFVEK	P02768	Serum albumin OS=Homo sapiens OX=9606 GN=ALB PE=1 SV=2	3	453.548	-0.83861	0.00015055	90.614	yes	NA	NA	NA	NA	NA	NA	NA	NA	NA	NA
1378	AVMDDFAAFVEK	P02768	Serum albumin OS=Homo sapiens OX=9606 GN=ALB PE=1 SV=2	3	453.548	-1.177	0.00052424	80.69	yes	NA	NA	NA	NA	NA	NA	NA	NA	NA	NA
1379	AVMDDFAAFVEK	P02768	Serum albumin OS=Homo sapiens OX=9606 GN=ALB PE=1 SV=2	2	679.818	-1.9074	0.013834	74.987	yes	0.283	2.462	2.158	0.526	1.401	0.823	0.336	0.906	0.427	0.679
1380	AVMDDFAAFVEK	P02768	Serum albumin OS=Homo sapiens OX=9606 GN=ALB PE=1 SV=2	3	453.548	-1.8469	0.0051694	61.235	yes	0.523	1.766	1.74	0.7	1.426	1.077	0.689	0.856	0.519	0.705
1381	AVMDDFAAFVEK	P02768	Serum albumin OS=Homo sapiens OX=9606 GN=ALB PE=1 SV=2	2	679.818	-2.5663	0.0052965	84.365	yes	0.169	3.01	2.536	0.393	1.622	0.753	0.148	0.671	0.318	0.38
[truncated: 15,860 more rows]

## Sheet: Statistics
Peptide length	Number of peptides
7	476
8	632
9	767
10	628
11	633
12	439
13	356
[truncated: 22 more rows]

## Sheet: Repeatability
	Pearson's correlation of quantitation
[truncated: 11 more rows]
