# Supplementary material for: Macrophage-derived exosomal aminopeptidase N aggravates sepsis-induced acute lung injury by regulating necroptosis of lung epithelial cell
Source: Commun Biol. 2022 Jun 6;5:543. doi: 10.1038/s42003-022-03481-y (PMC9170685; doi:10.1038/s42003-022-03481-y)
Supplement: Supplementary file 4 — Supplementary Data 2 [file 42003_2022_3481_MOESM4_ESM.xlsx]

## Sheet: Diff distribution
Compared sample name	Up-regulated	Down-regulated
sepsis/control	138	81

## Sheet: sepsisvscontrol
Protein accession	Protein description	sepsis/control Ratio	Regulated Type	sepsis/control P value	Gene name	MW [kDa]	Score	Coverage [%]	Peptides	PSMs	Unique peptides	control1	control2	control3	control4	control5	sepsis1	sepsis11	sepsis2	sepsis3	sepsis5
O14894	Transmembrane 4 L6 family member 5 OS=Homo sapiens OX=9606 GN=TM4SF5 PE=2 SV=2	66.276	Up	0.021199	TM4SF5	20.822	8.8707	5.6	1	1	1		0.03		0.012		0.479	0.488	0.099	2.683	3.21
Q6UX06	Olfactomedin-4 OS=Homo sapiens OX=9606 GN=OLFM4 PE=1 SV=1	9.53	Up	0.024796	OLFM4	57.279	94.439	15.3	7	13	7	0.19	0.213	0.2	0.139	0.166	0.326	2.873	0.31	2.483	2.661
P02741	C-reactive protein OS=Homo sapiens OX=9606 GN=CRP PE=1 SV=1	8.035	Up	0.000158643	CRP	25.038	17.989	17.9	5	8	5	0.303	0.197	0.213	0.243	0.179	0.675	0.984	2.611	2.389	2.461
P59666	Neutrophil defensin 3 OS=Homo sapiens OX=9606 GN=DEFA3 PE=1 SV=1	7.901	Up	0.0011753	DEFA3	10.245	3.0473	19.1	2	3	2	0.213	0.308	0.424	0.125	0.188	1.22	4.526	1.325	2.249	0.619
P02462	Collagen alpha-1(IV) chain OS=Homo sapiens OX=9606 GN=COL4A1 PE=1 SV=4	7.578	Up	9.5624e-05	COL4A1	160.61	9.0792	2.3	3	4	3	0.283	0.148	0.149	0.403	0.273	2.204	1.898	0.829	1.867	2.72
O95497	Pantetheinase OS=Homo sapiens OX=9606 GN=VNN1 PE=1 SV=2	7.552	Up	0.00050278	VNN1	57.011	1.8894	2.9	1	1	1	0.118	0.363	0.241	0.361	0.203	0.813	2.215	2.028	3.683	0.973
Q9UGM3	Deleted in malignant brain tumors 1 protein OS=Homo sapiens OX=9606 GN=DMBT1 PE=1 SV=2	7.067	Up	0.017103	DMBT1	260.73	31.533	10.7	2	3	2	0.289	0.33	0.185	0.275	0.24	0.895	2.104	0.542	5.009	0.771
Q9H477	Ribokinase OS=Homo sapiens OX=9606 GN=RBKS PE=1 SV=1	6.527	Up	0.00134312	RBKS	34.143	1.3281	2.8	1	1	1	0.391	0.103	0.205	0.48	0.321	0.947	1.571	3.309	3.035	0.928
P14780	Matrix metalloproteinase-9 OS=Homo sapiens OX=9606 GN=MMP9 PE=1 SV=3	5.839	Up	0.0042817	MMP9	78.457	3.2307	4.1	2	2	2	0.22	0.457	0.212	0.471	0.264	2.372	3.986	0.456	1.502	1.167
P80511	Protein S100-A12 OS=Homo sapiens OX=9606 GN=S100A12 PE=1 SV=2	5.78	Up	0.014498	S100A12	10.575	2.557	18.5	2	2	2	0.352	0.353	0.248	0.274	0.365	1.394	2.599	0.452	3.657	1.099
P62805	Histone H4 OS=Homo sapiens OX=9606 GN=HIST1H4A PE=1 SV=2	5.628	Up	0.0017222	HIST1H4A	11.367	42.819	50.5	6	22	6	0.447	0.35	0.193	0.242	0.269	1.829	1.494	0.44	1.746	2.938
P24821	Tenascin OS=Homo sapiens OX=9606 GN=TNC PE=1 SV=3	5.044	Up	0.0050779	TNC	240.85	323.31	29.4	59	177	59	0.357	0.393	0.295	0.335	0.357	1.227	2.491	0.635	2.726	1.683
Q14764	Major vault protein OS=Homo sapiens OX=9606 GN=MVP PE=1 SV=4	4.875	Up	0.0050608	MVP	99.326	17.534	5.4	4	4	4	0.444	0.411	0.288	0.373	0.354	1.424	3.185	0.696	2.233	1.579
P03973	Antileukoproteinase OS=Homo sapiens OX=9606 GN=SLPI PE=1 SV=2	4.792	Up	0.0055607	SLPI	14.326	10.614	38.6	5	7	5	0.332	0.441	0.322	0.45	0.405	1.833	3.131	0.641	1.932	1.808
P13611	Versican core protein OS=Homo sapiens OX=9606 GN=VCAN PE=1 SV=3	4.582	Up	0.0129647	VCAN	372.82	231.02	7.5	26	53	26	0.438	0.371	0.333	0.377	0.359	1.24	2.141	0.624	0.953	3.647
O00461	Golgi integral membrane protein 4 OS=Homo sapiens OX=9606 GN=GOLIM4 PE=1 SV=1	4.428	Up	0.0028188	GOLIM4	81.879	-2	1.1	1	1	1	0.692	0.095	0.426	0.534	0.322	1.042	1.812	2.578	2.293	1.436
P80188	Neutrophil gelatinase-associated lipocalin OS=Homo sapiens OX=9606 GN=LCN2 PE=1 SV=2	4.188	Up	0.00146248	LCN2	22.588	2.9357	11.1	2	2	2	0.348	0.569	0.55	0.347	0.327	1.497	3.654	0.795	1.199	1.822
P28676	Grancalcin OS=Homo sapiens OX=9606 GN=GCA PE=1 SV=2	3.888	Up	0.0022036	GCA	24.01	1.9067	8.3	2	2	2	0.571	0.422	0.278	0.659	0.338	1.314	3.443	0.77	1.817	1.474
P07988	Pulmonary surfactant-associated protein B OS=Homo sapiens OX=9606 GN=SFTPB PE=1 SV=3	3.81	Up	0.0030837	SFTPB	42.117	2.1428	5.5	2	4	2	0.355	0.531	0.476	0.49	0.338	0.66	0.928	1.527	2.727	2.501
P16112	Aggrecan core protein OS=Homo sapiens OX=9606 GN=ACAN PE=1 SV=3	3.722	Up	0.0170755	ACAN	261.33	7.188	1	2	2	2	0.525	0.442	0.493	0.504	0.348	1.245	2.431	0.876	0.761	3.292
P02452	Collagen alpha-1(I) chain OS=Homo sapiens OX=9606 GN=COL1A1 PE=1 SV=5	3.708	Up	0.027144	COL1A1	138.94	65.252	11.7	15	26	15	0.511	0.525	0.373	0.466	0.536	4.491	0.929	0.758	1.141	1.622
Q13790	Apolipoprotein F OS=Homo sapiens OX=9606 GN=APOF PE=1 SV=2	3.654	Up	0.0177369	APOF	35.399	51.798	11.7	3	10	3	0.509	0.252	0.491	0.416	0.47	0.783	0.479	1.281	3.629	1.641
P05186	Alkaline phosphatase, tissue-nonspecific isozyme OS=Homo sapiens OX=9606 GN=ALPL PE=1 SV=4	3.628	Up	0.024378	ALPL	57.304	6.3039	8	4	4	4	0.508	0.575	0.365	0.48	0.424	1.304	2.382	0.466	2.757	1.623
Q7Z304	MAM domain-containing protein 2 OS=Homo sapiens OX=9606 GN=MAMDC2 PE=2 SV=3	3.626	Up	0.0165616	MAMDC2	77.555	44.959	11.7	8	9	8	0.536	0.437	0.48	0.55	0.427	3.717	0.77	1.61	0.9	1.815
Q8N6Q3	CD177 antigen OS=Homo sapiens OX=9606 GN=CD177 PE=1 SV=2	3.567	Up	0.0078776	CD177	46.363	10.004	4.6	2	3	2	0.317	0.771	0.269	0.634	0.29	1.052	1.806	0.728	3.442	1.109
P12110	Collagen alpha-2(VI) chain OS=Homo sapiens OX=9606 GN=COL6A2 PE=1 SV=4	3.491	Up	0.0118408	COL6A2	108.58	56.86	12.8	12	26	12	0.532	0.435	0.428	0.655	0.528	3.576	1.016	2.016	0.922	1.471
Q8WUA8	Tsukushin OS=Homo sapiens OX=9606 GN=TSKU PE=2 SV=3	3.462	Up	0.0017048	TSKU	37.807	3.172	4.2	1	1	1	0.525	0.572	0.72	0.435	0.218	1.27	1.744	1.341	3.055	1.14
P11047	Laminin subunit gamma-1 OS=Homo sapiens OX=9606 GN=LAMC1 PE=1 SV=3	3.445	Up	9.7529e-05	LAMC1	177.6	266.24	22.2	30	38	30	0.509	0.569	0.412	0.487	0.446	1.646	1.33	0.966	2.136	2.269
P15144	Aminopeptidase N OS=Homo sapiens OX=9606 GN=ANPEP PE=1 SV=4	3.422	Up	0.037424	ANPEP	109.54	79.327	19	19	31	19	0.433	0.5	0.448	0.535	0.487	1.872	0.972	0.423	2.526	2.431
P58166	Inhibin beta E chain OS=Homo sapiens OX=9606 GN=INHBE PE=1 SV=1	3.393	Up	0.0126242	INHBE	38.561	6.63	12.3	4	5	4	0.794	0.428	0.336	0.672	0.468	1.357	0.957	4.506	1.476	0.857
Q08830	Fibrinogen-like protein 1 OS=Homo sapiens OX=9606 GN=FGL1 PE=1 SV=3	3.391	Up	0.00074046	FGL1	36.379	29.257	14.1	4	5	4	0.47	0.511	0.491	0.485	0.554	1.289	1.794	1.306	2.541	1.584
P18428	Lipopolysaccharide-binding protein OS=Homo sapiens OX=9606 GN=LBP PE=1 SV=3	3.364	Up	0.0026813	LBP	53.383	19.494	14.6	6	18	6	0.534	0.438	0.495	0.433	0.473	1.75	0.78	1.571	1.866	2.015
P26022	Pentraxin-related protein PTX3 OS=Homo sapiens OX=9606 GN=PTX3 PE=1 SV=3	3.355	Up	0.041682	PTX3	41.975	17.187	11.5	4	8	4	0.421	0.519	0.659	0.49	0.556	0.645	3.783	1.355	0.773	2.318
Q9Y6B6	GTP-binding protein SAR1b OS=Homo sapiens OX=9606 GN=SAR1B PE=1 SV=1	3.353	Up	0.032442	SAR1B	22.41	2.1096	5.6	1	1	1	0.951	0.328	0.302	0.629	0.422	0.492	0.954	3.477	2.699	1.203
P60660	Myosin light polypeptide 6 OS=Homo sapiens OX=9606 GN=MYL6 PE=1 SV=2	3.353	Up	0.0041029	MYL6	16.93	75.599	25.8	3	6	3	0.356	0.723	0.328	0.736	0.435	2.349	2.057	0.658	1.329	2.252
P62807	Histone H2B type 1-C/E/F/G/I OS=Homo sapiens OX=9606 GN=HIST1H2BC PE=1 SV=4	3.308	Up	0.034564	HIST1H2BC	13.906	14.336	44.4	7	12	2	0.509	0.844	0.357	0.416	0.425	2.042	2.166	0.324	1.28	2.626
Q4LDE5	Sushi, von Willebrand factor type A, EGF and pentraxin domain-containing protein 1 OS=Homo sapiens OX=9606 GN=SVEP1 PE=1 SV=3	3.306	Up	0.0032394	SVEP1	390.17	323.31	20.4	57	112	57	0.416	0.498	0.466	0.578	0.522	1.546	1.799	0.814	1.753	2.286
P24043	Laminin subunit alpha-2 OS=Homo sapiens OX=9606 GN=LAMA2 PE=1 SV=4	3.303	Up	0.0067199	LAMA2	343.9	242.76	17.5	49	66	49	0.574	0.503	0.441	0.494	0.47	1.46	1.208	0.795	2.014	2.722
Q9P2E9	Ribosome-binding protein 1 OS=Homo sapiens OX=9606 GN=RRBP1 PE=1 SV=5	3.297	Up	0.040701	RRBP1	152.45	2.3506	10.9	1	1	1	0.441	0.807	0.226	0.588	0.551	3.076	2.424	0.479	1.968	0.669
P14543	Nidogen-1 OS=Homo sapiens OX=9606 GN=NID1 PE=1 SV=3	3.228	Up	0.0023849	NID1	136.38	230.77	20.5	22	25	22	0.511	0.564	0.475	0.551	0.501	1.507	1.443	0.956	2.053	2.441
P04275	von Willebrand factor OS=Homo sapiens OX=9606 GN=VWF PE=1 SV=4	3.181	Up	0.0008951	VWF	309.26	323.31	37.9	99	466	99	0.73	0.423	0.422	0.584	0.475	1.008	1.417	2.604	2.24	1.109
P35579	Myosin-9 OS=Homo sapiens OX=9606 GN=MYH9 PE=1 SV=4	3.12	Up	0.0023218	MYH9	226.53	297.12	27.2	53	83	42	0.458	0.482	0.383	0.81	0.46	2.046	1.411	0.705	1.468	2.461
P00451	Coagulation factor VIII OS=Homo sapiens OX=9606 GN=F8 PE=1 SV=1	3.106	Up	0.00116199	F8	267.01	295.08	14.5	32	52	32	0.725	0.355	0.446	0.604	0.511	1.124	1.276	1.7	2.977	1.125
Q9Y4L1	Hypoxia up-regulated protein 1 OS=Homo sapiens OX=9606 GN=HYOU1 PE=1 SV=1	3.105	Up	0.00021794	HYOU1	111.33	5.776	4.2	4	4	4	0.656	0.513	0.455	0.542	0.518	1.47	1.489	1.166	2.904	1.306
Q9Y5C1	Angiopoietin-related protein 3 OS=Homo sapiens OX=9606 GN=ANGPTL3 PE=1 SV=1	3.06	Up	0.021915	ANGPTL3	53.637	20.63	17	8	9	8	0.635	0.48	0.482	0.706	0.51	0.839	1.148	3.739	1.156	1.727
P80723	Brain acid soluble protein 1 OS=Homo sapiens OX=9606 GN=BASP1 PE=1 SV=2	3.034	Up	0.031476	BASP1	22.693	13.695	26.9	5	5	5	0.647	0.642	0.401	0.599	0.517	1.164	2.947	0.93	2.734	0.738
Q15758	Neutral amino acid transporter B(0) OS=Homo sapiens OX=9606 GN=SLC1A5 PE=1 SV=2	2.87	Up	0.035436	SLC1A5	56.598	4.3373	2.2	1	2	1	0.7	0.559	0.463	0.609	0.586	1.454	3.888	0.764	1.016	1.249
P13498	Cytochrome b-245 light chain OS=Homo sapiens OX=9606 GN=CYBA PE=1 SV=3	2.843	Up	0.0041414	CYBA	21.012	2.5178	5.1	1	1	1	0.506	0.777	0.419	0.578	0.647	2.35	2.596	0.78	1.212	1.382
P98095	Fibulin-2 OS=Homo sapiens OX=9606 GN=FBLN2 PE=1 SV=2	2.778	Up	0.0063974	FBLN2	126.57	16.191	5.6	5	6	5	0.506	0.582	0.582	0.558	0.681	1.839	0.92	1.631	1.151	2.539
Q9NQ84	G-protein coupled receptor family C group 5 member C OS=Homo sapiens OX=9606 GN=GPRC5C PE=1 SV=2	2.738	Up	0.0139046	GPRC5C	48.193	43.009	12	4	5	4	0.461	0.57	0.419	0.835	0.66	3.064	0.924	0.691	1.76	1.625
P07942	Laminin subunit beta-1 OS=Homo sapiens OX=9606 GN=LAMB1 PE=1 SV=2	2.697	Up	0.0060158	LAMB1	198.04	70.323	15.1	25	31	25	0.59	0.592	0.578	0.547	0.619	1.347	1.382	0.86	1.875	2.426
P12429	Annexin A3 OS=Homo sapiens OX=9606 GN=ANXA3 PE=1 SV=3	2.671	Up	0.020485	ANXA3	36.375	27.599	21.4	6	6	6	0.607	0.592	0.43	0.935	0.463	1.063	3.86	0.918	1.092	1.152
P12109	Collagen alpha-1(VI) chain OS=Homo sapiens OX=9606 GN=COL6A1 PE=1 SV=3	2.645	Up	0.0168184	COL6A1	108.53	225.34	18.7	17	30	17	0.651	0.593	0.53	0.728	0.593	2.781	0.903	2.105	0.972	1.425
P08123	Collagen alpha-2(I) chain OS=Homo sapiens OX=9606 GN=COL1A2 PE=1 SV=7	2.603	Up	0.0099163	COL1A2	129.31	65.934	7.9	9	12	9	0.534	0.688	0.467	0.476	0.724	3.133	1.023	0.791	1.126	1.447
P48741	Putative heat shock 70 kDa protein 7 OS=Homo sapiens OX=9606 GN=HSPA7 PE=5 SV=2	2.598	Up	0.0015401	HSPA7	40.244	25.096	8.7	3	5	1	0.524	0.717	0.768	0.68	0.407	1.049	2.324	1.298	2.142	1.23
P05164	Myeloperoxidase OS=Homo sapiens OX=9606 GN=MPO PE=1 SV=1	2.598	Up	0.0279	MPO	83.868	13.171	11.7	8	8	8	0.66	0.574	0.704	0.537	0.504	1.165	3.394	0.856	1.11	1.214
P02461	Collagen alpha-1(III) chain OS=Homo sapiens OX=9606 GN=COL3A1 PE=1 SV=4	2.555	Up	0.0033409	COL3A1	138.56	28.216	5.7	7	10	7	0.545	0.697	0.395	0.884	0.674	2.956	1.169	1.23	1.238	1.571
P09496	Clathrin light chain A OS=Homo sapiens OX=9606 GN=CLTA PE=1 SV=1	2.527	Up	0.044995	CLTA	27.076	1.9147	6.5	2	2	2	0.599	0.721	0.374	0.893	0.6	2.132	2.991	0.609	0.758	1.565
Q96RW7	Hemicentin-1 OS=Homo sapiens OX=9606 GN=HMCN1 PE=1 SV=2	2.526	Up	0.0025566	HMCN1	613.38	85.679	6.2	31	35	31	0.749	0.549	0.462	0.681	0.648	1.549	1.707	0.72	1.723	2.105
P05107	Integrin beta-2 OS=Homo sapiens OX=9606 GN=ITGB2 PE=1 SV=2	2.512	Up	0.0195199	ITGB2	84.781	71.458	16.5	11	15	11	0.684	0.717	0.507	0.653	0.672	1.767	2.726	0.826	1.778	1.024
P05109	Protein S100-A8 OS=Homo sapiens OX=9606 GN=S100A8 PE=1 SV=1	2.494	Up	0.000182627	S100A8	10.834	6.2241	31.2	3	4	3	0.639	0.808	0.617	0.629	0.489	1.357	1.983	1.082	1.932	1.582
P12111	Collagen alpha-3(VI) chain OS=Homo sapiens OX=9606 GN=COL6A3 PE=1 SV=5	2.492	Up	0.021742	COL6A3	343.67	250.35	15.6	51	74	51	0.698	0.568	0.58	0.757	0.594	2.73	0.861	1.901	0.921	1.555
A6NGU5	Putative glutathione hydrolase 3 proenzyme OS=Homo sapiens OX=9606 GN=GGT3P PE=5 SV=2	2.478	Up	0.021561	GGT3P	61.501	6.7257	6.3	3	3	3	0.417	1.103	0.465	0.598	0.602	2.282	1.413	0.568	1.409	2.22
Q14314	Fibroleukin OS=Homo sapiens OX=9606 GN=FGL2 PE=1 SV=1	2.454	Up	0.0069389	FGL2	50.228	7.9638	12.8	7	11	7	0.66	0.691	0.574	0.725	0.592	1.684	1.614	1.355	0.897	2.405
P19105	Myosin regulatory light chain 12A OS=Homo sapiens OX=9606 GN=MYL12A PE=1 SV=2	2.426	Up	0.00090489	MYL12A	19.794	9.1004	24.6	4	6	4	0.574	0.678	0.541	0.808	0.621	2.137	1.848	0.905	1.281	1.646
Q06033	Inter-alpha-trypsin inhibitor heavy chain H3 OS=Homo sapiens OX=9606 GN=ITIH3 PE=1 SV=2	2.418	Up	0.0035226	ITIH3	99.848	125.32	16	12	24	12	0.498	0.867	0.675	0.524	0.622	1.125	1.804	1.024	2.615	1.135
Q9BXX0	EMILIN-2 OS=Homo sapiens OX=9606 GN=EMILIN2 PE=1 SV=3	2.392	Up	0.0042358	EMILIN2	115.69	3.5299	2.5	2	2	2	0.76	0.541	0.72	0.767	0.514	0.962	0.914	2.227	1.968	1.827
P14151	L-selectin OS=Homo sapiens OX=9606 GN=SELL PE=1 SV=2	2.378	Up	0.02946	SELL	42.187	47.657	12.1	4	8	4	0.714	0.703	0.604	0.665	0.553	0.848	0.862	1.349	2.689	1.954
Q9H4G4	Golgi-associated plant pathogenesis-related protein 1 OS=Homo sapiens OX=9606 GN=GLIPR2 PE=1 SV=3	2.293	Up	0.0091424	GLIPR2	17.218	65.128	19.5	2	3	2	0.613	0.638	0.705	0.786	0.682	1.48	1.873	0.943	2.348	1.208
P01833	Polymeric immunoglobulin receptor OS=Homo sapiens OX=9606 GN=PIGR PE=1 SV=4	2.288	Up	0.0063418	PIGR	83.283	190.41	20.8	14	29	14	0.757	0.483	0.64	0.704	0.679	1.342	1.563	0.696	1.561	2.303
O15400	Syntaxin-7 OS=Homo sapiens OX=9606 GN=STX7 PE=1 SV=4	2.281	Up	0.032765	STX7	29.815	16.75	12.6	3	5	3	0.903	0.709	0.558	0.574	0.703	1.342	3.269	0.772	0.869	1.612
P08572	Collagen alpha-2(IV) chain OS=Homo sapiens OX=9606 GN=COL4A2 PE=1 SV=4	2.263	Up	0.002555	COL4A2	167.55	63.302	3.4	4	6	4	0.654	0.624	0.705	0.433	0.844	1.676	1.491	0.908	1.159	2.143
P78509	Reelin OS=Homo sapiens OX=9606 GN=RELN PE=1 SV=3	2.256	Up	0.0194405	RELN	388.38	167.46	10	29	42	29	0.647	0.644	0.62	0.807	0.619	1.194	1.452	0.861	2.736	1.284
P23284	Peptidyl-prolyl cis-trans isomerase B OS=Homo sapiens OX=9606 GN=PPIB PE=1 SV=2	2.233	Up	0.0002362	PPIB	23.742	3.8047	10.2	2	2	2	0.636	0.595	0.82	0.758	0.619	1.312	1.929	1.091	1.88	1.444
P27105	Erythrocyte band 7 integral membrane protein OS=Homo sapiens OX=9606 GN=STOM PE=1 SV=3	2.183	Up	0.029699	STOM	31.73	31.927	13.9	4	6	4	0.78	0.72	0.436	0.926	0.659	1.154	2.898	0.681	1.524	1.43
P11142	Heat shock cognate 71 kDa protein OS=Homo sapiens OX=9606 GN=HSPA8 PE=1 SV=1	2.165	Up	0.039843	HSPA8	70.897	43.289	22.4	14	23	11	0.849	0.658	0.546	0.842	0.641	1.425	3.116	0.701	0.937	1.475
P05976	Myosin light chain 1/3, skeletal muscle isoform OS=Homo sapiens OX=9606 GN=MYL1 PE=2 SV=3	2.117	Up	0.0084816	MYL1	21.145	5.8256	6.2	1	2	1	0.667	0.826	0.509	0.837	0.747	2.017	1.875	0.751	1.228	1.722
P11215	Integrin alpha-M OS=Homo sapiens OX=9606 GN=ITGAM PE=1 SV=2	2.115	Up	0.0142203	ITGAM	127.18	14.33	6	6	6	6	0.784	0.735	0.776	0.603	0.715	1.452	2.557	0.976	1.475	1.183
P08133	Annexin A6 OS=Homo sapiens OX=9606 GN=ANXA6 PE=1 SV=3	2.076	Up	0.007062	ANXA6	75.872	2.7994	5.2	4	4	4	0.697	0.767	0.667	0.81	0.71	1.451	2.31	1.022	1.49	1.305
Q9HDC9	Adipocyte plasma membrane-associated protein OS=Homo sapiens OX=9606 GN=APMAP PE=1 SV=2	2.069	Up	0.047859	APMAP	46.48	35.016	24	9	10	9	0.731	0.427	1.133	0.801	0.638	0.802	1.059	2.491	2.369	0.995
P16109	P-selectin OS=Homo sapiens OX=9606 GN=SELP PE=1 SV=3	2.068	Up	0.00152171	SELP	90.833	71.079	5.9	5	5	5	0.719	0.768	0.583	0.922	0.637	0.918	1.934	1.381	1.724	1.549
P13987	CD59 glycoprotein OS=Homo sapiens OX=9606 GN=CD59 PE=1 SV=1	2.061	Up	0.0037237	CD59	14.177	22.728	25	4	7	4	0.891	0.58	0.757	0.761	0.669	1.077	1.224	1.087	2.291	1.859
P31146	Coronin-1A OS=Homo sapiens OX=9606 GN=CORO1A PE=1 SV=4	2.061	Up	0.0040429	CORO1A	51.026	6.343	7.4	3	4	3	0.723	0.785	0.588	1.004	0.587	1.151	2.548	1.24	1.291	1.369
P10909	Clusterin OS=Homo sapiens OX=9606 GN=CLU PE=1 SV=1	2.058	Up	0.000164531	CLU	52.494	323.31	30.3	13	38	13	0.678	0.788	0.844	0.647	0.709	1.445	1.485	2.017	1.494	1.104
P05534	HLA class I histocompatibility antigen, A-24 alpha chain OS=Homo sapiens OX=9606 GN=HLA-A PE=1 SV=2	2.053	Up	0.0115012	HLA-A	40.688	40.099	24.4	9	14	3	0.938	1.083	0.455	0.516	0.69	0.804	1.739	1.492	1.818	1.707
P08174	Complement decay-accelerating factor OS=Homo sapiens OX=9606 GN=CD55 PE=1 SV=4	2.052	Up	0.00154489	CD55	41.4	6.9104	8.7	4	4	4	0.943	0.92	0.525	0.739	0.551	1.405	2.076	1.384	1.514	1.167
P98160	Basement membrane-specific heparan sulfate proteoglycan core protein OS=Homo sapiens OX=9606 GN=HSPG2 PE=1 SV=4	1.986	Up	0.030763	HSPG2	468.83	176.69	8.9	29	32	29	0.815	0.964	0.564	0.605	0.75	1.391	1.353	0.687	1.272	2.64
P50990	T-complex protein 1 subunit theta OS=Homo sapiens OX=9606 GN=CCT8 PE=1 SV=4	1.973	Up	0.0043428	CCT8	59.62	3.8803	3.6	2	3	2	0.874	0.577	0.545	1.197	0.579	1.348	1.928	1.276	1.16	1.731
P30740	Leukocyte elastase inhibitor OS=Homo sapiens OX=9606 GN=SERPINB1 PE=1 SV=1	1.953	Up	0.0051952	SERPINB1	42.741	1.7179	2.4	1	1	1	0.736	0.623	0.589	1.172	0.65	1.077	1.924	1.168	1.929	1.266
P02788	Lactotransferrin OS=Homo sapiens OX=9606 GN=LTF PE=1 SV=6	1.953	Up	0.0051969	LTF	78.181	17.107	11.5	8	11	8	0.892	0.87	0.792	0.7	0.593	1.77	2.305	1.075	1.092	1.27
P04899	Guanine nucleotide-binding protein G(i) subunit alpha-2 OS=Homo sapiens OX=9606 GN=GNAI2 PE=1 SV=3	1.947	Up	0.004795	GNAI2	40.45	53.149	24.8	7	9	4	0.822	0.615	0.643	1.07	0.573	1.408	1.315	0.948	2.098	1.479
Q9UK55	Protein Z-dependent protease inhibitor OS=Homo sapiens OX=9606 GN=SERPINA10 PE=1 SV=1	1.946	Up	0.045938	SERPINA10	50.706	5.7025	9.2	5	6	5	0.642	0.96	0.896	0.731	0.553	0.946	0.813	1.619	2.839	1.143
P04839	Cytochrome b-245 heavy chain OS=Homo sapiens OX=9606 GN=CYBB PE=1 SV=2	1.932	Up	7.5138e-05	CYBB	65.335	2.0141	2.8	2	3	2	0.642	0.737	0.954	0.876	0.627	1.433	1.59	1.599	1.341	1.45
P51149	Ras-related protein Rab-7a OS=Homo sapiens OX=9606 GN=RAB7A PE=1 SV=1	1.929	Up	0.0050783	RAB7A	23.489	8.4869	20.3	4	6	4	0.852	0.588	0.598	1.189	0.578	1.182	2.049	1.131	1.498	1.478
P68371	Tubulin beta-4B chain OS=Homo sapiens OX=9606 GN=TUBB4B PE=1 SV=1	1.917	Up	0.037439	TUBB4B	49.83	11.178	11.5	4	4	3	0.507	0.666	0.518	1.416	0.563	0.828	1.476	1.001	1.289	2.442
P10646	Tissue factor pathway inhibitor OS=Homo sapiens OX=9606 GN=TFPI PE=1 SV=1	1.91	Up	0.014504	TFPI	35.015	1.5719	5.6	2	2	2	1.175	0.576	0.734	0.747	0.636	0.857	1.079	1.803	1.98	1.67
P61020	Ras-related protein Rab-5B OS=Homo sapiens OX=9606 GN=RAB5B PE=1 SV=1	1.91	Up	0.0119434	RAB5B	23.707	31.38	10.7	2	2	1	0.806	0.93	0.429	0.919	0.791	1.349	2.198	0.927	1.557	1.369
Q14254	Flotillin-2 OS=Homo sapiens OX=9606 GN=FLOT2 PE=1 SV=2	1.897	Up	0.0049432	FLOT2	47.064	3.7751	9.8	5	6	5	0.969	0.682	0.613	0.795	0.648	1.087	2.129	1.044	1.613	1.158
P27797	Calreticulin OS=Homo sapiens OX=9606 GN=CALR PE=1 SV=1	1.897	Up	0.042056	CALR	48.141	11.576	6	2	2	2	0.784	0.821	0.664	0.885	0.738	1.474	2.559	0.865	1.012	1.472
A6NMZ7	Collagen alpha-6(VI) chain OS=Homo sapiens OX=9606 GN=COL6A6 PE=1 SV=2	1.891	Up	0.040999	COL6A6	247.17	1.6072	0.7	2	2	2	0.848	0.79	0.69	0.807	0.82	2.753	1.017	1.524	1.116	1.069
Q00610	Clathrin heavy chain 1 OS=Homo sapiens OX=9606 GN=CLTC PE=1 SV=5	1.887	Up	0.044683	CLTC	191.61	72.479	6.9	10	13	10	0.876	0.698	0.522	1.123	0.608	1.689	1.87	0.641	1.09	1.933
P59998	Actin-related protein 2/3 complex subunit 4 OS=Homo sapiens OX=9606 GN=ARPC4 PE=1 SV=3	1.879	Up	0.0171218	ARPC4	19.667	1.1922	4.8	1	1	1	0.833	0.593	0.452	1.449	0.607	1.177	1.854	1.79	1.032	1.539
P06702	Protein S100-A9 OS=Homo sapiens OX=9606 GN=S100A9 PE=1 SV=1	1.858	Up	0.0120367	S100A9	13.242	14.073	43.9	5	7	5	0.686	0.921	0.639	0.854	0.85	1.341	2.375	0.884	1.558	1.181
P59768	Guanine nucleotide-binding protein G(I)/G(S)/G(O) subunit gamma-2 OS=Homo sapiens OX=9606 GN=GNG2 PE=1 SV=2	1.853	Up	0.00062203	GNG2	7.8501	5.5858	32.4	2	3	2	0.9	0.724	0.767	0.89	0.648	1.556	1.573	1.102	1.835	1.216
P12318	Low affinity immunoglobulin gamma Fc region receptor II-a OS=Homo sapiens OX=9606 GN=FCGR2A PE=1 SV=4	1.848	Up	0.038136	FCGR2A	35	2.0009	5.7	2	2	2	1.063	0.742	0.573	0.933	0.603	1.43	1.818	0.627	1.857	1.501
P62879	Guanine nucleotide-binding protein G(I)/G(S)/G(T) subunit beta-2 OS=Homo sapiens OX=9606 GN=GNB2 PE=1 SV=3	1.82	Up	0.00143828	GNB2	37.331	33.74	18.5	6	9	2	0.818	0.672	0.668	1.156	0.671	1.357	1.892	1.261	1.441	1.303
P62491	Ras-related protein Rab-11A OS=Homo sapiens OX=9606 GN=RAB11A PE=1 SV=3	1.818	Up	0.0021449	RAB11A	24.393	9.0798	14.4	3	5	3	1.022	0.693	0.574	0.931	0.801	1.184	1.99	1.352	1.459	1.324
Q9ULG6	Cell cycle progression protein 1 OS=Homo sapiens OX=9606 GN=CCPG1 PE=1 SV=3	1.803	Up	0.039922	CCPG1	87.339	-2	1.5	1	1	1	0.711	0.622	0.348	1.115	1.264	1.082	2.137	1.723	1.271	1.106
O00194	Ras-related protein Rab-27B OS=Homo sapiens OX=9606 GN=RAB27B PE=1 SV=4	1.787	Up	0.022004	RAB27B	24.608	3.1526	14.2	3	3	3	0.78	0.622	0.482	1.366	0.774	1.434	2.162	1.046	1.108	1.442
P08758	Annexin A5 OS=Homo sapiens OX=9606 GN=ANXA5 PE=1 SV=2	1.779	Up	0.047177	ANXA5	35.936	17.564	19.7	7	7	7	0.833	0.693	0.609	1.145	0.73	1.116	2.587	0.782	1.331	1.319
P61106	Ras-related protein Rab-14 OS=Homo sapiens OX=9606 GN=RAB14 PE=1 SV=4	1.775	Up	0.0005778	RAB14	23.897	5.7268	15.3	3	3	3	1.006	0.778	0.631	0.926	0.741	1.205	1.801	1.363	1.446	1.429
Q6UXH0	Angiopoietin-like protein 8 OS=Homo sapiens OX=9606 GN=ANGPTL8 PE=1 SV=1	1.767	Up	0.030985	ANGPTL8	22.105	4.4275	14.1	3	3	3	1.105	0.834	0.764	0.82	0.701	1.57	1.309	2.593	1.089	0.904
P39060	Collagen alpha-1(XVIII) chain OS=Homo sapiens OX=9606 GN=COL18A1 PE=1 SV=5	1.762	Up	0.023161	COL18A1	178.19	5.5511	1.6	3	3	3	0.879	0.805	0.821	0.857	0.679	1.806	1.442	0.794	1.581	1.498
P62873	Guanine nucleotide-binding protein G(I)/G(S)/G(T) subunit beta-1 OS=Homo sapiens OX=9606 GN=GNB1 PE=1 SV=3	1.747	Up	0.0164357	GNB1	37.377	9.1593	16.8	6	9	2	0.703	0.695	0.607	1.379	0.7	1.187	2.208	1.163	1.385	1.191
P04406	Glyceraldehyde-3-phosphate dehydrogenase OS=Homo sapiens OX=9606 GN=GAPDH PE=1 SV=3	1.723	Up	0.020582	GAPDH	36.053	39.791	35.5	10	15	10	0.744	1.063	0.646	0.933	0.646	1.055	1.714	0.924	1.201	2.053
O00339	Matrilin-2 OS=Homo sapiens OX=9606 GN=MATN2 PE=1 SV=4	1.714	Up	0.0094011	MATN2	106.84	8.1665	2.6	2	2	2	0.708	0.706	0.609	1.198	0.879	1.354	1.523	1.069	1.129	1.951
Q15722	Leukotriene B4 receptor 1 OS=Homo sapiens OX=9606 GN=LTB4R PE=1 SV=2	1.711	Up	0.031922	LTB4R	37.557	5.5536	4	1	2	1	0.855	0.732	0.756	1.011	0.737	1.481	1.084	0.923	2.445	1.066
Q15582	Transforming growth factor-beta-induced protein ig-h3 OS=Homo sapiens OX=9606 GN=TGFBI PE=1 SV=1	1.706	Up	0.0035369	TGFBI	74.68	92.244	19.3	11	18	11	0.905	0.797	0.731	1.017	0.651	1.445	1.028	1.445	1.193	1.884
P0DP25	Calmodulin-3 OS=Homo sapiens OX=9606 GN=CALM3 PE=1 SV=1	1.689	Up	0.022404	CALM3	16.837	14.016	22.1	5	5	5	0.818	0.618	0.624	1.048	0.763	1.152	2.155	0.893	1.219	1.119
P35613	Basigin OS=Homo sapiens OX=9606 GN=BSG PE=1 SV=2	1.683	Up	0.032457	BSG	42.2	3.8148	7.8	2	3	2	0.867	0.668	0.946	1.034	0.597	0.931	2.119	1.009	1.705	1.155
Q99832	T-complex protein 1 subunit eta OS=Homo sapiens OX=9606 GN=CCT7 PE=1 SV=2	1.682	Up	0.045165	CCT7	59.366	1.3254	2.6	1	1	1	0.774	0.541	0.739	1.317	0.73	1.109	1.543	0.917	1.081	2.249
P84077	ADP-ribosylation factor 1 OS=Homo sapiens OX=9606 GN=ARF1 PE=1 SV=2	1.675	Up	0.019103	ARF1	20.697	5.1009	13.8	2	3	2	0.81	1.053	0.718	1.079	0.558	0.957	1.138	1.607	1.948	1.414
P07602	Prosaposin OS=Homo sapiens OX=9606 GN=PSAP PE=1 SV=2	1.642	Up	0.044062	PSAP	58.112	1.7212	1.7	1	2	1	0.828	1.255	0.598	0.851	0.803	0.886	2.036	1.49	0.987	1.72
P09525	Annexin A4 OS=Homo sapiens OX=9606 GN=ANXA4 PE=1 SV=4	1.621	Up	0.040337	ANXA4	35.882	1.5099	5	2	2	2	0.852	0.805	0.716	1.268	0.667	1.474	2.212	1.006	0.947	1.343
P07237	Protein disulfide-isomerase OS=Homo sapiens OX=9606 GN=P4HB PE=1 SV=3	1.609	Up	0.0160589	P4HB	57.116	10.203	18.1	10	13	10	1.324	0.714	0.703	0.818	0.825	1.597	1.871	1.142	1.031	1.412
Q9NTN3	UDP-glucuronic acid/UDP-N-acetylgalactosamine transporter OS=Homo sapiens OX=9606 GN=SLC35D1 PE=2 SV=1	1.609	Up	0.0088023	SLC35D1	39.24	-2	3.1	1	1	1	0.89	1.095	0.68	0.881	0.804	1.628	1.686	1.029	1.06	1.598
Q9Y6C7	Putative uncharacterized protein encoded by LINC00312 OS=Homo sapiens OX=9606 GN=LINC00312 PE=5 SV=1	1.608	Up	0.0172414	LINC00312	11.024	-2	7.4	1	1	1	0.979	0.693	1.009	0.976	0.675	0.929	1.207	1.863	1.276	1.691
P63218	Guanine nucleotide-binding protein G(I)/G(S)/G(O) subunit gamma-5 OS=Homo sapiens OX=9606 GN=GNG5 PE=1 SV=3	1.606	Up	0.029657	GNG5	7.3184	1.8337	23.5	2	2	2	0.918	0.784	0.641	1.204	0.745	1.249	1.772	0.859	1.802	1.209
P63000	Ras-related C3 botulinum toxin substrate 1 OS=Homo sapiens OX=9606 GN=RAC1 PE=1 SV=1	1.604	Up	0.0036354	RAC1	21.45	18.921	34.4	6	9	6	0.879	0.689	0.663	1.185	0.74	1.301	1.403	1.087	1.54	1.336
P07195	L-lactate dehydrogenase B chain OS=Homo sapiens OX=9606 GN=LDHB PE=1 SV=2	1.589	Up	0.0167649	LDHB	36.638	3.3684	9	3	3	2	0.76	0.662	0.712	1.478	0.701	1.014	1.391	1.464	1.414	1.571
P30101	Protein disulfide-isomerase A3 OS=Homo sapiens OX=9606 GN=PDIA3 PE=1 SV=4	1.579	Up	0.0058558	PDIA3	56.782	41.501	8.7	4	5	4	0.886	0.925	0.653	1.008	0.893	1.329	1.917	1.13	1.149	1.367
P35555	Fibrillin-1 OS=Homo sapiens OX=9606 GN=FBN1 PE=1 SV=3	1.566	Up	0.04186	FBN1	312.24	153.28	11	28	34	28	1.085	0.9	0.645	0.941	0.777	1.495	1.383	0.776	1.223	1.93
P61769	Beta-2-microglobulin OS=Homo sapiens OX=9606 GN=B2M PE=1 SV=1	1.56	Up	0.02618	B2M	13.714	6.3002	16.8	2	2	2	1.164	0.882	0.614	0.971	0.831	1.182	2.161	1.16	1.304	1.153
P08575	Receptor-type tyrosine-protein phosphatase C OS=Homo sapiens OX=9606 GN=PTPRC PE=1 SV=3	1.546	Up	0.04028	PTPRC	147.48	40.71	7	9	9	9	1.016	0.748	0.83	1.054	0.721	1.423	1.607	0.771	1.782	1.173
P21810	Biglycan OS=Homo sapiens OX=9606 GN=BGN PE=1 SV=2	1.534	Up	0.0489	BGN	41.654	3.0922	4.6	2	2	2	0.741	0.925	0.851	1.037	0.877	1.868	1.597	0.817	0.982	1.531
Q9UC07	Zinc finger protein 69 OS=Homo sapiens OX=9606 GN=ZNF69 PE=1 SV=2	1.53	Up	0.00037829	ZNF69	65.761	1.1811	2.3	1	1	1	0.815	0.89	0.741	0.937	1.083	1.216	1.406	1.377	1.51	1.322
Q86UD1	Out at first protein homolog OS=Homo sapiens OX=9606 GN=OAF PE=2 SV=1	1.527	Up	0.02432	OAF	30.688	3.6879	7.7	2	3	2	1.033	0.972	0.943	0.782	0.806	1.406	0.888	1.233	2.017	1.381
Q9NRW1	Ras-related protein Rab-6B OS=Homo sapiens OX=9606 GN=RAB6B PE=1 SV=1	1.505	Up	0.025983	RAB6B	23.461	3.3134	5.3	1	3	1	1.037	0.927	0.681	1.32	0.585	1.18	1.714	1.453	1.304	1.195
P19652	Alpha-1-acid glycoprotein 2 OS=Homo sapiens OX=9606 GN=ORM2 PE=1 SV=2	0.643	Down	0.025122	ORM2	23.602	7.0268	17.4	4	13	2	1.371	1.833	1.528	1.217	1.161	0.828	0.667	1.425	1.035	0.619
A0A0C4DH38	Immunoglobulin heavy variable 5-51 OS=Homo sapiens OX=9606 GN=IGHV5-51 PE=3 SV=1	0.64	Down	0.047159	IGHV5-51	12.674	23.601	53	5	15	3	1.728	0.93	1.368	1.123	1.695	0.772	1.597	0.679	0.681	0.648
O00187	Mannan-binding lectin serine protease 2 OS=Homo sapiens OX=9606 GN=MASP2 PE=1 SV=4	0.634	Down	0.035675	MASP2	75.702	135.44	13	8	15	8	1.752	1.375	1.116	1.387	1.311	0.811	1.127	0.455	1.336	0.675
P07360	Complement component C8 gamma chain OS=Homo sapiens OX=9606 GN=C8G PE=1 SV=3	0.611	Down	0.0118985	C8G	22.277	2.1096	5.4	1	1	1	1.151	2.016	1.576	0.949	1.534	0.85	0.757	1.083	0.86	0.868
P48740	Mannan-binding lectin serine protease 1 OS=Homo sapiens OX=9606 GN=MASP1 PE=1 SV=3	0.61	Down	0.003957	MASP1	79.246	313.9	27.8	15	42	15	1.703	1.486	1.177	1.424	1.376	0.941	1.104	0.561	0.909	0.854
P01700	Immunoglobulin lambda variable 1-47 OS=Homo sapiens OX=9606 GN=IGLV1-47 PE=1 SV=2	0.595	Down	0.035	IGLV1-47	12.283	15.29	13.7	2	7	2	1.663	1.798	1.479	0.924	1.325	1.225	1.285	0.504	0.603	0.657
A0A075B6I0	Immunoglobulin lambda variable 8-61 OS=Homo sapiens OX=9606 GN=IGLV8-61 PE=3 SV=7	0.583	Down	0.0195592	IGLV8-61	12.814	2.6927	14.8	2	8	2	1.03	1.359	1.718	1.716	1.341	1.015	1.327	0.485	0.72	0.627
P01709	Immunoglobulin lambda variable 2-8 OS=Homo sapiens OX=9606 GN=IGLV2-8 PE=1 SV=2	0.571	Down	0.0111781	IGLV2-8	12.382	1.1836	6.8	1	6	1	1.266	1.158	1.292	1.424	1.882	0.692	1.453	0.621	0.628	0.615
P80108	Phosphatidylinositol-glycan-specific phospholipase D OS=Homo sapiens OX=9606 GN=GPLD1 PE=1 SV=3	0.565	Down	0.0195224	GPLD1	92.335	22.001	8.5	6	12	6	1.384	1.849	1.983	0.933	1.338	0.825	0.615	1.394	0.78	0.616
O00533	Neural cell adhesion molecule L1-like protein OS=Homo sapiens OX=9606 GN=CHL1 PE=1 SV=4	0.562	Down	0.0146206	CHL1	135.07	4.948	2.5	2	2	2	1.532	2.348	1.341	1.126	1.201	0.84	0.835	0.862	0.871	0.837
A0A075B6J9	Immunoglobulin lambda variable 2-18 OS=Homo sapiens OX=9606 GN=IGLV2-18 PE=3 SV=2	0.554	Down	0.021676	IGLV2-18	12.412	36.599	24.6	2	10	2	1.217	2.136	1.426	1.383	1.068	0.852	1.485	0.574	0.516	0.576
Q8IZ41	Ras and EF-hand domain-containing protein OS=Homo sapiens OX=9606 GN=RASEF PE=1 SV=1	0.551	Down	0.0054431	RASEF	82.878	-2	1.6	1	3	1	1.544	0.925	1.252	1.657	1.886	1.067	0.882	0.713	0.69	0.653
P05160	Coagulation factor XIII B chain OS=Homo sapiens OX=9606 GN=F13B PE=1 SV=3	0.533	Down	0.0036586	F13B	75.51	180.38	30.4	16	30	16	1.662	2.026	1.338	1.302	1.236	0.937	0.876	0.567	1.068	0.581
P0DOX7	Immunoglobulin kappa light chain OS=Homo sapiens OX=9606 PE=1 SV=1	0.532	Down	0.0111648	---	23.379	323.31	54.7	8	93	3	2.153	1.94	1.198	1.246	1.115	0.862	1.134	0.546	0.922	0.606
A0A075B6I1	Immunoglobulin lambda variable 4-60 OS=Homo sapiens OX=9606 GN=IGLV4-60 PE=3 SV=1	0.53	Down	0.021904	IGLV4-60	12.987	2.4997	15.8	2	2	2	1.832	1.11	1.271	1.815	1.5	1.094	1.065	0.584	0.329	0.921
A0A0A0MS15	Immunoglobulin heavy variable 3-49 OS=Homo sapiens OX=9606 GN=IGHV3-49 PE=3 SV=1	0.529	Down	0.033696	IGHV3-49	13.056	106.9	29.4	3	9	2	1.836	0.994	1.013	2.294	1.034	0.735	1.327	0.454	0.675	0.603
P01023	Alpha-2-macroglobulin OS=Homo sapiens OX=9606 GN=A2M PE=1 SV=3	0.528	Down	0.0091407	A2M	163.29	323.31	42.1	55	394	49	2.47	1.407	1.19	1.114	1.401	1.032	0.79	0.512	0.848	0.82
P01019	Angiotensinogen OS=Homo sapiens OX=9606 GN=AGT PE=1 SV=1	0.518	Down	0.0335	AGT	53.154	20.495	8.2	4	8	4	0.796	2.37	1.431	1.816	1.215	0.744	0.524	1.469	0.652	0.564
A0A087WSY6	Immunoglobulin kappa variable 3D-15 OS=Homo sapiens OX=9606 GN=IGKV3D-15 PE=3 SV=6	0.512	Down	0.029257	IGKV3D-15	12.534	133.32	24.3	3	4	2	2.068	2.277	1.146	1.091	1.01	0.823	0.705	0.382	1.202	0.778
P03951	Coagulation factor XI OS=Homo sapiens OX=9606 GN=F11 PE=1 SV=1	0.506	Down	0.033703	F11	70.108	25.624	10.2	7	8	6	2.553	1.997	0.955	1.113	1.226	0.866	0.799	0.756	0.887	0.663
P01591	Immunoglobulin J chain OS=Homo sapiens OX=9606 GN=JCHAIN PE=1 SV=4	0.502	Down	0.0084811	JCHAIN	18.098	76.403	40.9	6	66	6	2.21	1.125	1.377	1.52	1.336	1.041	1.147	0.513	0.511	0.587
Q56P03	E2F-associated phosphoprotein OS=Homo sapiens OX=9606 GN=EAPP PE=1 SV=4	0.5	Down	0.0141022	EAPP	32.762	1.2504	4.9	1	2	1	1.99	1.372	2.02	1.088	1.281	1.097	1.247	0.495	0.552	0.485
P40926	Malate dehydrogenase, mitochondrial OS=Homo sapiens OX=9606 GN=MDH2 PE=1 SV=3	0.498	Down	0.042681	MDH2	35.503	21.516	4.7	1	2	1	3.235	1.093	1.01	1.649	0.981	1.043	0.79	0.889	0.704	0.542
P01871	Immunoglobulin heavy constant mu OS=Homo sapiens OX=9606 GN=IGHM PE=1 SV=4	0.496	Down	0.020662	IGHM	49.439	323.31	48.8	25	628	10	2.296	0.899	1.4	1.639	1.393	0.917	1.389	0.462	0.52	0.492
A0A075B6Q5	Immunoglobulin heavy variable 3-64 OS=Homo sapiens OX=9606 GN=IGHV3-64 PE=3 SV=1	0.493	Down	0.00039901	IGHV3-64	12.891	4.7427	18.6	2	6	2	1.936	1.097	1.392	1.747	1.612	0.932	0.85	0.647	0.719	0.688
O14791	Apolipoprotein L1 OS=Homo sapiens OX=9606 GN=APOL1 PE=1 SV=5	0.49	Down	0.0090607	APOL1	43.974	105.8	32.2	13	32	13	1.778	1.094	1.533	1.851	1.315	0.377	0.526	1.289	0.73	0.787
P06396	Gelsolin OS=Homo sapiens OX=9606 GN=GSN PE=1 SV=1	0.484	Down	0.046557	GSN	85.696	62.119	22.5	15	21	15	0.837	3.328	1.387	0.969	1.328	0.924	0.802	0.864	0.511	0.699
P29622	Kallistatin OS=Homo sapiens OX=9606 GN=SERPINA4 PE=1 SV=3	0.479	Down	0.00992	SERPINA4	48.541	8.1054	14.1	6	7	6	1.24	2.298	2.168	1.03	1.187	0.667	0.581	1.129	0.869	0.547
Q9UEU0	Vesicle transport through interaction with t-SNAREs homolog 1B OS=Homo sapiens OX=9606 GN=VTI1B PE=1 SV=3	0.472	Down	0.0098575	VTI1B	26.688	2.352	5.6	1	1	1	2.471	1.508	1.331	1.051	1.613	0.939	0.891	0.355	0.793	0.789
O75636	Ficolin-3 OS=Homo sapiens OX=9606 GN=FCN3 PE=1 SV=2	0.471	Down	0.00161703	FCN3	32.903	40.476	29.1	8	20	8	2.413	1.705	1.174	1.349	1.308	0.802	0.755	0.696	0.947	0.545
P0DOX5	Immunoglobulin gamma-1 heavy chain OS=Homo sapiens OX=9606 PE=1 SV=2	0.465	Down	0.047222	---	49.328	270	45.2	17	129	10	1.151	3.547	1.386	0.782	1.196	0.794	0.849	0.593	0.535	0.978
P02766	Transthyretin OS=Homo sapiens OX=9606 GN=TTR PE=1 SV=1	0.463	Down	0.020575	TTR	15.887	40.818	9.5	2	4	2	0.957	2.569	2.133	1.177	1.053	1.042	0.576	1.017	0.518	0.502
O43414	ERI1 exoribonuclease 3 OS=Homo sapiens OX=9606 GN=ERI3 PE=1 SV=2	0.461	Down	0.047416	ERI3	37.238	-2	2.1	1	1	1	0.805	1.884	1.035	3.038	1.143	0.934	0.711	1.163	0.394	0.446
P08603	Complement factor H OS=Homo sapiens OX=9606 GN=CFH PE=1 SV=4	0.458	Down	8.4277e-05	CFH	139.09	323.31	42.6	50	152	46	1.548	2.011	1.758	1.251	1.307	0.85	0.776	0.613	0.715	0.655
A0A0B4J1Y9	Immunoglobulin heavy variable 3-72 OS=Homo sapiens OX=9606 GN=IGHV3-72 PE=3 SV=1	0.456	Down	0.00074064	IGHV3-72	13.203	22.886	35.3	4	14	3	2.322	1.225	1.482	1.577	1.087	0.825	0.783	0.607	0.648	0.648
A0A0A0MT36	Immunoglobulin kappa variable 6D-21 OS=Homo sapiens OX=9606 GN=IGKV6D-21 PE=3 SV=1	0.452	Down	0.037522	IGKV6D-21	12.34	1.571	10.5	1	1	1	0.78	2.774	1.047	1.685	1.75	1.12	0.856	0.289	0.677	0.694
P02647	Apolipoprotein A-I OS=Homo sapiens OX=9606 GN=APOA1 PE=1 SV=1	0.451	Down	0.0091626	APOA1	30.777	323.31	74.9	23	229	23	1.422	1.868	1.811	1.12	1.727	0.58	0.662	1.554	0.367	0.421
P01594	Immunoglobulin kappa variable 1-33 OS=Homo sapiens OX=9606 GN=IGKV1-33 PE=1 SV=2	0.45	Down	0.028724	IGKV1-33	12.848	30.513	13.7	1	2	1	1.833	1.513	1.187	1.009	2.554	0.907	1.659	0.281	0.39	0.406
P09172	Dopamine beta-hydroxylase OS=Homo sapiens OX=9606 GN=DBH PE=1 SV=3	0.448	Down	5.5841e-05	DBH	69.064	6.4009	4.5	2	3	2	1.942	1.672	1.588	1.497	1.383	0.909	0.569	0.816	0.711	0.613
Q6P387	Uncharacterized protein C16orf46 OS=Homo sapiens OX=9606 GN=C16orf46 PE=2 SV=2	0.447	Down	0.032442	C16orf46	43.417	1.8053	2.5	1	2	1	1.161	3.064	1.518	0.856	1.757	0.651	0.988	1.29	0.417	0.393
P05546	Heparin cofactor 2 OS=Homo sapiens OX=9606 GN=SERPIND1 PE=1 SV=3	0.443	Down	0.0167824	SERPIND1	57.07	17.772	13.6	7	9	7	0.955	2.486	2.171	0.876	1.684	1.048	0.742	0.795	0.581	0.455
Q5VTJ3	Kelch domain-containing protein 7A OS=Homo sapiens OX=9606 GN=KLHDC7A PE=1 SV=5	0.442	Down	0.03264	KLHDC7A	84.478	-2	2.1	1	2	1	2.686	0.778	1.618	1.531	1.448	0.861	1.501	0.269	0.525	0.406
A0A087WSX0	Immunoglobulin lambda variable 5-45 OS=Homo sapiens OX=9606 GN=IGLV5-45 PE=3 SV=1	0.44	Down	0.000138912	IGLV5-45	13.162	10.97	25.2	4	5	4	1.636	1.668	1.785	1.757	1.159	0.942	0.773	0.629	0.595	0.581
P01024	Complement C3 OS=Homo sapiens OX=9606 GN=C3 PE=1 SV=2	0.439	Down	0.0191584	C3	187.15	323.31	37.6	62	162	62	0.917	2.693	2.18	0.843	1.374	0.879	0.471	0.777	0.736	0.649
P04211	Immunoglobulin lambda variable 7-43 OS=Homo sapiens OX=9606 GN=IGLV7-43 PE=3 SV=2	0.436	Down	0.020336	IGLV7-43	12.451	35.959	15.4	2	9	1	2.571	2.099	1.174	1.395	0.899	1.032	1.131	0.357	0.593	0.438
P0DP04	Immunoglobulin heavy variable 3-43D OS=Homo sapiens OX=9606 GN=IGHV3-43D PE=3 SV=1	0.436	Down	0.0081754	IGHV3-43D	13.017	6.6056	18.6	2	28	1	2.243	1.562	1.428	1.326	1.302	0.905	1.044	0.262	0.59	0.626
P01780	Immunoglobulin heavy variable 3-7 OS=Homo sapiens OX=9606 GN=IGHV3-7 PE=1 SV=2	0.436	Down	0.00068166	IGHV3-7	12.943	11.951	32.5	4	38	2	2.204	1.173	1.335	1.621	1.283	0.753	0.493	0.589	0.9	0.588
O43866	CD5 antigen-like OS=Homo sapiens OX=9606 GN=CD5L PE=1 SV=1	0.434	Down	0.0089575	CD5L	38.087	323.31	50.7	15	61	15	2.34	1.031	1.472	1.631	1.481	0.859	1.287	0.375	0.506	0.429
Q8N6Y0	Usher syndrome type-1C protein-binding protein 1 OS=Homo sapiens OX=9606 GN=USHBP1 PE=1 SV=1	0.432	Down	9.8548e-05	USHBP1	76.067	-2	1.8	1	1	1	1.404	2.208	1.733	1.336	1.477	0.791	0.834	0.604	0.717	0.577
Q5SZL2	Centrosomal protein of 85 kDa-like OS=Homo sapiens OX=9606 GN=CEP85L PE=1 SV=1	0.43	Down	0.0165961	CEP85L	91.807	-2	1.2	1	1	1	1.706	2.128	2.042	0.845	1.629	0.597	0.777	1.414	0.289	0.511
A0A0A0MS14	Immunoglobulin heavy variable 1-45 OS=Homo sapiens OX=9606 GN=IGHV1-45 PE=3 SV=1	0.424	Down	0.0065173	IGHV1-45	13.508	24.792	9.4	1	3	1	2.454	1.826	1.522	1.153	1.211	1.01	1.019	0.363	0.485	0.584
Q5T5C0	Syntaxin-binding protein 5 OS=Homo sapiens OX=9606 GN=STXBP5 PE=1 SV=1	0.421	Down	0.0083964	STXBP5	127.57	1.2359	1.2	1	1	1	2.63	1.215	1.181	1.873	1.375	1.042	1.051	0.445	0.383	0.565
A0A0B4J1V0	Immunoglobulin heavy variable 3-15 OS=Homo sapiens OX=9606 GN=IGHV3-15 PE=3 SV=1	0.4	Down	0.0076783	IGHV3-15	12.926	25.801	27.7	4	8	3	2.391	1.283	1.085	1.272	1.958	0.828	0.939	0.318	0.346	0.761
P01008	Antithrombin-III OS=Homo sapiens OX=9606 GN=SERPINC1 PE=1 SV=1	0.399	Down	0.00047763	SERPINC1	52.602	97.952	37.3	16	38	16	1.401	2.302	2.038	1.157	1.414	0.885	0.533	0.672	0.697	0.533
P0DP03	Immunoglobulin heavy variable 3-30-5 OS=Homo sapiens OX=9606 GN=IGHV3-30-5 PE=3 SV=1	0.395	Down	0.00194174	IGHV3-30-5	12.947	18.734	24.8	3	28	1	2.303	1.731	1.138	1.426	1.61	1.005	0.652	0.33	0.61	0.647
P04430	Immunoglobulin kappa variable 1-16 OS=Homo sapiens OX=9606 GN=IGKV1-16 PE=1 SV=2	0.391	Down	0.048162	IGKV1-16	12.618	1.9484	13.7	1	1	1	4.565	1.116	1.129	1.145	0.85	1.006	0.56	0.709	0.524	0.644
A0A0B4J1U7	Immunoglobulin heavy variable 6-1 OS=Homo sapiens OX=9606 GN=IGHV6-1 PE=3 SV=1	0.378	Down	0.013518	IGHV6-1	13.481	7.0002	7.4	1	4	1	2.336	0.607	1.902	1.841	1.367	0.676	1.067	0.516	0.378	0.41
P01619	Immunoglobulin kappa variable 3-20 OS=Homo sapiens OX=9606 GN=IGKV3-20 PE=1 SV=2	0.378	Down	0.0033999	IGKV3-20	12.557	14.431	13.8	1	1	1	1.756	1.713	1.382	0.945	2.633	0.683	0.578	0.348	0.595	0.983
A0A075B6I9	Immunoglobulin lambda variable 7-46 OS=Homo sapiens OX=9606 GN=IGLV7-46 PE=3 SV=4	0.377	Down	0.001461	IGLV7-46	12.468	25.135	15.4	2	8	1	2.126	1.54	1.568	1.383	1.935	0.6	1.199	0.629	0.448	0.347
O15049	NEDD4-binding protein 3 OS=Homo sapiens OX=9606 GN=N4BP3 PE=1 SV=3	0.372	Down	0.00088032	N4BP3	60.469	-2	2.8	1	1	1	2.567	1.143	1.551	1.87	1.344	0.905	0.575	0.434	0.506	0.729
P01834	Immunoglobulin kappa constant OS=Homo sapiens OX=9606 GN=IGKC PE=1 SV=2	0.372	Down	0.0005388	IGKC	11.765	108.45	82.2	7	120	2	2.561	1.962	1.326	1.402	1.366	0.817	0.66	0.403	0.602	0.724
P06312	Immunoglobulin kappa variable 4-1 OS=Homo sapiens OX=9606 GN=IGKV4-1 PE=1 SV=1	0.367	Down	0.00142365	IGKV4-1	13.38	77.531	22.3	3	22	3	2.379	1.817	1.047	1.854	1.552	0.787	0.917	0.359	0.495	0.614
O75382	Tripartite motif-containing protein 3 OS=Homo sapiens OX=9606 GN=TRIM3 PE=1 SV=2	0.358	Down	0.00030128	TRIM3	80.829	1.3022	1.9	1	4	1	1.866	0.855	1.831	1.615	1.427	0.68	0.424	0.482	0.526	0.61
A0A0C4DH68	Immunoglobulin kappa variable 2-24 OS=Homo sapiens OX=9606 GN=IGKV2-24 PE=3 SV=1	0.354	Down	0.013262	IGKV2-24	13.079	12.832	10.8	1	4	1	2.969	1.13	1.007	1.083	2.576	0.646	1.054	0.352	0.327	0.724
Q7Z4S6	Kinesin-like protein KIF21A OS=Homo sapiens OX=9606 GN=KIF21A PE=1 SV=2	0.346	Down	0.0032995	KIF21A	187.18	1.1485	0.5	1	1	1	3.157	1.869	1.317	1.673	0.995	0.48	0.523	1.124	0.469	0.525
P01042	Kininogen-1 OS=Homo sapiens OX=9606 GN=KNG1 PE=1 SV=2	0.338	Down	0.0140802	KNG1	71.957	323.31	26.7	15	32	15	1.221	4.134	1.59	0.745	1.474	0.766	0.556	0.803	0.489	0.488
A0A0B4J1V6	Immunoglobulin heavy variable 3-73 OS=Homo sapiens OX=9606 GN=IGHV3-73 PE=3 SV=1	0.336	Down	0.00024308	IGHV3-73	12.858	21.308	35.3	4	8	2	2.99	1.546	1.565	1.261	1.553	0.769	0.572	0.534	0.47	0.647
P27918	Properdin OS=Homo sapiens OX=9606 GN=CFP PE=1 SV=2	0.33	Down	0.00051704	CFP	51.276	71.205	29.9	14	31	14	2.259	1.701	1.544	1.954	1.16	0.841	0.428	0.39	0.402	0.783
P17936	Insulin-like growth factor-binding protein 3 OS=Homo sapiens OX=9606 GN=IGFBP3 PE=1 SV=2	0.314	Down	0.0007426	IGFBP3	31.674	7.7766	12.7	4	4	4	1.808	3.125	1.91	1.295	1.01	0.602	0.54	0.675	0.63	0.428
Q16610	Extracellular matrix protein 1 OS=Homo sapiens OX=9606 GN=ECM1 PE=1 SV=2	0.309	Down	0.013416	ECM1	60.673	32.4	25.9	13	24	13	4.007	0.991	1.488	1.828	0.709	0.546	0.441	0.92	0.4	0.477
P02751	Fibronectin OS=Homo sapiens OX=9606 GN=FN1 PE=1 SV=4	0.29	Down	0.0205	FN1	262.62	323.31	39.2	80	310	80	3.88	0.637	1.489	2.181	0.831	0.529	0.472	0.98	0.271	0.366
A0A075B6I4	Immunoglobulin lambda variable 10-54 OS=Homo sapiens OX=9606 GN=IGLV10-54 PE=3 SV=1	0.284	Down	0.00077751	IGLV10-54	12.395	8.8412	9.4	1	4	1	2.344	0.84	1.572	2.001	2.103	0.465	0.359	0.821	0.508	0.361
P04196	Histidine-rich glycoprotein OS=Homo sapiens OX=9606 GN=HRG PE=1 SV=1	0.284	Down	0.0087589	HRG	59.578	64.35	9.1	6	12	6	1.833	4.339	1.381	0.745	1.286	0.686	0.741	0.331	0.542	0.426
Q04756	Hepatocyte growth factor activator OS=Homo sapiens OX=9606 GN=HGFAC PE=1 SV=1	0.267	Down	1.9179e-06	HGFAC	70.681	27.055	7.8	4	5	4	1.624	2.481	1.503	1.312	1.587	0.49	0.507	0.423	0.393	0.461
A0A075B6K6	Immunoglobulin lambda variable 4-3 OS=Homo sapiens OX=9606 GN=IGLV4-3 PE=3 SV=1	0.267	Down	0.0042154	IGLV4-3	13.33	9.5856	8.2	1	1	1	2.76	2.658	1.874	0.654	1.668	0.567	0.823	0.401	0.519	0.261
P00739	Haptoglobin-related protein OS=Homo sapiens OX=9606 GN=HPR PE=2 SV=2	0.258	Down	4.0407e-05	HPR	39.029	190.19	48	21	306	5	2.015	1.261	1.638	2.562	1.545	0.338	0.635	0.531	0.455	0.368
P06276	Cholinesterase OS=Homo sapiens OX=9606 GN=BCHE PE=1 SV=1	0.246	Down	0.00028458	BCHE	68.417	13.44	6.6	4	6	4	2.116	2.529	2.178	1.426	1.148	0.693	0.354	0.648	0.293	0.323
P01920	HLA class II histocompatibility antigen, DQ beta 1 chain OS=Homo sapiens OX=9606 GN=HLA-DQB1 PE=1 SV=2	0.239	Down	0.0032592	HLA-DQB1	29.991	2.244	8.4	2	3	2	2.563	0.974	0.793	1.646	3.155	0.752	0.462	0.228	0.319	0.418
Q8NG11	Tetraspanin-14 OS=Homo sapiens OX=9606 GN=TSPAN14 PE=1 SV=1	0.234	Down	0.000139272	TSPAN14	30.69	2.6544	15.2	4	5	4	1.583	1.743	2.194	1.306	2.39	0.475	0.429	0.724	0.275	0.252
P03952	Plasma kallikrein OS=Homo sapiens OX=9606 GN=KLKB1 PE=1 SV=1	0.231	Down	0.0013588	KLKB1	71.369	132.5	25.1	18	26	17	1.232	2.552	1.597	0.762	3.278	0.646	0.381	0.455	0.364	0.333
O94964	Protein SOGA1 OS=Homo sapiens OX=9606 GN=SOGA1 PE=1 SV=2	0.194	Down	0.0158791	SOGA1	159.76	-2	0.8	1	1	1	4.618	0.569	1.649	2.508	0.781	0.386	0.365	0.916	0.096	0.198
