# Supplementary material for: Macrophage-derived exosomal aminopeptidase N aggravates sepsis-induced acute lung injury by regulating necroptosis of lung epithelial cell
Source: Commun Biol. 2022 Jun 6;5:543. doi: 10.1038/s42003-022-03481-y (PMC9170685; doi:10.1038/s42003-022-03481-y)
Supplement: Supplementary file 5 — Supplementary Data 3 [file 42003_2022_3481_MOESM5_ESM.xlsx]

## Sheet: Protein_result
Protein Accession	Protein	control1 Relative Abundance	control2 Relative Abundance	control3 Relative Abundance	control4 Relative Abundance	control5 Relative Abundance	control6 Relative Abundance	control7 Relative Abundance	control8 Relative Abundance	control9 Relative Abundance	control10 Relative Abundance	control11 Relative Abundance	control12 Relative Abundance	control13 Relative Abundance	control14 Relative Abundance	control15 Relative Abundance	sepsis1 Relative Abundance	sepsis2 Relative Abundance	sepsis3 Relative Abundance	sepsis5 Relative Abundance	sepsis6 Relative Abundance	sepsis7 Relative Abundance	sepsis9 Relative Abundance	sepsis10 Relative Abundance	sepsis11 Relative Abundance	sepsis12 Relative Abundance	sepsis13 Relative Abundance	C46187_sepsis9 Relative Abundance	00769294_sepsis12 Relative Abundance	control Relative Abundance	sepsis Relative Abundance	sepsis/control Ratio	sepsis/control Ratio (TMT)	sepsis/control P-Value
Q6UX06	OLFM4	0.0586141	0.00923597	0	0.0185684	0.0187786	0.136933	0.186936	0.110369	0.748731	0.0273249	0	0.116874	0	0.0855594	0.0397917	0.0146697	0	1.47855	1.51251	9.75669	1.03684	0.171865	0.267482	0.129182	0	2.89126	0.0225522	9.16068	0.103848	2.03402	19.5866	9.53	0.0371846
P15144	ANPEP	0.0704868	0.0307117	0.0336286	0.13138	0.0239297	0.454847	0.0319258	0.256411	0.0194808	0.0224738	0.0929727	0.0430478	0.0285754	0.400773	0.0533789	0.779458	0.0450771	1.50329	0.828903	0.356354	0.644232	0.753536	0.843289	1.78557	11.4429	1.5313	0.0871629	5.70488	0.112935	2.02354	17.9177	3.422	0.0276657
P62805	HIST1H4A	0.0908581	0.500378	0.018071	0.0651714	0.0434729	0.267102	0.87293	0.150288	0.454572	0.117798	0	0.0930034	0	0.0752817	0.0696066	2.36003	0.0492504	2.52016	3.83946	1.37524	0.245115	0.0690751	3.58264	1.30117	0	4.75978	0.046174	5.03339	0.187902	1.93704	10.3087	5.628	0.00137926
P04275	VWF	0.718205	0.0188903	0.0788737	0.468351	0.137162	0.373165	0.0805515	0.311349	0.246138	0.0616538	0	0.108669	0.0967455	0.100159	0.0759823	0.222546	3.01892	1.95014	0.586241	5.10314	3.05942	1.96718	0.611846	0.965801	0	3.82757	0.0445832	3.76671	0.191726	1.93262	10.0801	3.181	0.000498685
P11142	HSPA8	0.694917	0.409348	0.120432	0.667303	0.353539	0.682474	0.576617	0.641449	0.839072	0.297485	0	0	0	0.639858	0.751056	0.462907	0.188679	0.38854	1.32551	0.690826	0.421257	0.513693	0.593833	2.2251	0	1.62206	1.09465	11.7994	0.444903	1.6405	3.68731	2.165	0.1501
P24821	TNC	0.217903	0.0785938	0.0373082	0.0860692	0.16687	0.12777	0.194749	0.210518	0.543302	0.190703	0.196543	0.340474	0.17105	0.17122	0.19719	1.50779	0.39786	5.96084	2.62486	0.804885	3.64877	0.097644	2.21427	0.364077	5.28812	1.05964	0.196491	0.904491	0.195351	1.92844	9.87168	5.044	0.00191897
P13611	VCAN	0.606867	0.300914	0.123196	0.292772	0.161055	0.208554	0.446082	0.85369	0.450492	0.205403	0	0.485342	0	0.319895	0.291872	0.727078	0.573261	0.956019	6.00059	0.399439	0.854111	0.225475	0.437407	0.505571	0	7.55223	0.116744	4.90593	0.316409	1.78876	5.65331	4.582	0.0350981
Q4LDE5	SVEP1	0.281833	0.156777	0.191864	0.842837	0.361121	0.159059	0.52678	0.231606	0.485684	0.270098	0.526532	0.764819	0.354861	0.240762	0.455702	1.97153	0.815205	3.40944	3.52339	1.89167	3.36271	0.437195	0.75832	0.601824	1.87315	1.35029	0.746769	1.40817	0.390022	1.70382	4.36852	3.306	0.000122113
P01833	PIGR	1.1118	0.211703	0.378853	0.946552	0.59797	1.14167	0.790831	0	1.28621	0.651892	0	0	0	0.402255	0.442841	0.837952	0.472094	1.76911	2.92464	0.250438	1.27869	0.274785	1.14286	1.10985	0	0.697585	0.583901	8.69552	0.530839	1.54134	2.90359	2.288	0.104386
P24043	LAMA2	0.349468	0.158581	0	0.382619	0.346239	0.604597	0.837934	0.590849	0.691496	0.662164	0.790263	0.940528	0.808177	0.269481	0.570679	1.17119	0.518856	2.81927	2.9635	0.595668	1.64106	0.287573	3.65918	0.187039	2.8824	0.876792	0.703088	1.69132	0.533538	1.53823	2.88306	3.303	0.00343491
P14543	NID1	0.45568	0.415297	0.220022	0.607049	0.509448	0.938053	0.941544	0.533394	0.861485	0.689684	0	1.13327	0	0.480507	0.804017	1.54463	0.472322	2.97581	1.80154	1.02681	2.24089	0.431662	3.1216	0.439879	0	2.48596	0.732441	2.137	0.57263	1.49312	2.60748	3.228	0.00341211
P13987	CD59	0.879135	0.369404	0.235859	0.639713	0.624037	0.84845	0.910238	0.765056	0.659756	0.331302	0.75758	0.537939	0.507729	1.14294	0.469971	0.52316	0.341813	1.72048	1.20968	1.49208	2.51732	0.470856	0.680038	1.22047	1.39066	2.53117	0.592407	3.63075	0.645274	1.4093	2.18403	2.061	0.00724974
P14151	SELL	0.983966	0.754677	0.306835	1.1534	0.62978	1.01268	0.31782	0.619403	0.40106	0.173875	0.576193	0.994744	0.248628	1.09259	0.571004	0.440541	1.05428	3.03159	1.6469	2.81858	1.64768	0.229257	0.595914	1.26913	2.14972	0.31614	0.540427	2.42318	0.655777	1.39718	2.13057	2.378	0.0100401
Q96RW7	HMCN1	0.796778	0.281272	0	0.700138	0.363717	0.557534	1.037	0.905386	1.09431	0.912464	0.912305	1.26145	0.776043	0.604512	0.978408	1.11529	0.293757	1.35483	1.58733	0.651609	2.22385	0.465447	2.96779	0.960655	2.04572	1.22539	0.920675	1.00634	0.745421	1.29374	1.73559	2.526	0.0170372
P10909	CLU	0.598807	0.70215	0.40345	0.571128	0.634765	0.620273	0.760247	0.962973	0.409635	0.425275	0.304239	1.12623	0.737886	2.21086	0.911684	0.997235	1.44607	1.30973	0.284207	3.35708	1.67543	0.802936	0.430569	1.50813	0.946672	1.62815	1.14599	1.0882	0.75864	1.27849	1.68524	2.058	0.034531
Q15582	TGFBI	1.18292	1.05471	0.517454	2.09535	0.855549	1.87858	0.994271	0.709205	0.703986	0.490546	0.675826	1.03745	0.69963	1.00362	0.71132	1.29523	0.874597	0.861894	2.09147	1.02749	1.02889	0.439708	0.485627	0.783497	0.761595	1.79748	0.750906	1.19121	0.974027	1.02997	1.05743	1.706	0.754709
P03952	KLKB1	1.84175	3.10319	1.20426	1.05243	4.77282	9.33173	1.38079	0.203366	0.249464	0.172293	1.29629	0.22243	0.250613	0.10672	0.234855	0.126961	0.203385	0.169199	0.0824969	0.401344	0.643993	0.0468408	0	0.262671	0	0.149028	0.371519	0.119558	1.69487	0.198231	0.116959	0.231	0.0398804

## Sheet: Peptide_result
Peptide	Protein Accession	Retention Time	Protein Gene	control1 Area	control2 Area	control3 Area	control4 Area	control5 Area	control6 Area	control7 Area	control8 Area	control9 Area	control10 Area	control11 Area	control12 Area	control13 Area	control14 Area	control15 Area	sepsis1 Area	sepsis2 Area	sepsis3 Area	sepsis5 Area	sepsis6 Area	sepsis7 Area	sepsis9 Area	sepsis10 Area	sepsis11 Area	sepsis12 Area	sepsis13 Area	C46187_sepsis9 Area	00769294_sepsis12 Area	control1 Normalized Area	control2 Normalized Area	control3 Normalized Area	control4 Normalized Area	control5 Normalized Area	control6 Normalized Area	control7 Normalized Area	control8 Normalized Area	control9 Normalized Area	control10 Normalized Area	control11 Normalized Area	control12 Normalized Area	control13 Normalized Area	control14 Normalized Area	control15 Normalized Area	sepsis1 Normalized Area	sepsis2 Normalized Area	sepsis3 Normalized Area
DNEETGFGSGTR	P15144	8.74	ANPEP	4081400	1778300	1947200	7607300	1385600	26337000	1848600	14847000	1128000	1301300	5383400	2492600	1654600	23206000	3090800	45133000	2610100	87045000	47996000	20634000	37303000	43632000	48829000	103390000	662580000	88667000	5047000	330330000	0.0704868	0.0307117	0.0336286	0.13138	0.0239297	0.454847	0.0319258	0.256411	0.0194808	0.0224738	0.0929727	0.0430478	0.0285754	0.400773	0.0533789	0.779458	0.0450771	1.50329
FEHCNFNDVTTR	P13987	13.6	CD59	43662000	18844000	10587000	34432000	32982000	37959000	48493000	41740000	38013000	17266000	40106000	26897000	27932000	63554000	24683000	22870000	12982000	79039000	46483000	52400000	102030000	23816000	26029000	41845000	59337000	90677000	29411000	128610000	0.999883	0.431538	0.242448	0.788511	0.755305	0.869281	1.11052	0.955868	0.870518	0.395401	0.918449	0.615956	0.639658	1.45542	0.565254	0.523735	0.297295	1.81004
ENELTYYCCK	P13987	16.55	CD59	5933900	2404200	1793900	3841100	3855600	6475600	5555000	4493100	3513100	2090700	4668900	3598600	2940400	6497800	2931700	4088900	3022800	12761000	10601000	13960000	21111000	3100900	5977800	11601000	11130000	23362000	4000500	33772000	0.758386	0.307271	0.229271	0.490915	0.492768	0.827619	0.709961	0.574244	0.448994	0.267203	0.596712	0.459922	0.3758	0.830456	0.374688	0.522585	0.386331	1.63093
TLLSNLEEAK	P10909	27.97	CLU	283990000	282790000	196280000	273640000	356530000	422290000	503050000	720520000	280630000	302280000	1083600	724830000	499100000	1700900000	583460000	516690000	1124100000	739320000	352260000	2350900000	967330000	601890000	239370000	1207400000	1524200	1054800000	847500000	753930000	0.444519	0.44264	0.307229	0.428318	0.558063	0.660994	0.787405	1.1278	0.439259	0.473147	0.00169612	1.13455	0.781222	2.66235	0.913267	0.808755	1.75951	1.15723
IDSLLENDR	P10909	18.05	CLU	1584800000	2023700000	1051500000	1502400000	1497200000	1219600000	1542700000	1679600000	799690000	794200000	1276900000	2352500000	1461600000	3702400000	1915200000	2495200000	2383500000	3077100000	35849000	6385500000	3865200000	1396800000	1023700000	2370300000	3979300000	3378100000	2031600000	2096600000	0.753095	0.961659	0.499671	0.713938	0.711467	0.579552	0.733089	0.798143	0.380012	0.377403	0.606781	1.1179	0.69455	1.75938	0.9101	1.18572	1.13264	1.46223
ISGLIYEETR	P62805	22.99	HIST1H4A	13997000	106140000	2824500	11259000	8643100	77593000	163280000	31269000	84563000	23749000	0	13866000	0	13124000	9919700	379930000	8381300	444050000	561570000	182170000	31703000	10452000	601410000	204500000	0	895840000	6569500	721750000	0.085041	0.644871	0.0171607	0.0684059	0.0525125	0.471429	0.992034	0.18998	0.513776	0.144291	0	0.0842451	0	0.079737	0.0602687	2.30833	0.0509219	2.6979
VFLENVIR	P62805	32.8	HIST1H4A	16041000	59051000	3149500	10277000	5713400	10416000	125080000	18351000	65602000	15150000	0	16885000	0	11752000	13099000	400170000	7894600	388670000	708010000	272730000	49382000	12386000	582620000	225640000	0	676440000	8700200	942740000	0.0966752	0.355886	0.0189813	0.061937	0.0344333	0.0627747	0.753826	0.110597	0.395367	0.0913053	0	0.101762	0	0.0708264	0.0789445	2.41173	0.0475788	2.34242
DAGTIAGLNVLR	P11142	36.11	HSPA8	12230000	7204200	2119500	11744000	6222000	12011000	10148000	11289000	14767000	5235500	0	0	0	11261000	13218000	8146800	3320600	6838000	23328000	12158000	7413800	9040600	10451000	39160000	0	28547000	19265000	207660000	0.694917	0.409348	0.120432	0.667303	0.353539	0.682474	0.576617	0.641449	0.839072	0.297485	0	0	0	0.639858	0.751056	0.462907	0.188679	0.38854
IAYGTQGSSGYSLR	P03952	18.35	KLKB1	24508000	46255000	15409000	14411000	61413000	101660000	4339500	1495600	768970	781940	3367500	1317800	860750	950700	1116500	1398800	2634000	1934500	905810	3818000	5440000	410770	0	3017600	0	534640	1083500	1420500	2.2779	4.29917	1.43219	1.33943	5.70803	9.44879	0.403335	0.139009	0.0714719	0.0726774	0.312992	0.122483	0.0800024	0.0883628	0.103773	0.130011	0.244817	0.179802
LCNTGDNSVCTTK	P03952	6.48	KLKB1	18674000	25338000	12971000	10169000	50984000	122420000	31330000	3556800	5678900	3612400	30285000	4282900	5596100	1661700	4861600	1646200	2151600	2107000	1073500	5949500	10394000	737370	0	3253200	0	3299600	8533600	1422700	1.40561	1.90721	0.976339	0.76543	3.83761	9.21466	2.35824	0.267724	0.427456	0.271909	2.27958	0.322378	0.421224	0.125078	0.365937	0.123911	0.161953	0.158596
AEECYYDENVAR	P24043	13.77	LAMA2	2856800	894700	0	2284000	1814400	3962900	4724100	3018500	3104900	3525000	3834000	5145900	3287800	1476200	3237500	8459900	3042500	16320000	19697000	2598500	9294000	1462200	19071000	1194900	16224000	5184800	3060900	9456100	0.505524	0.158321	0	0.404165	0.321067	0.701254	0.835952	0.534138	0.549427	0.623766	0.678445	0.910592	0.581792	0.261221	0.572891	1.49702	0.538385	2.8879
VTADGEQTGQDAER	P24043	4.92	LAMA2	1300200	1067800	0	2427300	2496800	3414600	5646300	4353200	5603600	4709500	6064200	6523900	6954800	1867100	3821500	5682900	3356700	18491000	16413000	4917600	11008000	2127000	26511000	1093300	19454000	5620700	5811800	11491000	0.193411	0.158841	0	0.361073	0.371412	0.507939	0.839916	0.647561	0.833564	0.700562	0.902081	0.970464	1.03456	0.277741	0.568468	0.845361	0.499326	2.75063
EYVQLISVYEK	Q6UX06	34.74	OLFM4	1737300	375380	0	457470	690960	3917300	6447800	3256100	21481000	1217600	0	3968500	0	1998200	1110600	702580	0	53131000	47850000	289810000	33255000	3317600	9815500	2768700	0	92950000	693890	245790000	0.0588386	0.0127133	0	0.0154935	0.0234013	0.132671	0.218373	0.110277	0.727516	0.0412375	0	0.134405	0	0.0676748	0.0376136	0.0237949	0	1.79943
TEEIFYYYDTNTGK	Q6UX06	31.86	OLFM4	1453700	143370	0	538840	352430	3515300	3871400	2750100	19169000	333920	0	2473300	0	2575400	1044900	138040	0	28822000	34966000	241450000	23587000	5760300	5042400	4097800	0	65590000	537860	248890000	0.0583896	0.00575863	0	0.0216432	0.0141558	0.141196	0.1555	0.110461	0.769946	0.0134123	0	0.0993431	0	0.103444	0.0419697	0.00554455	0	1.15767
QSSGENCDVVVNTLGK	P01833	20.14	PIGR	47281000	13046000	16969000	38631000	35099000	33005000	47829000	0	69660000	46026000	0	0	0	16534000	20759000	63770000	17298000	59527000	131150000	12173000	59242000	13325000	83684000	29472000	0	49408000	42475000	334210000	1.03381	0.285254	0.371031	0.844675	0.767447	0.721661	1.04579	0	1.52313	1.00637	0	0	0	0.361519	0.4539	1.39434	0.378224	1.30157
YWCLWEGAQNGR	P01833	36.01	PIGR	29297000	3401800	9521300	25816000	10551000	38454000	13195000	0	25837000	7323400	0	0	0	10908000	10632000	6933000	13936000	55074000	73419000	5779400	31076000	6358200	11227000	38789000	0	7752800	5886900	248290000	1.1898	0.138153	0.386675	1.04843	0.428493	1.56168	0.53587	0	1.04928	0.297415	0	0	0	0.442992	0.431783	0.28156	0.565964	2.23664
AEIEYLEK	P14151	18.02	SELL	32415000	25644000	11191000	41712000	20242000	27834000	9790400	16377000	8572200	5496100	17943000	28516000	8042300	29769000	14506000	18073000	31264000	114350000	56315000	99340000	63798000	6828300	20484000	42799000	59973000	11619000	17617000	81369000	0.984532	0.778879	0.339901	1.26691	0.614805	0.845395	0.297361	0.497414	0.260361	0.166932	0.544978	0.866109	0.244267	0.904166	0.440587	0.548927	0.949573	3.47312
SLTEEAENWGDGEPNNK	P14151	22.09	SELL	4576300	3399300	1274000	4839200	3000400	5491000	1574200	3450100	2521100	841450	2826600	5227700	1177300	5961300	3264100	1545700	5393400	12053000	7368200	12192000	6317800	1168600	2651000	5762700	11531000	1300100	2539800	11052000	0.9834	0.730475	0.27377	1.03989	0.644755	1.17996	0.33828	0.741391	0.541759	0.180819	0.607407	1.12338	0.25299	1.28102	0.701422	0.332155	1.15899	2.59007
LTCQGNSQWDGPEPR	Q4LDE5	15.98	SVEP1	4137900	1604000	2671900	13774000	4603200	1998300	6818100	2615900	6869400	3718000	6370100	10152000	4603600	2763100	6059800	21960000	10053000	34682000	46754000	20362000	38928000	5385500	9543400	6476300	22178000	18476000	10280000	16324000	0.340606	0.132031	0.219934	1.13379	0.378907	0.164488	0.561224	0.215325	0.565447	0.306043	0.524347	0.83565	0.37894	0.227441	0.498805	1.80761	0.827501	2.85481
SVGSPVFVCQANR	Q4LDE5	20.55	SVEP1	11159000	9081000	8194100	27609000	17176000	7685600	24630000	12401000	20307000	11714000	26450000	34718000	16548000	12711000	20641000	106830000	40167000	198310000	160000000	105420000	176150000	21566000	36574000	33546000	96089000	59019000	32385000	73672000	0.22306	0.181522	0.163794	0.551883	0.343335	0.153629	0.492335	0.247887	0.405922	0.234154	0.528716	0.693987	0.330782	0.254083	0.412598	2.13545	0.802908	3.96407
ESNPATINAATELDTPK	P24821	24.27	TNC	17293000	6711000	2815000	7606400	14043000	12144000	14664000	14533000	36428000	13949000	15095000	22181000	12332000	11566000	13194000	106110000	24284000	439740000	177370000	53964000	246690000	6056000	148080000	27430000	354160000	87531000	13313000	59082000	0.247249	0.0959515	0.0402479	0.108754	0.200782	0.173631	0.209661	0.207788	0.520835	0.199438	0.215823	0.317136	0.176319	0.165367	0.188643	1.51712	0.347204	6.28725
DTDSAITNCALSYK	P24821	24.71	TNC	4378900	1422100	798150	1472000	3087700	1902200	4176400	4952300	13139000	4225900	4116600	8448900	3850000	4112200	4777900	34799000	10416000	130850000	63022000	19466000	87562000	2524400	53677000	7802300	128020000	20153000	4705900	22393000	0.188557	0.0612361	0.0343686	0.0633848	0.132957	0.0819093	0.179837	0.213248	0.565769	0.181969	0.177262	0.363812	0.165782	0.177073	0.205738	1.49846	0.448516	5.63444
ETTVLVAQNGNIK	P13611	18.08	VCAN	18171000	21613000	5250800	10235000	11481000	4862300	30360000	22570000	17843000	15487000	0	12047000	0	10133000	9683800	77274000	16243000	50949000	365340000	12670000	45085000	9679600	41022000	11364000	0	557340000	6146000	141620000	0.333748	0.396967	0.0964417	0.187987	0.210872	0.0893061	0.557623	0.414544	0.327723	0.28445	0	0.221268	0	0.186113	0.177863	1.4193	0.298336	0.935783
LATVGELQAAWR	P13611	34.69	VCAN	11152000	2596200	1900300	5038200	1409700	4154200	4239600	16384000	7264900	1601300	0	9497300	0	5749400	5143700	441800	10749000	12372000	67052000	7175000	11154000	3461800	1538000	10169000	0	61689000	1528400	91381000	0.879987	0.204862	0.14995	0.397556	0.111237	0.327801	0.33454	1.29284	0.573262	0.126356	0	0.749417	0	0.453676	0.405881	0.0348617	0.848186	0.976255
LTGSCSYVLFQNK	P04275	27.9	VWF	581740000	15301000	63887000	379360000	111100000	302260000	65246000	252190000	199370000	49939000	0	88021000	78363000	81128000	61545000	180260000	2445300000	1579600000	474850000	4133500000	2478100000	1593400000	495590000	782290000	0	3100300000	36112000	3051000000	0.718205	0.0188903	0.0788737	0.468351	0.137162	0.373165	0.0805515	0.311349	0.246138	0.0616538	0	0.108669	0.0967455	0.100159	0.0759823	0.222546	3.01892	1.95014
YVCVAENTAGSAK	Q96RW7	9.55	HMCN1	4007800	1414800	0	3521700	1829500	2804400	5216100	4554100	5504400	4589700	4588900	6345100	3903500	3040700	4921400	5609900	1477600	6814800	7984300	3277600	11186000	2341200	14928000	4832100	10290000	6163700	4631000	5061900	0.796778	0.281272	0	0.700138	0.363717	0.557534	1.037	0.905386	1.09431	0.912464	0.912305	1.26145	0.776043	0.604512	0.978408	1.11529	0.293757	1.35483
STVISYECCPGYEK	Q15582	19.46	TGFBI	9451600	8427200	4134500	16742000	6835900	15010000	7944300	5666600	5624900	3919500	5399900	8289300	5590100	8019000	5683500	10349000	6988100	6886600	16711000	8209700	8220900	3513300	3880200	6260200	6085200	14362000	5999800	9517900	1.18292	1.05471	0.517454	2.09535	0.855549	1.87858	0.994271	0.709205	0.703986	0.490546	0.675826	1.03745	0.69963	1.00362	0.71132	1.29523	0.874597	0.861894
QCVAEGSPQR	P14543	4.45	NID1	3232500	2513200	1833100	3274600	3582100	5382700	4597400	3566100	4889300	5323100	0	6977500	0	2831700	2801100	9243100	2496400	22870000	8627400	6521700	15553000	2811000	20456000	3148200	0	18812000	4224600	14030000	0.503959	0.391818	0.285787	0.510523	0.558463	0.839184	0.716753	0.555969	0.762261	0.829892	0	1.08782	0	0.441473	0.436702	1.44104	0.389199	3.56552
NLYFTDWK	P14543	34.44	NID1	1924400	2072600	728650	3323400	2174900	4898000	5509300	2412900	4538000	2595500	0	5567800	0	2454100	5532900	7785500	2623700	11271000	10666000	4897700	9716500	2007900	14426000	1837200	0	9631700	3808400	9856600	0.407402	0.438776	0.154258	0.703574	0.460433	1.03692	1.16634	0.510819	0.960709	0.549476	0	1.17872	0	0.519541	1.17133	1.64822	0.555446	2.38611
[truncated: 10 more columns]
