# Supplementary material for: Macrophage-derived exosomal aminopeptidase N aggravates sepsis-induced acute lung injury by regulating necroptosis of lung epithelial cell
Source: Commun Biol. 2022 Jun 6;5:543. doi: 10.1038/s42003-022-03481-y (PMC9170685; doi:10.1038/s42003-022-03481-y)
Supplement: Supplementary file 6 — Supplementary Data 4 [file 42003_2022_3481_MOESM6_ESM.xlsx]

## Sheet: Fig 1B
						Control	Sepsis ALI
						3.3	5.9
						2.7	6.3
						3.1	5.2
						2.9	4.9
						3.5	6.3

## Sheet: Fig 1F
Protein accession	Protein description	Gene name	MW [kDa]	Score	Coverage [%]	Peptides	PSMs	Unique peptides	control1	control2	control3	control4	control5	sepsis1	sepsis11	sepsis2	sepsis3	sepsis5	sepsis/control Ratio	sepsis/control P value	Subcellular localization	Biological Process	Cellular Component	Molecular Function	KEGG KO No.	KEGG Gene	KEGG pathway	IPR ID	Domain description	KOG category	KOG NO.	KOG description
A0A075B6H9	Immunoglobulin lambda variable 4-69 OS=Homo sapiens OX=9606 GN=IGLV4-69 PE=1 SV=1	IGLV4-69	12.773	2.0691	16	2	3	2	1.115	1.129	0.993	1.353	2.001	0.801	2.933	0.395	0.357	0.441	0.748	0.20012	extracellular	GO:0002376 immune system process; GO:0006955 immune response; GO:0050896 response to stimulus; GO:0002377 immunoglobulin production; GO:0002440 production of molecular mediator of immune response; GO:0002250 adaptive immune response;	GO:0016020 membrane; GO:0005615 extracellular space; GO:0044421 extracellular region part; GO:0044464 cell part; GO:0071944 cell periphery; GO:0005623 cell; GO:0005576 extracellular region; GO:0005886 plasma membrane;	GO:0005515 protein binding; GO:0003823 antigen binding; GO:0005488 binding;	K06553	VPREB, CD179a; pre-B lymphocyte gene		IPR007110; IPR013783; IPR013106; IPR003599;	Immunoglobulin-like domain; Immunoglobulin-like fold; Immunoglobulin V-set domain; Immunoglobulin subtype;
A0A075B6I0	Immunoglobulin lambda variable 8-61 OS=Homo sapiens OX=9606 GN=IGLV8-61 PE=3 SV=7	IGLV8-61	12.814	2.6927	14.8	2	8	2	1.03	1.359	1.718	1.716	1.341	1.015	1.327	0.485	0.72	0.627	0.583	0.0195592	extracellular	GO:0002376 immune system process; GO:0006955 immune response; GO:0050896 response to stimulus; GO:0002377 immunoglobulin production; GO:0002440 production of molecular mediator of immune response; GO:0002250 adaptive immune response;	GO:0016020 membrane; GO:0005615 extracellular space; GO:0044421 extracellular region part; GO:0044464 cell part; GO:0071944 cell periphery; GO:0005623 cell; GO:0005576 extracellular region; GO:0005886 plasma membrane;	GO:0005515 protein binding; GO:0003823 antigen binding; GO:0005488 binding;	K09638	TMPRSS7; transmembrane protease serine 7 [EC:3.4.21.-]		IPR007110; IPR013783; IPR003599; IPR013106;	Immunoglobulin-like domain; Immunoglobulin-like fold; Immunoglobulin subtype; Immunoglobulin V-set domain;
A0A075B6I1	Immunoglobulin lambda variable 4-60 OS=Homo sapiens OX=9606 GN=IGLV4-60 PE=3 SV=1	IGLV4-60	12.987	2.4997	15.8	2	2	2	1.832	1.11	1.271	1.815	1.5	1.094	1.065	0.584	0.329	0.921	0.53	0.021904	extracellular	GO:0002376 immune system process; GO:0006955 immune response; GO:0050896 response to stimulus; GO:0002377 immunoglobulin production; GO:0002440 production of molecular mediator of immune response; GO:0002250 adaptive immune response;	GO:0016020 membrane; GO:0005615 extracellular space; GO:0044421 extracellular region part; GO:0044464 cell part; GO:0071944 cell periphery; GO:0005623 cell; GO:0005576 extracellular region; GO:0005886 plasma membrane;	GO:0005515 protein binding; GO:0003823 antigen binding; GO:0005488 binding;	K06553	VPREB, CD179a; pre-B lymphocyte gene		IPR007110; IPR013783; IPR003599; IPR013106;	Immunoglobulin-like domain; Immunoglobulin-like fold; Immunoglobulin subtype; Immunoglobulin V-set domain;
A0A075B6I4	Immunoglobulin lambda variable 10-54 OS=Homo sapiens OX=9606 GN=IGLV10-54 PE=3 SV=1	IGLV10-54	12.395	8.8412	9.4	1	4	1	2.344	0.84	1.572	2.001	2.103	0.465	0.359	0.821	0.508	0.361	0.284	0.00077751	extracellular	GO:0002376 immune system process; GO:0006955 immune response; GO:0050896 response to stimulus; GO:0002377 immunoglobulin production; GO:0002440 production of molecular mediator of immune response; GO:0002250 adaptive immune response;	GO:0016020 membrane; GO:0005615 extracellular space; GO:0044421 extracellular region part; GO:0044464 cell part; GO:0071944 cell periphery; GO:0005623 cell; GO:0005576 extracellular region; GO:0005886 plasma membrane;	GO:0005515 protein binding; GO:0003823 antigen binding; GO:0005488 binding;	K06553	VPREB, CD179a; pre-B lymphocyte gene		IPR007110; IPR013783; IPR013106;	Immunoglobulin-like domain; Immunoglobulin-like fold; Immunoglobulin V-set domain;
A0A075B6I9	Immunoglobulin lambda variable 7-46 OS=Homo sapiens OX=9606 GN=IGLV7-46 PE=3 SV=4	IGLV7-46	12.468	25.135	15.4	2	8	1	2.126	1.54	1.568	1.383	1.935	0.6	1.199	0.629	0.448	0.347	0.377	0.001461	extracellular	GO:0002376 immune system process; GO:0006955 immune response; GO:0050896 response to stimulus; GO:0002377 immunoglobulin production; GO:0002440 production of molecular mediator of immune response; GO:0002250 adaptive immune response;	GO:0016020 membrane; GO:0005615 extracellular space; GO:0044421 extracellular region part; GO:0044464 cell part; GO:0071944 cell periphery; GO:0005623 cell; GO:0005576 extracellular region; GO:0005886 plasma membrane;	GO:0005515 protein binding; GO:0003823 antigen binding; GO:0005488 binding;				IPR007110; IPR013783; IPR003599; IPR013106;	Immunoglobulin-like domain; Immunoglobulin-like fold; Immunoglobulin subtype; Immunoglobulin V-set domain;
A0A075B6J1	Immunoglobulin lambda variable 5-37 OS=Homo sapiens OX=9606 GN=IGLV5-37 PE=3 SV=1	IGLV5-37	13.277	2.6892	16.3	2	2	2	1.455	2.395	0.682	0.845	1.867	0.647	2.505	0.646	0.388	0.57	0.657	0.196645	extracellular	GO:0002376 immune system process; GO:0006955 immune response; GO:0050896 response to stimulus; GO:0002377 immunoglobulin production; GO:0002440 production of molecular mediator of immune response; GO:0002250 adaptive immune response;	GO:0016020 membrane; GO:0005615 extracellular space; GO:0044421 extracellular region part; GO:0044464 cell part; GO:0071944 cell periphery; GO:0005623 cell; GO:0005576 extracellular region; GO:0005886 plasma membrane;	GO:0005515 protein binding; GO:0003823 antigen binding; GO:0005488 binding;	K06553	VPREB, CD179a; pre-B lymphocyte gene		IPR007110; IPR013783; IPR003599; IPR013106;	Immunoglobulin-like domain; Immunoglobulin-like fold; Immunoglobulin subtype; Immunoglobulin V-set domain;
A0A075B6J9	Immunoglobulin lambda variable 2-18 OS=Homo sapiens OX=9606 GN=IGLV2-18 PE=3 SV=2	IGLV2-18	12.412	36.599	24.6	2	10	2	1.217	2.136	1.426	1.383	1.068	0.852	1.485	0.574	0.516	0.576	0.554	0.021676	extracellular	GO:0002376 immune system process; GO:0006955 immune response; GO:0050896 response to stimulus; GO:0002377 immunoglobulin production; GO:0002440 production of molecular mediator of immune response; GO:0002250 adaptive immune response;	GO:0016020 membrane; GO:0005615 extracellular space; GO:0044421 extracellular region part; GO:0044464 cell part; GO:0071944 cell periphery; GO:0005623 cell; GO:0005576 extracellular region; GO:0005886 plasma membrane;	GO:0005515 protein binding; GO:0003823 antigen binding; GO:0005488 binding;				IPR007110; IPR013783; IPR013106; IPR003599;	Immunoglobulin-like domain; Immunoglobulin-like fold; Immunoglobulin V-set domain; Immunoglobulin subtype;
A0A075B6K4	Immunoglobulin lambda variable 3-10 OS=Homo sapiens OX=9606 GN=IGLV3-10 PE=3 SV=2	IGLV3-10	12.441	20.354	28.7	4	9	2	1.362	0.936	0.798	0.725	1.009	3.048	2.137	0.459	0.564	0.552	1.4	0.9181	extracellular	GO:0002376 immune system process; GO:0006955 immune response; GO:0050896 response to stimulus; GO:0002377 immunoglobulin production; GO:0002440 production of molecular mediator of immune response; GO:0002250 adaptive immune response;	GO:0016020 membrane; GO:0005615 extracellular space; GO:0044421 extracellular region part; GO:0044464 cell part; GO:0071944 cell periphery; GO:0005623 cell; GO:0005576 extracellular region; GO:0005886 plasma membrane;	GO:0005515 protein binding; GO:0003823 antigen binding; GO:0005488 binding;				IPR007110; IPR013783; IPR003599; IPR013106;	Immunoglobulin-like domain; Immunoglobulin-like fold; Immunoglobulin subtype; Immunoglobulin V-set domain;
A0A075B6K5	Immunoglobulin lambda variable 3-9 OS=Homo sapiens OX=9606 GN=IGLV3-9 PE=3 SV=1	IGLV3-9	12.332	120.42	49.6	5	14	3	1.35	1.23	0.677	1.414	0.645	1.085	3.807	0.373	0.459	0.573	1.185	0.69312	extracellular	GO:0002376 immune system process; GO:0002377 immunoglobulin production; GO:0002440 production of molecular mediator of immune response; GO:0006955 immune response; GO:0050896 response to stimulus;	GO:0005615 extracellular space; GO:0044421 extracellular region part; GO:0005576 extracellular region;	GO:0005515 protein binding; GO:0005488 binding;				IPR007110; IPR013783; IPR013106; IPR003599;	Immunoglobulin-like domain; Immunoglobulin-like fold; Immunoglobulin V-set domain; Immunoglobulin subtype;
A0A075B6K6	Immunoglobulin lambda variable 4-3 OS=Homo sapiens OX=9606 GN=IGLV4-3 PE=3 SV=1	IGLV4-3	13.33	9.5856	8.2	1	1	1	2.76	2.658	1.874	0.654	1.668	0.567	0.823	0.401	0.519	0.261	0.267	0.0042154	extracellular	GO:0002376 immune system process; GO:0006955 immune response; GO:0050896 response to stimulus; GO:0002377 immunoglobulin production; GO:0002440 production of molecular mediator of immune response; GO:0002250 adaptive immune response;	GO:0016020 membrane; GO:0005615 extracellular space; GO:0044421 extracellular region part; GO:0044464 cell part; GO:0071944 cell periphery; GO:0005623 cell; GO:0005576 extracellular region; GO:0005886 plasma membrane;	GO:0005515 protein binding; GO:0003823 antigen binding; GO:0005488 binding;	K06553	VPREB, CD179a; pre-B lymphocyte gene		IPR007110; IPR013783; IPR013106; IPR003599;	Immunoglobulin-like domain; Immunoglobulin-like fold; Immunoglobulin V-set domain; Immunoglobulin subtype;
A0A075B6Q5	Immunoglobulin heavy variable 3-64 OS=Homo sapiens OX=9606 GN=IGHV3-64 PE=3 SV=1	IGHV3-64	12.891	4.7427	18.6	2	6	2	1.936	1.097	1.392	1.747	1.612	0.932	0.85	0.647	0.719	0.688	0.493	0.00039901	extracellular	GO:0044700 single organism signaling; GO:0002694 regulation of leukocyte activation; GO:0016064 immunoglobulin mediated immune response; GO:0007166 cell surface receptor signaling pathway; GO:0098542 defense response to other organism; GO:0044699 single-organism process; GO:0051249 regulation of lymphocyte activation; GO:0009607 response to biotic stimulus; GO:0051234 establishment of localizatio…	GO:0016020 membrane; GO:0044421 extracellular region part; GO:0005615 extracellular space; GO:0009897 external side of plasma membrane; GO:0071944 cell periphery; GO:0042571 immunoglobulin complex, circulating; GO:0019814 immunoglobulin complex; GO:0032991 macromolecular complex; GO:0005623 cell; GO:0005576 extracellular region; GO:0005886 plasma membrane; GO:0072562 blood microparticle; GO:00444…	GO:0034987 immunoglobulin receptor binding; GO:0005515 protein binding; GO:0005102 receptor binding; GO:0003823 antigen binding; GO:0005488 binding;				IPR007110; IPR013783; IPR013106;	Immunoglobulin-like domain; Immunoglobulin-like fold; Immunoglobulin V-set domain;
A0A087WSX0	Immunoglobulin lambda variable 5-45 OS=Homo sapiens OX=9606 GN=IGLV5-45 PE=3 SV=1	IGLV5-45	13.162	10.97	25.2	4	5	4	1.636	1.668	1.785	1.757	1.159	0.942	0.773	0.629	0.595	0.581	0.44	0.000138912	extracellular	GO:0002376 immune system process; GO:0006955 immune response; GO:0050896 response to stimulus; GO:0002377 immunoglobulin production; GO:0002440 production of molecular mediator of immune response; GO:0002250 adaptive immune response;	GO:0016020 membrane; GO:0005615 extracellular space; GO:0044421 extracellular region part; GO:0044464 cell part; GO:0071944 cell periphery; GO:0005623 cell; GO:0005576 extracellular region; GO:0005886 plasma membrane;	GO:0005515 protein binding; GO:0003823 antigen binding; GO:0005488 binding;	K06553	VPREB, CD179a; pre-B lymphocyte gene		IPR007110; IPR013783; IPR003599; IPR013106;	Immunoglobulin-like domain; Immunoglobulin-like fold; Immunoglobulin subtype; Immunoglobulin V-set domain;
A0A087WSY6	Immunoglobulin kappa variable 3D-15 OS=Homo sapiens OX=9606 GN=IGKV3D-15 PE=3 SV=6	IGKV3D-15	12.534	133.32	24.3	3	4	2	2.068	2.277	1.146	1.091	1.01	0.823	0.705	0.382	1.202	0.778	0.512	0.029257	extracellular	GO:0002376 immune system process; GO:0006955 immune response; GO:0050896 response to stimulus; GO:0002377 immunoglobulin production; GO:0002440 production of molecular mediator of immune response; GO:0002250 adaptive immune response;	GO:0016020 membrane; GO:0005615 extracellular space; GO:0044421 extracellular region part; GO:0044464 cell part; GO:0071944 cell periphery; GO:0005623 cell; GO:0005576 extracellular region; GO:0005886 plasma membrane;	GO:0005515 protein binding; GO:0003823 antigen binding; GO:0005488 binding;				IPR007110; IPR013783; IPR003599; IPR013106;	Immunoglobulin-like domain; Immunoglobulin-like fold; Immunoglobulin subtype; Immunoglobulin V-set domain;
A0A0A0MRZ8	Immunoglobulin kappa variable 3D-11 OS=Homo sapiens OX=9606 GN=IGKV3D-11 PE=3 SV=6	IGKV3D-11	12.625	2.3094	13.9	2	5	1	2.191	1.137	1.199	1.252	0.96	1.05	1.511	0.825	0.841	0.717	0.734	0.15128	extracellular	GO:0002376 immune system process; GO:0006955 immune response; GO:0050896 response to stimulus; GO:0002377 immunoglobulin production; GO:0002440 production of molecular mediator of immune response; GO:0002250 adaptive immune response;	GO:0016020 membrane; GO:0005615 extracellular space; GO:0044421 extracellular region part; GO:0044464 cell part; GO:0071944 cell periphery; GO:0005623 cell; GO:0005576 extracellular region; GO:0005886 plasma membrane;	GO:0005515 protein binding; GO:0003823 antigen binding; GO:0005488 binding;				IPR007110; IPR013783; IPR003599; IPR013106;	Immunoglobulin-like domain; Immunoglobulin-like fold; Immunoglobulin subtype; Immunoglobulin V-set domain;
A0A0A0MS14	Immunoglobulin heavy variable 1-45 OS=Homo sapiens OX=9606 GN=IGHV1-45 PE=3 SV=1	IGHV1-45	13.508	24.792	9.4	1	3	1	2.454	1.826	1.522	1.153	1.211	1.01	1.019	0.363	0.485	0.584	0.424	0.0065173	extracellular	GO:0044700 single organism signaling; GO:0002694 regulation of leukocyte activation; GO:0016064 immunoglobulin mediated immune response; GO:0007166 cell surface receptor signaling pathway; GO:0098542 defense response to other organism; GO:0044699 single-organism process; GO:0051249 regulation of lymphocyte activation; GO:0009607 response to biotic stimulus; GO:0051234 establishment of localizatio…	GO:0016020 membrane; GO:0044421 extracellular region part; GO:0005615 extracellular space; GO:0009897 external side of plasma membrane; GO:0071944 cell periphery; GO:0042571 immunoglobulin complex, circulating; GO:0019814 immunoglobulin complex; GO:0032991 macromolecular complex; GO:0005623 cell; GO:0005576 extracellular region; GO:0005886 plasma membrane; GO:0072562 blood microparticle; GO:00444…	GO:0034987 immunoglobulin receptor binding; GO:0005515 protein binding; GO:0005102 receptor binding; GO:0003823 antigen binding; GO:0005488 binding;				IPR007110; IPR013783; IPR013106;	Immunoglobulin-like domain; Immunoglobulin-like fold; Immunoglobulin V-set domain;
A0A0A0MS15	Immunoglobulin heavy variable 3-49 OS=Homo sapiens OX=9606 GN=IGHV3-49 PE=3 SV=1	IGHV3-49	13.056	106.9	29.4	3	9	2	1.836	0.994	1.013	2.294	1.034	0.735	1.327	0.454	0.675	0.603	0.529	0.033696	extracellular	GO:0044700 single organism signaling; GO:0002694 regulation of leukocyte activation; GO:0016064 immunoglobulin mediated immune response; GO:0007166 cell surface receptor signaling pathway; GO:0098542 defense response to other organism; GO:0044699 single-organism process; GO:0051249 regulation of lymphocyte activation; GO:0009607 response to biotic stimulus; GO:0051234 establishment of localizatio…	GO:0016020 membrane; GO:0044421 extracellular region part; GO:0005615 extracellular space; GO:0009897 external side of plasma membrane; GO:0071944 cell periphery; GO:0042571 immunoglobulin complex, circulating; GO:0019814 immunoglobulin complex; GO:0032991 macromolecular complex; GO:0005623 cell; GO:0005576 extracellular region; GO:0005886 plasma membrane; GO:0072562 blood microparticle; GO:00444…	GO:0034987 immunoglobulin receptor binding; GO:0005515 protein binding; GO:0005102 receptor binding; GO:0003823 antigen binding; GO:0005488 binding;				IPR007110; IPR013783; IPR013106;	Immunoglobulin-like domain; Immunoglobulin-like fold; Immunoglobulin V-set domain;
A0A0A0MT36	Immunoglobulin kappa variable 6D-21 OS=Homo sapiens OX=9606 GN=IGKV6D-21 PE=3 SV=1	IGKV6D-21	12.34	1.571	10.5	1	1	1	0.78	2.774	1.047	1.685	1.75	1.12	0.856	0.289	0.677	0.694	0.452	0.037522	extracellular	GO:0002376 immune system process; GO:0006955 immune response; GO:0050896 response to stimulus; GO:0002377 immunoglobulin production; GO:0002440 production of molecular mediator of immune response; GO:0002250 adaptive immune response;	GO:0016020 membrane; GO:0005615 extracellular space; GO:0044421 extracellular region part; GO:0044464 cell part; GO:0071944 cell periphery; GO:0005623 cell; GO:0005576 extracellular region; GO:0005886 plasma membrane;	GO:0005515 protein binding; GO:0003823 antigen binding; GO:0005488 binding;				IPR007110; IPR013783; IPR013106; IPR003599;	Immunoglobulin-like domain; Immunoglobulin-like fold; Immunoglobulin V-set domain; Immunoglobulin subtype;
A0A0B4J1U7	Immunoglobulin heavy variable 6-1 OS=Homo sapiens OX=9606 GN=IGHV6-1 PE=3 SV=1	IGHV6-1	13.481	7.0002	7.4	1	4	1	2.336	0.607	1.902	1.841	1.367	0.676	1.067	0.516	0.378	0.41	0.378	0.013518	extracellular	GO:0044700 single organism signaling; GO:0002694 regulation of leukocyte activation; GO:0016064 immunoglobulin mediated immune response; GO:0007166 cell surface receptor signaling pathway; GO:0098542 defense response to other organism; GO:0044699 single-organism process; GO:0051249 regulation of lymphocyte activation; GO:0009607 response to biotic stimulus; GO:0051234 establishment of localizatio…	GO:0016020 membrane; GO:0044421 extracellular region part; GO:0005615 extracellular space; GO:0009897 external side of plasma membrane; GO:0071944 cell periphery; GO:0042571 immunoglobulin complex, circulating; GO:0019814 immunoglobulin complex; GO:0032991 macromolecular complex; GO:0005623 cell; GO:0005576 extracellular region; GO:0005886 plasma membrane; GO:0072562 blood microparticle; GO:00444…	GO:0034987 immunoglobulin receptor binding; GO:0005515 protein binding; GO:0005102 receptor binding; GO:0003823 antigen binding; GO:0005488 binding;	K06856	IGH; immunoglobulin heavy chain	hsa04020 Calcium signaling pathway - Homo sapiens (human); hsa04064 NF-kappa B signaling pathway - Homo sapiens (human); hsa04072 Phospholipase D signaling pathway - Homo sapiens (human); hsa04145 Phagosome - Homo sapiens (human); hsa04151 PI3K-Akt signaling pathway - Homo sapiens (human); hsa04640 Hematopoietic cell lineage - Homo sapiens (human); hsa04650 Natural killer cell mediated cytotoxici…	IPR007110; IPR013783; IPR013106;	Immunoglobulin-like domain; Immunoglobulin-like fold; Immunoglobulin V-set domain;
A0A0B4J1V0	Immunoglobulin heavy variable 3-15 OS=Homo sapiens OX=9606 GN=IGHV3-15 PE=3 SV=1	IGHV3-15	12.926	25.801	27.7	4	8	3	2.391	1.283	1.085	1.272	1.958	0.828	0.939	0.318	0.346	0.761	0.4	0.0076783	extracellular	GO:0044700 single organism signaling; GO:0002694 regulation of leukocyte activation; GO:0016064 immunoglobulin mediated immune response; GO:0007166 cell surface receptor signaling pathway; GO:0098542 defense response to other organism; GO:0044699 single-organism process; GO:0051249 regulation of lymphocyte activation; GO:0009607 response to biotic stimulus; GO:0051234 establishment of localizatio…	GO:0016020 membrane; GO:0044421 extracellular region part; GO:0005615 extracellular space; GO:0009897 external side of plasma membrane; GO:0071944 cell periphery; GO:0042571 immunoglobulin complex, circulating; GO:0019814 immunoglobulin complex; GO:0032991 macromolecular complex; GO:0005623 cell; GO:0005576 extracellular region; GO:0005886 plasma membrane; GO:0072562 blood microparticle; GO:00444…	GO:0034987 immunoglobulin receptor binding; GO:0005515 protein binding; GO:0005102 receptor binding; GO:0003823 antigen binding; GO:0005488 binding;				IPR007110; IPR013783; IPR013106;	Immunoglobulin-like domain; Immunoglobulin-like fold; Immunoglobulin V-set domain;
A0A0B4J1V6	Immunoglobulin heavy variable 3-73 OS=Homo sapiens OX=9606 GN=IGHV3-73 PE=3 SV=1	IGHV3-73	12.858	21.308	35.3	4	8	2	2.99	1.546	1.565	1.261	1.553	0.769	0.572	0.534	0.47	0.647	0.336	0.00024308	extracellular	GO:0044700 single organism signaling; GO:0002694 regulation of leukocyte activation; GO:0016064 immunoglobulin mediated immune response; GO:0007166 cell surface receptor signaling pathway; GO:0098542 defense response to other organism; GO:0044699 single-organism process; GO:0051249 regulation of lymphocyte activation; GO:0009607 response to biotic stimulus; GO:0051234 establishment of localizatio…	GO:0016020 membrane; GO:0044421 extracellular region part; GO:0005615 extracellular space; GO:0009897 external side of plasma membrane; GO:0071944 cell periphery; GO:0042571 immunoglobulin complex, circulating; GO:0019814 immunoglobulin complex; GO:0032991 macromolecular complex; GO:0005623 cell; GO:0005576 extracellular region; GO:0005886 plasma membrane; GO:0072562 blood microparticle; GO:00444…	GO:0034987 immunoglobulin receptor binding; GO:0005515 protein binding; GO:0005102 receptor binding; GO:0003823 antigen binding; GO:0005488 binding;				IPR007110; IPR013783; IPR013106;	Immunoglobulin-like domain; Immunoglobulin-like fold; Immunoglobulin V-set domain;
A0A0B4J1X5	Immunoglobulin heavy variable 3-74 OS=Homo sapiens OX=9606 GN=IGHV3-74 PE=3 SV=1	IGHV3-74	12.839	97.155	31.6	3	22	1	0.935	0.867	0.776	1.306	1.97	0.465	3.924	0.446	0.238	0.552	0.961	0.31302	extracellular	GO:0044700 single organism signaling; GO:0002694 regulation of leukocyte activation; GO:0016064 immunoglobulin mediated immune response; GO:0007166 cell surface receptor signaling pathway; GO:0098542 defense response to other organism; GO:0044699 single-organism process; GO:0051249 regulation of lymphocyte activation; GO:0009607 response to biotic stimulus; GO:0051234 establishment of localizatio…	GO:0016020 membrane; GO:0044421 extracellular region part; GO:0005615 extracellular space; GO:0009897 external side of plasma membrane; GO:0071944 cell periphery; GO:0042571 immunoglobulin complex, circulating; GO:0019814 immunoglobulin complex; GO:0032991 macromolecular complex; GO:0005623 cell; GO:0005576 extracellular region; GO:0005886 plasma membrane; GO:0072562 blood microparticle; GO:00444…	GO:0034987 immunoglobulin receptor binding; GO:0005515 protein binding; GO:0005102 receptor binding; GO:0003823 antigen binding; GO:0005488 binding;				IPR007110; IPR013783; IPR013106;	Immunoglobulin-like domain; Immunoglobulin-like fold; Immunoglobulin V-set domain;
A0A0B4J1X8	Immunoglobulin heavy variable 3-43 OS=Homo sapiens OX=9606 GN=IGHV3-43 PE=3 SV=1	IGHV3-43	13.077	1.6617	18.6	2	17	1	1.544	1.336	1.351	1.158	2.127	1.388	0.991	0.149	0.945	0.488	0.527	0.104304	extracellular	GO:0044700 single organism signaling; GO:0002694 regulation of leukocyte activation; GO:0016064 immunoglobulin mediated immune response; GO:0007166 cell surface receptor signaling pathway; GO:0098542 defense response to other organism; GO:0044699 single-organism process; GO:0051249 regulation of lymphocyte activation; GO:0009607 response to biotic stimulus; GO:0051234 establishment of localizatio…	GO:0016020 membrane; GO:0044421 extracellular region part; GO:0005615 extracellular space; GO:0009897 external side of plasma membrane; GO:0071944 cell periphery; GO:0042571 immunoglobulin complex, circulating; GO:0019814 immunoglobulin complex; GO:0032991 macromolecular complex; GO:0005623 cell; GO:0005576 extracellular region; GO:0005886 plasma membrane; GO:0072562 blood microparticle; GO:00444…	GO:0034987 immunoglobulin receptor binding; GO:0005515 protein binding; GO:0005102 receptor binding; GO:0003823 antigen binding; GO:0005488 binding;				IPR007110; IPR013783; IPR013106;	Immunoglobulin-like domain; Immunoglobulin-like fold; Immunoglobulin V-set domain;
A0A0B4J1Y8	Immunoglobulin lambda variable 9-49 OS=Homo sapiens OX=9606 GN=IGLV9-49 PE=1 SV=1	IGLV9-49	13.024	2.528	16.3	2	2	2	1.257	2.347	1.102	1.122	0.57	1.478	1.965	0.504	0.717	0.715	0.841	0.56418	extracellular	GO:0002376 immune system process; GO:0006955 immune response; GO:0050896 response to stimulus; GO:0002377 immunoglobulin production; GO:0002440 production of molecular mediator of immune response; GO:0002250 adaptive immune response;	GO:0016020 membrane; GO:0005615 extracellular space; GO:0044421 extracellular region part; GO:0044464 cell part; GO:0071944 cell periphery; GO:0005623 cell; GO:0005576 extracellular region; GO:0005886 plasma membrane;	GO:0005515 protein binding; GO:0003823 antigen binding; GO:0005488 binding;	K06553	VPREB, CD179a; pre-B lymphocyte gene		IPR003598; IPR007110; IPR013783; IPR013106; IPR003599;	Immunoglobulin subtype 2; Immunoglobulin-like domain; Immunoglobulin-like fold; Immunoglobulin V-set domain; Immunoglobulin subtype;
A0A0B4J1Y9	Immunoglobulin heavy variable 3-72 OS=Homo sapiens OX=9606 GN=IGHV3-72 PE=3 SV=1	IGHV3-72	13.203	22.886	35.3	4	14	3	2.322	1.225	1.482	1.577	1.087	0.825	0.783	0.607	0.648	0.648	0.456	0.00074064	extracellular	GO:0044700 single organism signaling; GO:0002694 regulation of leukocyte activation; GO:0016064 immunoglobulin mediated immune response; GO:0007166 cell surface receptor signaling pathway; GO:0098542 defense response to other organism; GO:0044699 single-organism process; GO:0051249 regulation of lymphocyte activation; GO:0009607 response to biotic stimulus; GO:0051234 establishment of localizatio…	GO:0016020 membrane; GO:0044421 extracellular region part; GO:0005615 extracellular space; GO:0009897 external side of plasma membrane; GO:0071944 cell periphery; GO:0042571 immunoglobulin complex, circulating; GO:0019814 immunoglobulin complex; GO:0032991 macromolecular complex; GO:0005623 cell; GO:0005576 extracellular region; GO:0005886 plasma membrane; GO:0072562 blood microparticle; GO:00444…	GO:0034987 immunoglobulin receptor binding; GO:0005515 protein binding; GO:0005102 receptor binding; GO:0003823 antigen binding; GO:0005488 binding;	K06856	IGH; immunoglobulin heavy chain	hsa04020 Calcium signaling pathway - Homo sapiens (human); hsa04064 NF-kappa B signaling pathway - Homo sapiens (human); hsa04072 Phospholipase D signaling pathway - Homo sapiens (human); hsa04145 Phagosome - Homo sapiens (human); hsa04151 PI3K-Akt signaling pathway - Homo sapiens (human); hsa04640 Hematopoietic cell lineage - Homo sapiens (human); hsa04650 Natural killer cell mediated cytotoxici…	IPR007110; IPR013783; IPR013106;	Immunoglobulin-like domain; Immunoglobulin-like fold; Immunoglobulin V-set domain;
A0A0C4DH24	Immunoglobulin kappa variable 6-21 OS=Homo sapiens OX=9606 GN=IGKV6-21 PE=3 SV=1	IGKV6-21	12.43	6.3365	10.5	1	2	1	2.163	0.424	1.033	0.726	4.213	0.828	0.98	0.393	0.345	0.479	0.353	0.115702	extracellular	GO:0002376 immune system process; GO:0006955 immune response; GO:0050896 response to stimulus; GO:0002377 immunoglobulin production; GO:0002440 production of molecular mediator of immune response; GO:0002250 adaptive immune response;	GO:0016020 membrane; GO:0005615 extracellular space; GO:0044421 extracellular region part; GO:0044464 cell part; GO:0071944 cell periphery; GO:0005623 cell; GO:0005576 extracellular region; GO:0005886 plasma membrane;	GO:0005515 protein binding; GO:0003823 antigen binding; GO:0005488 binding;				IPR007110; IPR013783; IPR013106; IPR003599;	Immunoglobulin-like domain; Immunoglobulin-like fold; Immunoglobulin V-set domain; Immunoglobulin subtype;
A0A0C4DH29	Immunoglobulin heavy variable 1-3 OS=Homo sapiens OX=9606 GN=IGHV1-3 PE=3 SV=1	IGHV1-3	13.008	77.392	22.2	2	11	1	2.062	0.995	0.759	0.796	1.067	0.552	3.174	0.619	0.523	0.795	0.997	0.58766	extracellular	GO:0044700 single organism signaling; GO:0002694 regulation of leukocyte activation; GO:0016064 immunoglobulin mediated immune response; GO:0007166 cell surface receptor signaling pathway; GO:0098542 defense response to other organism; GO:0044699 single-organism process; GO:0051249 regulation of lymphocyte activation; GO:0009607 response to biotic stimulus; GO:0051234 establishment of localizatio…	GO:0016020 membrane; GO:0044421 extracellular region part; GO:0005615 extracellular space; GO:0009897 external side of plasma membrane; GO:0071944 cell periphery; GO:0042571 immunoglobulin complex, circulating; GO:0019814 immunoglobulin complex; GO:0032991 macromolecular complex; GO:0005623 cell; GO:0005576 extracellular region; GO:0005886 plasma membrane; GO:0072562 blood microparticle; GO:00444…	GO:0034987 immunoglobulin receptor binding; GO:0005515 protein binding; GO:0005102 receptor binding; GO:0003823 antigen binding; GO:0005488 binding;				IPR007110; IPR013783; IPR013106;	Immunoglobulin-like domain; Immunoglobulin-like fold; Immunoglobulin V-set domain;
A0A0C4DH31	Immunoglobulin heavy variable 1-18 OS=Homo sapiens OX=9606 GN=IGHV1-18 PE=3 SV=1	IGHV1-18	12.82	13.049	23.9	2	16	1	1.212	0.976	0.914	0.705	1.048	1.004	1.776	0.68	0.681	0.914	1.041	0.9555	extracellular	GO:0044700 single organism signaling; GO:0002694 regulation of leukocyte activation; GO:0016064 immunoglobulin mediated immune response; GO:0007166 cell surface receptor signaling pathway; GO:0098542 defense response to other organism; GO:0044699 single-organism process; GO:0051249 regulation of lymphocyte activation; GO:0009607 response to biotic stimulus; GO:0051234 establishment of localizatio…	GO:0016020 membrane; GO:0044421 extracellular region part; GO:0005615 extracellular space; GO:0009897 external side of plasma membrane; GO:0071944 cell periphery; GO:0042571 immunoglobulin complex, circulating; GO:0019814 immunoglobulin complex; GO:0032991 macromolecular complex; GO:0005623 cell; GO:0005576 extracellular region; GO:0005886 plasma membrane; GO:0072562 blood microparticle; GO:00444…	GO:0034987 immunoglobulin receptor binding; GO:0005515 protein binding; GO:0005102 receptor binding; GO:0003823 antigen binding; GO:0005488 binding;				IPR007110; IPR013783; IPR013106;	Immunoglobulin-like domain; Immunoglobulin-like fold; Immunoglobulin V-set domain;
A0A0C4DH32	Immunoglobulin heavy variable 3-20 OS=Homo sapiens OX=9606 GN=IGHV3-20 PE=3 SV=2	IGHV3-20	12.673	8.4464	18.8	2	17	1	1	1.388	0.978	0.936	2.853	0.946	2.331	0.344	0.369	0.43	0.618	0.144536	extracellular	GO:0044700 single organism signaling; GO:0002694 regulation of leukocyte activation; GO:0016064 immunoglobulin mediated immune response; GO:0007166 cell surface receptor signaling pathway; GO:0098542 defense response to other organism; GO:0044699 single-organism process; GO:0051249 regulation of lymphocyte activation; GO:0009607 response to biotic stimulus; GO:0051234 establishment of localizatio…	GO:0016020 membrane; GO:0044421 extracellular region part; GO:0005615 extracellular space; GO:0009897 external side of plasma membrane; GO:0071944 cell periphery; GO:0042571 immunoglobulin complex, circulating; GO:0019814 immunoglobulin complex; GO:0032991 macromolecular complex; GO:0005623 cell; GO:0005576 extracellular region; GO:0005886 plasma membrane; GO:0072562 blood microparticle; GO:00444…	GO:0034987 immunoglobulin receptor binding; GO:0005515 protein binding; GO:0005102 receptor binding; GO:0003823 antigen binding; GO:0005488 binding;				IPR007110; IPR013783; IPR013106;	Immunoglobulin-like domain; Immunoglobulin-like fold; Immunoglobulin V-set domain;
A0A0C4DH34	Immunoglobulin heavy variable 4-28 OS=Homo sapiens OX=9606 GN=IGHV4-28 PE=3 SV=1	IGHV4-28	13.124	1.9854	7.7	1	6	1	1.578	1.3	1.273	0.951	1.095	0.98	1.925	0.364	0.693	1.286	0.847	0.3698	extracellular	GO:0044700 single organism signaling; GO:0002694 regulation of leukocyte activation; GO:0016064 immunoglobulin mediated immune response; GO:0007166 cell surface receptor signaling pathway; GO:0098542 defense response to other organism; GO:0044699 single-organism process; GO:0051249 regulation of lymphocyte activation; GO:0009607 response to biotic stimulus; GO:0051234 establishment of localizatio…	GO:0016020 membrane; GO:0044421 extracellular region part; GO:0005615 extracellular space; GO:0009897 external side of plasma membrane; GO:0071944 cell periphery; GO:0042571 immunoglobulin complex, circulating; GO:0019814 immunoglobulin complex; GO:0032991 macromolecular complex; GO:0005623 cell; GO:0005576 extracellular region; GO:0005886 plasma membrane; GO:0072562 blood microparticle; GO:00444…	GO:0034987 immunoglobulin receptor binding; GO:0005515 protein binding; GO:0005102 receptor binding; GO:0003823 antigen binding; GO:0005488 binding;	K06856	IGH; immunoglobulin heavy chain	hsa04020 Calcium signaling pathway - Homo sapiens (human); hsa04064 NF-kappa B signaling pathway - Homo sapiens (human); hsa04072 Phospholipase D signaling pathway - Homo sapiens (human); hsa04145 Phagosome - Homo sapiens (human); hsa04151 PI3K-Akt signaling pathway - Homo sapiens (human); hsa04640 Hematopoietic cell lineage - Homo sapiens (human); hsa04650 Natural killer cell mediated cytotoxici…	IPR007110; IPR013783; IPR013106;	Immunoglobulin-like domain; Immunoglobulin-like fold; Immunoglobulin V-set domain;
A0A0C4DH38	Immunoglobulin heavy variable 5-51 OS=Homo sapiens OX=9606 GN=IGHV5-51 PE=3 SV=1	IGHV5-51	12.674	23.601	53	5	15	3	1.728	0.93	1.368	1.123	1.695	0.772	1.597	0.679	0.681	0.648	0.64	0.047159	extracellular	GO:0044700 single organism signaling; GO:0002694 regulation of leukocyte activation; GO:0016064 immunoglobulin mediated immune response; GO:0007166 cell surface receptor signaling pathway; GO:0098542 defense response to other organism; GO:0044699 single-organism process; GO:0051249 regulation of lymphocyte activation; GO:0009607 response to biotic stimulus; GO:0051234 establishment of localizatio…	GO:0016020 membrane; GO:0044421 extracellular region part; GO:0005615 extracellular space; GO:0009897 external side of plasma membrane; GO:0071944 cell periphery; GO:0042571 immunoglobulin complex, circulating; GO:0019814 immunoglobulin complex; GO:0032991 macromolecular complex; GO:0005623 cell; GO:0005576 extracellular region; GO:0005886 plasma membrane; GO:0072562 blood microparticle; GO:00444…	GO:0034987 immunoglobulin receptor binding; GO:0005515 protein binding; GO:0005102 receptor binding; GO:0003823 antigen binding; GO:0005488 binding;				IPR007110; IPR013783; IPR013106;	Immunoglobulin-like domain; Immunoglobulin-like fold; Immunoglobulin V-set domain;
A0A0C4DH39	Immunoglobulin heavy variable 1-58 OS=Homo sapiens OX=9606 GN=IGHV1-58 PE=3 SV=1	IGHV1-58	13.005	2.6323	6	1	1	1													extracellular	GO:0044700 single organism signaling; GO:0002694 regulation of leukocyte activation; GO:0016064 immunoglobulin mediated immune response; GO:0007166 cell surface receptor signaling pathway; GO:0098542 defense response to other organism; GO:0044699 single-organism process; GO:0051249 regulation of lymphocyte activation; GO:0009607 response to biotic stimulus; GO:0051234 establishment of localizatio…	GO:0016020 membrane; GO:0044421 extracellular region part; GO:0005615 extracellular space; GO:0009897 external side of plasma membrane; GO:0071944 cell periphery; GO:0042571 immunoglobulin complex, circulating; GO:0019814 immunoglobulin complex; GO:0032991 macromolecular complex; GO:0005623 cell; GO:0005576 extracellular region; GO:0005886 plasma membrane; GO:0072562 blood microparticle; GO:00444…	GO:0034987 immunoglobulin receptor binding; GO:0005515 protein binding; GO:0005102 receptor binding; GO:0003823 antigen binding; GO:0005488 binding;				IPR007110; IPR013783; IPR013106;	Immunoglobulin-like domain; Immunoglobulin-like fold; Immunoglobulin V-set domain;
A0A0C4DH67	Immunoglobulin kappa variable 1-8 OS=Homo sapiens OX=9606 GN=IGKV1-8 PE=3 SV=1	IGKV1-8	12.537	8.1727	13	1	2	1	9.27	0.167	0.917	0.897	0.586	0.174	0.495	0.225	0.063	0.348	0.11	0.077902	extracellular	GO:0002376 immune system process; GO:0006955 immune response; GO:0050896 response to stimulus; GO:0002250 adaptive immune response;	GO:0016020 membrane; GO:0005623 cell; GO:0044464 cell part; GO:0071944 cell periphery; GO:0005576 extracellular region; GO:0005886 plasma membrane;	GO:0005515 protein binding; GO:0003823 antigen binding; GO:0005488 binding;				IPR007110; IPR013783; IPR013106;	Immunoglobulin-like domain; Immunoglobulin-like fold; Immunoglobulin V-set domain;
A0A0C4DH68	Immunoglobulin kappa variable 2-24 OS=Homo sapiens OX=9606 GN=IGKV2-24 PE=3 SV=1	IGKV2-24	13.079	12.832	10.8	1	4	1	2.969	1.13	1.007	1.083	2.576	0.646	1.054	0.352	0.327	0.724	0.354	0.013262	extracellular	GO:0002376 immune system process; GO:0006955 immune response; GO:0050896 response to stimulus; GO:0002377 immunoglobulin production; GO:0002440 production of molecular mediator of immune response; GO:0002250 adaptive immune response;	GO:0016020 membrane; GO:0005615 extracellular space; GO:0044421 extracellular region part; GO:0044464 cell part; GO:0071944 cell periphery; GO:0005623 cell; GO:0005576 extracellular region; GO:0005886 plasma membrane;	GO:0005515 protein binding; GO:0003823 antigen binding; GO:0005488 binding;				IPR007110; IPR013783; IPR013106;	Immunoglobulin-like domain; Immunoglobulin-like fold; Immunoglobulin V-set domain;
A0A0C4DH72	Immunoglobulin kappa variable 1-6 OS=Homo sapiens OX=9606 GN=IGKV1-6 PE=3 SV=1	IGKV1-6	12.697	9.0424	10.3	2	9	2	2.568	0.793	0.84	1.184	1.921	0.955	2.081	0.497	0.333	0.652	0.618	0.173182	extracellular	GO:0002376 immune system process; GO:0006955 immune response; GO:0050896 response to stimulus; GO:0002377 immunoglobulin production; GO:0002440 production of molecular mediator of immune response; GO:0002250 adaptive immune response;	GO:0016020 membrane; GO:0005615 extracellular space; GO:0044421 extracellular region part; GO:0044464 cell part; GO:0071944 cell periphery; GO:0005623 cell; GO:0005576 extracellular region; GO:0005886 plasma membrane;	GO:0005515 protein binding; GO:0003823 antigen binding; GO:0005488 binding;				IPR007110; IPR013783; IPR003599; IPR013106;	Immunoglobulin-like domain; Immunoglobulin-like fold; Immunoglobulin subtype; Immunoglobulin V-set domain;
A0A0J9YXX1	Immunoglobulin heavy variable 5-10-1 OS=Homo sapiens OX=9606 GN=IGHV5-10-1 PE=3 SV=1	IGHV5-10-1	12.772	-2	26.5	3	11	1	0.273	3.569	0.957	0.1	1.19	0.248	3.335	0.233			1.045	0.92022	extracellular			GO:0005515 protein binding; GO:0005488 binding;				IPR007110; IPR013783; IPR013106;	Immunoglobulin-like domain; Immunoglobulin-like fold; Immunoglobulin V-set domain;
A0M8Q6	Immunoglobulin lambda constant 7 OS=Homo sapiens OX=9606 GN=IGLC7 PE=1 SV=3	IGLC7	11.253	5.0142	57.5	5	40	2	1.501	1.506	0.555	0.685	0.939	1.069	2.991	0.406	0.798	1.09	1.225	0.8641	extracellular	GO:0044700 single organism signaling; GO:0002694 regulation of leukocyte activation; GO:0016064 immunoglobulin mediated immune response; GO:0051674 localization of cell; GO:0007166 cell surface receptor signaling pathway; GO:0038094 Fc-gamma receptor signaling pathway; GO:0098542 defense response to other organism; GO:0044699 single-organism process; GO:0051249 regulation of lymphocyte activation…	GO:0016020 membrane; GO:0044421 extracellular region part; GO:0005615 extracellular space; GO:0009897 external side of plasma membrane; GO:0071944 cell periphery; GO:0042571 immunoglobulin complex, circulating; GO:0019814 immunoglobulin complex; GO:0032991 macromolecular complex; GO:0005623 cell; GO:0005576 extracellular region; GO:0005886 plasma membrane; GO:0072562 blood microparticle; GO:00444…	GO:0004252 serine-type endopeptidase activity; GO:0004175 endopeptidase activity; GO:0008233 peptidase activity; GO:0005102 receptor binding; GO:0003824 catalytic activity; GO:0017171 serine hydrolase activity; GO:0005488 binding; GO:0008236 serine-type peptidase activity; GO:0070011 peptidase activity, acting on L-amino acid peptides; GO:0034987 immunoglobulin receptor binding; GO:0016787 hydrol…				IPR007110; IPR013783; IPR003597;	Immunoglobulin-like domain; Immunoglobulin-like fold; Immunoglobulin C1-set;
A1A4S6	Rho GTPase-activating protein 10 OS=Homo sapiens OX=9606 GN=ARHGAP10 PE=1 SV=1	ARHGAP10	89.374	-2	0.9	1	1	1	0.907	1.179	0.737	1.026	1.3	1.55	1.805	0.926	1.099	0.913	1.222	0.31874	nucleus	GO:0050794 regulation of cellular process; GO:0044700 single organism signaling; GO:0016043 cellular component organization; GO:0010941 regulation of cell death; GO:0043069 negative regulation of programmed cell death; GO:0023051 regulation of signaling; GO:0043067 regulation of programmed cell death; GO:0044699 single-organism process; GO:0048519 negative regulation of biological process; GO:004…	GO:0016020 membrane; GO:0071944 cell periphery; GO:0044464 cell part; GO:0005622 intracellular; GO:0005737 cytoplasm; GO:0048471 perinuclear region of cytoplasm; GO:0044424 intracellular part; GO:0005829 cytosol; GO:0005623 cell; GO:0005886 plasma membrane; GO:0044444 cytoplasmic part;	GO:0030234 enzyme regulator activity; GO:0060589 nucleoside-triphosphatase regulator activity; GO:0005488 binding; GO:0030695 GTPase regulator activity; GO:0005515 protein binding; GO:0098772 molecular function regulator; GO:0008047 enzyme activator activity; GO:0005096 GTPase activator activity;	K13736	ARHGAP10; Rho GTPase-activating protein 10	hsa05100 Bacterial invasion of epithelial cells - Homo sapiens (human);	IPR001452; IPR011993; IPR008936; IPR000198; IPR001849;	SH3 domain; PH domain-like; Rho GTPase activation protein; Rho GTPase-activating protein domain; Pleckstrin homology domain;	T	KOG1451	Oligophrenin-1 and related Rho GTPase-activating proteins
A1L4H1	Soluble scavenger receptor cysteine-rich domain-containing protein SSC5D OS=Homo sapiens OX=9606 GN=SSC5D PE=1 SV=3	SSC5D	165.74	323.31	21	24	49	24	0.786	0.831	0.776	1.069	0.89	1.345	2.346	0.824	0.685	1.383	1.513	0.21964	extracellular	GO:0009593 detection of chemical stimulus; GO:0098542 defense response to other organism; GO:0044699 single-organism process; GO:0051241 negative regulation of multicellular organismal process; GO:0051046 regulation of secretion; GO:0098581 detection of external biotic stimulus; GO:0001818 negative regulation of cytokine production; GO:0050710 negative regulation of cytokine secretion; GO:0051234…	GO:0031012 extracellular matrix; GO:0016020 membrane; GO:0005615 extracellular space; GO:0044421 extracellular region part; GO:0044464 cell part; GO:0005622 intracellular; GO:0005737 cytoplasm; GO:0044424 intracellular part; GO:0005623 cell; GO:0005576 extracellular region;	GO:0060089 molecular transducer activity; GO:0004872 receptor activity; GO:0001968 fibronectin binding; GO:0043236 laminin binding; GO:0005488 binding; GO:0038024 cargo receptor activity; GO:0005515 protein binding; GO:0005044 scavenger receptor activity; GO:0050840 extracellular matrix binding;				IPR001190; IPR017448;	SRCR domain; SRCR-like domain;
A2NJV5	Immunoglobulin kappa variable 2-29 OS=Homo sapiens OX=9606 GN=IGKV2-29 PE=3 SV=2	IGKV2-29	13.085	35.758	32.5	3	16	2	0.642	2.892	1.716	1.026	0.597	0.882	0.983	0.521	1.065	0.705	0.605	0.31444	extracellular			GO:0005515 protein binding; GO:0005488 binding;				IPR007110; IPR013783; IPR013106;	Immunoglobulin-like domain; Immunoglobulin-like fold; Immunoglobulin V-set domain;
A3QJZ6	PRAME family member 22 OS=Homo sapiens OX=9606 GN=PRAMEF22 PE=3 SV=3	PRAMEF22	55.489	-2	1.9	1	2	1	1.266	1.802	1.177	1.075	1.1	1.051	1.107	0.895	0.862	1.239	0.803	0.107003	extracellular	GO:0050794 regulation of cellular process; GO:0051093 negative regulation of developmental process; GO:0010941 regulation of cell death; GO:0043069 negative regulation of programmed cell death; GO:0042127 regulation of cell proliferation; GO:0060255 regulation of macromolecule metabolic process; GO:0019219 regulation of nucleobase-containing compound metabolic process; GO:0043067 regulation of pr…						IPR032675;	Leucine-rich repeat domain, L domain-like;
A4D1E1	Zinc finger protein 804B OS=Homo sapiens OX=9606 GN=ZNF804B PE=2 SV=2	ZNF804B	152.57	-2	0.9	1	1	1													nucleus			GO:0046872 metal ion binding; GO:0043169 cation binding; GO:0005488 binding; GO:0043167 ion binding;				IPR007087; IPR022755;	Zinc finger, C2H2; Zinc finger, double-stranded RNA binding;
A6NGU5	Putative glutathione hydrolase 3 proenzyme OS=Homo sapiens OX=9606 GN=GGT3P PE=5 SV=2	GGT3P	61.501	6.7257	6.3	3	3	3	0.417	1.103	0.465	0.598	0.602	2.282	1.413	0.568	1.409	2.22	2.478	0.021561	plasma membrane	GO:0033559 unsaturated fatty acid metabolic process; GO:0006518 peptide metabolic process; GO:0016053 organic acid biosynthetic process; GO:0019370 leukotriene biosynthetic process; GO:0042398 cellular modified amino acid biosynthetic process; GO:1901568 fatty acid derivative metabolic process; GO:0044699 single-organism process; GO:0009058 biosynthetic process; GO:0044255 cellular lipid metaboli…	GO:0016020 membrane; GO:0031226 intrinsic component of plasma membrane; GO:0044421 extracellular region part; GO:0009897 external side of plasma membrane; GO:0071944 cell periphery; GO:0031225 anchored component of membrane; GO:0031982 vesicle; GO:0031224 intrinsic component of membrane; GO:0005623 cell; GO:0016021 integral component of membrane; GO:0005576 extracellular region; GO:0046658 anchor…	GO:0008238 exopeptidase activity; GO:0008233 peptidase activity; GO:0016746 transferase activity, transferring acyl groups; GO:0003824 catalytic activity; GO:0070011 peptidase activity, acting on L-amino acid peptides; GO:0016787 hydrolase activity; GO:0003840 gamma-glutamyltransferase activity; GO:0036374 glutathione hydrolase activity; GO:0016740 transferase activity; GO:0008242 omega peptidase…	K18592	GGT1_5, CD224; gamma-glutamyltranspeptidase / glutathione hydrolase / leukotriene-C4 hydrolase [EC:2.3.2.2 3.4.19.13 3.4.19.14]	hsa00430 Taurine and hypotaurine metabolism - Homo sapiens (human); hsa00480 Glutathione metabolism - Homo sapiens (human); hsa00590 Arachidonic acid metabolism - Homo sapiens (human); hsa01100 Metabolic pathways - Homo sapiens (human);	IPR029055;	Nucleophile aminohydrolases, N-terminal;	E	KOG2410	Gamma-glutamyltransferase
A6NGW2	Putative stereocilin-like protein OS=Homo sapiens OX=9606 GN=STRCP1 PE=5 SV=1	STRCP1	192.43	-2	0.7	1	1	1	1.5	1.401	0.661	0.949	1.104	1.095	1.208	1.197	1.338	1.15	1.066	0.53238	plasma membrane	GO:0022610 biological adhesion; GO:0007600 sensory perception; GO:0003008 system process; GO:0031589 cell-substrate adhesion; GO:0007160 cell-matrix adhesion; GO:0007155 cell adhesion; GO:0007605 sensory perception of sound; GO:0032501 multicellular organismal process; GO:0050877 neurological system process; GO:0050954 sensory perception of mechanical stimulus;	GO:0005929 cilium; GO:0042995 cell projection; GO:0098862 cluster of actin-based cell projections; GO:0060091 kinocilium; GO:0097732 9+2 non-motile cilium; GO:0097730 non-motile cilium; GO:0032421 stereocilium bundle; GO:0044463 cell projection part; GO:0098858 actin-based cell projection; GO:0005623 cell; GO:0005576 extracellular region; GO:0032420 stereocilium; GO:0044422 organelle part; GO:004…
A6NMZ7	Collagen alpha-6(VI) chain OS=Homo sapiens OX=9606 GN=COL6A6 PE=1 SV=2	COL6A6	247.17	1.6072	0.7	2	2	2	0.848	0.79	0.69	0.807	0.82	2.753	1.017	1.524	1.116	1.069	1.891	0.040999	endoplasmic reticulum	GO:0044707 single-multicellular organism process; GO:0044712 single-organism catabolic process; GO:0044236 multicellular organism metabolic process; GO:0044699 single-organism process; GO:0032501 multicellular organismal process; GO:0071704 organic substance metabolic process; GO:0022610 biological adhesion; GO:0044243 multicellular organismal catabolic process; GO:0008152 metabolic process; GO:0…	GO:0031012 extracellular matrix; GO:0032991 macromolecular complex; GO:0044421 extracellular region part; GO:0043234 protein complex; GO:0005576 extracellular region; GO:0005581 collagen trimer; GO:0005578 proteinaceous extracellular matrix;		K06238	COL6A; collagen, type VI, alpha	hsa04151 PI3K-Akt signaling pathway - Homo sapiens (human); hsa04510 Focal adhesion - Homo sapiens (human); hsa04512 ECM-receptor interaction - Homo sapiens (human); hsa04974 Protein digestion and absorption - Homo sapiens (human); hsa05165 Human papillomavirus infection - Homo sapiens (human);	IPR002035;	von Willebrand factor, type A;	W	KOG3544	Collagens (type IV and type XIII), and related proteins
A7E2U8	UPF0602 protein C4orf47 OS=Homo sapiens OX=9606 GN=C4orf47 PE=2 SV=1	C4orf47	34.376	-2	2.9	1	1	1													cytoplasm		GO:0043229 intracellular organelle; GO:0043232 intracellular non-membrane-bounded organelle; GO:0044430 cytoskeletal part; GO:0005737 cytoplasm; GO:0044446 intracellular organelle part; GO:0044424 intracellular part; GO:0005623 cell; GO:0044422 organelle part; GO:0043228 non-membrane-bounded organelle; GO:0043226 organelle; GO:0005856 cytoskeleton; GO:0005815 microtubule organizing center; GO:001…
B0I1T2	Unconventional myosin-Ig OS=Homo sapiens OX=9606 GN=MYO1G PE=1 SV=2	MYO1G	116.44	1.389	1.9	2	2	2													cytoplasm,nucleus	GO:0050794 regulation of cellular process; GO:0044700 single organism signaling; GO:0016477 cell migration; GO:0072678 T cell migration; GO:0051674 localization of cell; GO:0002429 immune response-activating cell surface receptor signaling pathway; GO:0007166 cell surface receptor signaling pathway; GO:0002252 immune effector process; GO:0038094 Fc-gamma receptor signaling pathway; GO:0044699 sin…	GO:0016020 membrane; GO:0044421 extracellular region part; GO:0071944 cell periphery; GO:0031982 vesicle; GO:0032991 macromolecular complex; GO:0044424 intracellular part; GO:0098858 actin-based cell projection; GO:0005623 cell; GO:0044422 organelle part; GO:0043228 non-membrane-bounded organelle; GO:0005856 cytoskeleton; GO:0070062 extracellular exosome; GO:0031256 leading edge membrane; GO:0005…	GO:0003774 motor activity; GO:1901265 nucleoside phosphate binding; GO:0016817 hydrolase activity, acting on acid anhydrides; GO:0005515 protein binding; GO:0016787 hydrolase activity; GO:1902936 phosphatidylinositol bisphosphate binding; GO:0097159 organic cyclic compound binding; GO:1901363 heterocyclic compound binding; GO:0008092 cytoskeletal protein binding; GO:0016462 pyrophosphatase activi…	K10356	MYO1; myosin I		IPR010926; IPR027417; IPR001609;	Class I myosin tail homology domain; P-loop containing nucleoside triphosphate hydrolase; Myosin head, motor domain;	Z	KOG0164	Myosin class I heavy chain
K7EIQ3	Uncharacterized protein ZNF561-AS1 OS=Homo sapiens OX=9606 GN=ZNF561-AS1 PE=4 SV=1	ZNF561-AS1	11.601	-2	7.7	1	1	1	0.75	2.784	0.646	0.762	1.23	1.003	2.779	0.668	0.928	0.37	0.931	0.75578	cytoplasm,mitochondria
O00139	Kinesin-like protein KIF2A OS=Homo sapiens OX=9606 GN=KIF2A PE=1 SV=3	KIF2A	79.954	-2	1	1	1	1	2.324	1.457	0.811	1.643	1.105	1.245	0.315	0.848	0.804	1.166	0.596	0.105478	cytoplasm,nucleus	GO:0044085 cellular component biogenesis; GO:0044707 single-multicellular organism process; GO:0016043 cellular component organization; GO:0048869 cellular developmental process; GO:0007067 mitotic nuclear division; GO:0048285 organelle fission; GO:0048193 Golgi vesicle transport; GO:0007051 spindle organization; GO:0044699 single-organism process; GO:1903047 mitotic cell cycle process; GO:005123…	GO:0016020 membrane; GO:0005874 microtubule; GO:0005737 cytoplasm; GO:0032991 macromolecular complex; GO:0036126 sperm flagellum; GO:0097729 9+2 motile cilium; GO:0044424 intracellular part; GO:0099512 supramolecular fiber; GO:0016604 nuclear body; GO:0005623 cell; GO:0099080 supramolecular complex; GO:0044422 organelle part; GO:0043228 non-membrane-bounded organelle; GO:0031974 membrane-enclosed…	GO:1901265 nucleoside phosphate binding; GO:0003774 motor activity; GO:0016817 hydrolase activity, acting on acid anhydrides; GO:0005515 protein binding; GO:0016787 hydrolase activity; GO:0016887 ATPase activity; GO:1901363 heterocyclic compound binding; GO:0097159 organic cyclic compound binding; GO:0016462 pyrophosphatase activity; GO:0008092 cytoskeletal protein binding; GO:0032553 ribonucleot…	K10393	KIF2_24, MCAK; kinesin family member 2/24		IPR027417; IPR001752;	P-loop containing nucleoside triphosphate hydrolase; Kinesin motor domain;
O00186	Syntaxin-binding protein 3 OS=Homo sapiens OX=9606 GN=STXBP3 PE=1 SV=2	STXBP3	67.764	1.8241	2	1	1	1	1.107	0.999	0.643	1.492	0.744	0.991	1.43	1.193	1.805	0.935	1.275	0.21666	cytoplasm	GO:0044085 cellular component biogenesis; GO:0044700 single organism signaling; GO:0060627 regulation of vesicle-mediated transport; GO:0007596 blood coagulation; GO:0065008 regulation of biological quality; GO:0009914 hormone transport; GO:0045321 leukocyte activation; GO:0007420 brain development; GO:1903306 negative regulation of regulated secretory pathway; GO:0044699 single-organism process;…	GO:0016323 basolateral plasma membrane; GO:0016020 membrane; GO:0044421 extracellular region part; GO:0016324 apical plasma membrane; GO:0031410 cytoplasmic vesicle; GO:0071944 cell periphery; GO:0005737 cytoplasm; GO:0031982 vesicle; GO:0044424 intracellular part; GO:0005623 cell; GO:0070062 extracellular exosome; GO:0098590 plasma membrane region; GO:0005622 intracellular; GO:0044464 cell part;…	GO:0017075 syntaxin-1 binding; GO:0000149 SNARE binding; GO:0005515 protein binding; GO:0019905 syntaxin binding; GO:0005488 binding;	K15301	STXBP3, MUNC18-3; syntaxin-binding protein 3		IPR027482;	Sec1-like, domain 2;	U	KOG1300	Vesicle trafficking protein Sec1
O00187	Mannan-binding lectin serine protease 2 OS=Homo sapiens OX=9606 GN=MASP2 PE=1 SV=4	MASP2	75.702	135.44	13	8	15	8	1.752	1.375	1.116	1.387	1.311	0.811	1.127	0.455	1.336	0.675	0.634	0.035675	extracellular	GO:0016064 immunoglobulin mediated immune response; GO:0002252 immune effector process; GO:0006959 humoral immune response; GO:0050896 response to stimulus; GO:0045087 innate immune response; GO:0019724 B cell mediated immunity; GO:0071704 organic substance metabolic process; GO:0006956 complement activation; GO:0008152 metabolic process; GO:0001867 complement activation, lectin pathway; GO:00022…	GO:0070062 extracellular exosome; GO:0043226 organelle; GO:0005615 extracellular space; GO:0044421 extracellular region part; GO:0031982 vesicle; GO:1903561 extracellular vesicle; GO:0043227 membrane-bounded organelle; GO:0005576 extracellular region; GO:0043230 extracellular organelle;	GO:0008233 peptidase activity; GO:0001846 opsonin binding; GO:0043167 ion binding; GO:0008236 serine-type peptidase activity; GO:0016787 hydrolase activity; GO:0005515 protein binding; GO:0048306 calcium-dependent protein binding; GO:0004175 endopeptidase activity; GO:0004252 serine-type endopeptidase activity; GO:0003824 catalytic activity; GO:0017171 serine hydrolase activity; GO:0005488 bindin…	K03993	MASP2; mannan-binding lectin serine protease 2 [EC:3.4.21.104]	hsa04610 Complement and coagulation cascades - Homo sapiens (human); hsa05150 Staphylococcus aureus infection - Homo sapiens (human);	IPR009003; IPR000859; IPR000436; IPR001254; IPR001881; IPR000742;	Peptidase S1, PA clan; CUB domain; Sushi/SCR/CCP domain; Serine proteases, trypsin domain; EGF-like calcium-binding domain; EGF-like domain;	E	KOG3627	Trypsin
O00194	Ras-related protein Rab-27B OS=Homo sapiens OX=9606 GN=RAB27B PE=1 SV=4	RAB27B	24.608	3.1526	14.2	3	3	3	0.78	0.622	0.482	1.366	0.774	1.434	2.162	1.046	1.108	1.442	1.787	0.022004	cytoplasm	GO:0051640 organelle localization; GO:0044700 single organism signaling; GO:0050794 regulation of cellular process; GO:0060627 regulation of vesicle-mediated transport; GO:0046907 intracellular transport; GO:0002576 platelet degranulation; GO:0044699 single-organism process; GO:0051046 regulation of secretion; GO:0017157 regulation of exocytosis; GO:0050896 response to stimulus; GO:0051234 establ…	GO:0016020 membrane; GO:0044421 extracellular region part; GO:0042827 platelet dense granule; GO:0016324 apical plasma membrane; GO:0031090 organelle membrane; GO:0031410 cytoplasmic vesicle; GO:0042588 zymogen granule; GO:0071944 cell periphery; GO:0005737 cytoplasm; GO:0031982 vesicle; GO:0031088 platelet dense granule membrane; GO:0044433 cytoplasmic vesicle part; GO:0044424 intracellular part…	GO:1901265 nucleoside phosphate binding; GO:0016817 hydrolase activity, acting on acid anhydrides; GO:0016787 hydrolase activity; GO:0005515 protein binding; GO:0031489 myosin V binding; GO:1901363 heterocyclic compound binding; GO:0097159 organic cyclic compound binding; GO:0016462 pyrophosphatase activity; GO:0008092 cytoskeletal protein binding; GO:0019003 GDP binding; GO:0003824 catalytic act…	K07886	RAB27B; Ras-related protein Rab-27B	hsa04972 Pancreatic secretion - Homo sapiens (human);	IPR005225; IPR027417;	Small GTP-binding protein domain; P-loop containing nucleoside triphosphate hydrolase;	U	KOG0081	GTPase Rab27, small G protein superfamily
O00204	Sulfotransferase family cytosolic 2B member 1 OS=Homo sapiens OX=9606 GN=SULT2B1 PE=1 SV=2	SULT2B1	41.307	-2	3	1	1	1	1.026	1.387	1.172	0.902	1.234	0.81	1.193	2.334	0.702	0.976	1.051	0.87332	cytoplasm,nucleus	GO:0000103 sulfate assimilation; GO:0009116 nucleoside metabolic process; GO:0042278 purine nucleoside metabolic process; GO:0006725 cellular aromatic compound metabolic process; GO:0009259 ribonucleotide metabolic process; GO:0009117 nucleotide metabolic process; GO:0044699 single-organism process; GO:0044237 cellular metabolic process; GO:0006796 phosphate-containing compound metabolic process;…	GO:0043229 intracellular organelle; GO:0005783 endoplasmic reticulum; GO:0044421 extracellular region part; GO:0005737 cytoplasm; GO:0031982 vesicle; GO:0012505 endomembrane system; GO:0044424 intracellular part; GO:0005829 cytosol; GO:0005623 cell; GO:0005576 extracellular region; GO:0043226 organelle; GO:0070062 extracellular exosome; GO:0043231 intracellular membrane-bounded organelle; GO:0005…	GO:0050294 steroid sulfotransferase activity; GO:0008146 sulfotransferase activity; GO:0003824 catalytic activity; GO:0005488 binding; GO:0004027 alcohol sulfotransferase activity; GO:0005515 protein binding; GO:0016782 transferase activity, transferring sulfur-containing groups; GO:0016740 transferase activity;	K01015	SULT2B1; alcohol sulfotransferase [EC:2.8.2.2]	hsa00140 Steroid hormone biosynthesis - Homo sapiens (human);	IPR000863; IPR027417;	Sulfotransferase domain; P-loop containing nucleoside triphosphate hydrolase;	R	KOG1584	Sulfotransferase
O00299	Chloride intracellular channel protein 1 OS=Homo sapiens OX=9606 GN=CLIC1 PE=1 SV=4	CLIC1	26.922	5.6383	5	1	2	1	0.868	0.635	0.751	1.425	0.667	1.142	2.293	1.089	1.149	1.218	1.586	0.050537	cytoplasm	GO:0044700 single organism signaling; GO:0098661 inorganic anion transmembrane transport; GO:0065008 regulation of biological quality; GO:0007596 blood coagulation; GO:0044699 single-organism process; GO:0051234 establishment of localization; GO:0009611 response to wounding; GO:0022610 biological adhesion; GO:0016337 single organismal cell-cell adhesion; GO:0007165 signal transduction; GO:0007154…	GO:0016020 membrane; GO:0098862 cluster of actin-based cell projections; GO:0005615 extracellular space; GO:0044421 extracellular region part; GO:0005903 brush border; GO:0031090 organelle membrane; GO:0071944 cell periphery; GO:0005737 cytoplasm; GO:0031982 vesicle; GO:0032991 macromolecular complex; GO:0031224 intrinsic component of membrane; GO:0044424 intracellular part; GO:0005623 cell; GO:0…	GO:0015075 ion transmembrane transporter activity; GO:0022803 passive transmembrane transporter activity; GO:0005253 anion channel activity; GO:0022892 substrate-specific transporter activity; GO:0005515 protein binding; GO:0005254 chloride channel activity; GO:0015267 channel activity; GO:0015103 inorganic anion transmembrane transporter activity; GO:0022891 substrate-specific transmembrane tran…	K05021	CLIC1; chloride intracellular channel protein 1		IPR010987; IPR012336; IPR004045;	Glutathione S-transferase, C-terminal-like; Thioredoxin-like fold; Glutathione S-transferase, N-terminal;
O00339	Matrilin-2 OS=Homo sapiens OX=9606 GN=MATN2 PE=1 SV=4	MATN2	106.84	8.1665	2.6	2	2	2	0.708	0.706	0.609	1.198	0.879	1.354	1.523	1.069	1.129	1.951	1.714	0.0094011	extracellular	GO:0033554 cellular response to stress; GO:0016043 cellular component organization; GO:0016477 cell migration; GO:0044707 single-multicellular organism process; GO:0016358 dendrite development; GO:0051674 localization of cell; GO:0048666 neuron development; GO:0048869 cellular developmental process; GO:0032989 cellular component morphogenesis; GO:0044699 single-organism process; GO:0022008 neurog…	GO:0031012 extracellular matrix; GO:0005615 extracellular space; GO:0044421 extracellular region part; GO:0005578 proteinaceous extracellular matrix; GO:0005576 extracellular region; GO:0044420 extracellular matrix component; GO:0005604 basement membrane;	GO:0043169 cation binding; GO:0046872 metal ion binding; GO:0005515 protein binding; GO:0005509 calcium ion binding; GO:0005488 binding; GO:0043167 ion binding;				IPR026823; IPR019466; IPR001881; IPR000742; IPR009030; IPR002035;	Complement Clr-like EGF domain; Matrilin, coiled-coil trimerisation domain; EGF-like calcium-binding domain; EGF-like domain; Growth factor receptor cysteine-rich domain; von Willebrand factor, type A;
O00391	Sulfhydryl oxidase 1 OS=Homo sapiens OX=9606 GN=QSOX1 PE=1 SV=3	QSOX1	82.577	1.1507	2.8	2	2	2	0.893	1.834	1.376	0.862	0.931	1.211	0.809	1.484	1.04	1.138	0.964	0.95684	Golgi apparatus	GO:0050794 regulation of cellular process; GO:0065008 regulation of biological quality; GO:0045321 leukocyte activation; GO:0002283 neutrophil activation involved in immune response; GO:0002252 immune effector process; GO:0045454 cell redox homeostasis; GO:0002576 platelet degranulation; GO:0044699 single-organism process; GO:0048519 negative regulation of biological process; GO:0031324 negative …	GO:0034774 secretory granule lumen; GO:0016020 membrane; GO:1904724 tertiary granule lumen; GO:0005615 extracellular space; GO:0044421 extracellular region part; GO:0031090 organelle membrane; GO:0031410 cytoplasmic vesicle; GO:0005737 cytoplasm; GO:0031982 vesicle; GO:0044433 cytoplasmic vesicle part; GO:0031224 intrinsic component of membrane; GO:0044424 intracellular part; GO:0030173 integral …	GO:0016864 intramolecular oxidoreductase activity, transposing S-S bonds; GO:0016853 isomerase activity; GO:0003824 catalytic activity; GO:0016972 thiol oxidase activity; GO:0016670 oxidoreductase activity, acting on a sulfur group of donors, oxygen as acceptor; GO:0016667 oxidoreductase activity, acting on a sulfur group of donors; GO:0016860 intramolecular oxidoreductase activity; GO:0003756 pr…	K10758	QSOX; thiol oxidase [EC:1.8.3.2]		IPR017905; IPR013766; IPR012336;	ERV/ALR sulfhydryl oxidase domain; Thioredoxin domain; Thioredoxin-like fold;	D	KOG1731	FAD-dependent sulfhydryl oxidase/quiescin and related proteins
O00461	Golgi integral membrane protein 4 OS=Homo sapiens OX=9606 GN=GOLIM4 PE=1 SV=1	GOLIM4	81.879	-2	1.1	1	1	1	0.692	0.095	0.426	0.534	0.322	1.042	1.812	2.578	2.293	1.436	4.428	0.0028188	extracellular	GO:0006810 transport; GO:0051179 localization; GO:0051234 establishment of localization;	GO:0016020 membrane; GO:0031410 cytoplasmic vesicle; GO:0031090 organelle membrane; GO:0005801 cis-Golgi network; GO:0005737 cytoplasm; GO:0031982 vesicle; GO:0044433 cytoplasmic vesicle part; GO:0031224 intrinsic component of membrane; GO:0044424 intracellular part; GO:0005623 cell; GO:0044422 organelle part; GO:0031974 membrane-enclosed lumen; GO:0070013 intracellular organelle lumen; GO:004442…
O00468	Agrin OS=Homo sapiens OX=9606 GN=AGRN PE=1 SV=5	AGRN	217.23	1.4307	0.7	1	1	1	0.788	1.311	0.87	1.127	0.845	1.119	1.374	1.565	1.113	1.334	1.317	0.039839	extracellular	GO:0044700 single organism signaling; GO:0021700 developmental maturation; GO:0065008 regulation of biological quality; GO:0060491 regulation of cell projection assembly; GO:1904398 positive regulation of neuromuscular junction development; GO:0051965 positive regulation of synapse assembly; GO:0009891 positive regulation of biosynthetic process; GO:0044255 cellular lipid metabolic process; GO:00…	GO:0016020 membrane; GO:0044421 extracellular region part; GO:0071944 cell periphery; GO:0030054 cell junction; GO:0005737 cytoplasm; GO:0031982 vesicle; GO:0031224 intrinsic component of membrane; GO:0044424 intracellular part; GO:0005623 cell; GO:0044420 extracellular matrix component; GO:0044422 organelle part; GO:0005775 vacuolar lumen; GO:0005604 basement membrane; GO:0031974 membrane-enclos…	GO:0033691 sialic acid binding; GO:0035374 chondroitin sulfate binding; GO:0002162 dystroglycan binding; GO:0043394 proteoglycan binding; GO:0043167 ion binding; GO:0043395 heparan sulfate proteoglycan binding; GO:0043177 organic acid binding; GO:0005515 protein binding; GO:1901681 sulfur compound binding; GO:0050840 extracellular matrix binding; GO:0097367 carbohydrate derivative binding; GO:003…	K06254	AGRN; agrin	hsa04512 ECM-receptor interaction - Homo sapiens (human);	IPR008993; IPR002350; IPR001881; IPR000082; IPR000742; IPR001791; IPR013320; IPR003884; IPR002049; IPR004850; IPR003645;	Tissue inhibitor of metalloproteinases-like, OB-fold; Kazal domain; EGF-like calcium-binding domain; SEA domain; EGF-like domain; Laminin G domain; Concanavalin A-like lectin/glucanase domain; Factor I / membrane attack complex; Laminin EGF domain; NtA (N-terminal agrin) domain; Follistatin-like, N-terminal;
O00533	Neural cell adhesion molecule L1-like protein OS=Homo sapiens OX=9606 GN=CHL1 PE=1 SV=4	CHL1	135.07	4.948	2.5	2	2	2	1.532	2.348	1.341	1.126	1.201	0.84	0.835	0.862	0.871	0.837	0.562	0.0146206	plasma membrane	GO:0044700 single organism signaling; GO:0010941 regulation of cell death; GO:0051674 localization of cell; GO:0048666 neuron development; GO:0048869 cellular developmental process; GO:0043523 regulation of neuron apoptotic process; GO:0032989 cellular component morphogenesis; GO:0022008 neurogenesis; GO:0044699 single-organism process; GO:0050877 neurological system process; GO:0009611 response …	GO:0016020 membrane; GO:0030425 dendrite; GO:0044421 extracellular region part; GO:0042995 cell projection; GO:0071944 cell periphery; GO:0031982 vesicle; GO:0031224 intrinsic component of membrane; GO:0005623 cell; GO:0005576 extracellular region; GO:0016021 integral component of membrane; GO:0005886 plasma membrane; GO:0031012 extracellular matrix; GO:0070062 extracellular exosome; GO:0043226 o…	GO:0002020 protease binding; GO:0005515 protein binding; GO:0019899 enzyme binding; GO:0005488 binding;	K06758	CHL1; L1 cell adhesion molecule like protein		IPR003598; IPR007110; IPR013783; IPR026966; IPR003599; IPR013151; IPR003961; IPR013098;	Immunoglobulin subtype 2; Immunoglobulin-like domain; Immunoglobulin-like fold; Neurofascin/L1/NrCAM, C-terminal domain; Immunoglobulin subtype; Immunoglobulin; Fibronectin type III; Immunoglobulin I-set;	T	KOG3513	Neural cell adhesion molecule L1
O00560	Syntenin-1 OS=Homo sapiens OX=9606 GN=SDCBP PE=1 SV=1	SDCBP	32.444	4.5561	10.4	3	4	3	1.047	0.92	0.968	1.149	1.138	0.985	2.044	0.899	1.157	0.794	1.126	0.73478	cytoskeleton	GO:0060627 regulation of vesicle-mediated transport; GO:0044085 cellular component biogenesis; GO:0044700 single organism signaling; GO:0030335 positive regulation of cell migration; GO:0032872 regulation of stress-activated MAPK cascade; GO:0010717 regulation of epithelial to mesenchymal transition; GO:0045321 leukocyte activation; GO:0032270 positive regulation of cellular protein metabolic pro…	GO:0016020 membrane; GO:0044421 extracellular region part; GO:0031090 organelle membrane; GO:0098857 membrane microdomain; GO:0005737 cytoplasm; GO:0044433 cytoplasmic vesicle part; GO:0032991 macromolecular complex; GO:0035578 azurophil granule lumen; GO:0005887 integral component of plasma membrane; GO:0005623 cell; GO:0044422 organelle part; GO:0043228 non-membrane-bounded organelle; GO:000577…	GO:1901981 phosphatidylinositol phosphate binding; GO:0005137 interleukin-5 receptor binding; GO:0030674 protein binding, bridging; GO:0047485 protein N-terminus binding; GO:0046982 protein heterodimerization activity; GO:0005102 receptor binding; GO:0043394 proteoglycan binding; GO:0046983 protein dimerization activity; GO:0043167 ion binding; GO:0005109 frizzled binding; GO:0005126 cytokine rec…	K17254	SDCBP; syntenin-1		IPR001478;	PDZ domain;
O00592	Podocalyxin OS=Homo sapiens OX=9606 GN=PODXL PE=1 SV=2	PODXL	58.635	12.768	2.3	1	2	1													endoplasmic reticulum	GO:0030335 positive regulation of cell migration; GO:0051674 localization of cell; GO:0060491 regulation of cell projection assembly; GO:0035148 tube formation; GO:0040017 positive regulation of locomotion; GO:0048869 cellular developmental process; GO:0044699 single-organism process; GO:0022610 biological adhesion; GO:0048729 tissue morphogenesis; GO:0032879 regulation of localization; GO:000715…	GO:0016020 membrane; GO:0005615 extracellular space; GO:0044421 extracellular region part; GO:0016324 apical plasma membrane; GO:0098857 membrane microdomain; GO:0030054 cell junction; GO:0071944 cell periphery; GO:0036057 slit diaphragm; GO:0031982 vesicle; GO:0005737 cytoplasm; GO:0031224 intrinsic component of membrane; GO:0044424 intracellular part; GO:0005887 integral component of plasma mem…	GO:0005515 protein binding; GO:0005488 binding;	K06817	PODXL; podocalyxin-like
O00602	Ficolin-1 OS=Homo sapiens OX=9606 GN=FCN1 PE=1 SV=2	FCN1	35.078	8.1996	10.7	3	5	3	0.755	0.759	0.696	0.968	0.841	0.747	4.835	0.997	0.583	0.437	1.891	0.65038	extracellular	GO:0044700 single organism signaling; GO:0045321 leukocyte activation; GO:0002220 innate immune response activating cell surface receptor signaling pathway; GO:0007166 cell surface receptor signaling pathway; GO:0051046 regulation of secretion; GO:0044699 single-organism process; GO:0031347 regulation of defense response; GO:0006909 phagocytosis; GO:0051234 establishment of localization; GO:00069…	GO:0016020 membrane; GO:0034774 secretory granule lumen; GO:0009897 external side of plasma membrane; GO:0019898 extrinsic component of membrane; GO:0031410 cytoplasmic vesicle; GO:0071944 cell periphery; GO:0031982 vesicle; GO:0005737 cytoplasm; GO:0044433 cytoplasmic vesicle part; GO:0032991 macromolecular complex; GO:0044424 intracellular part; GO:0005623 cell; GO:1904813 ficolin-1-rich granul…	GO:0038023 signaling receptor activity; GO:0008233 peptidase activity; GO:0033691 sialic acid binding; GO:0005102 receptor binding; GO:0008236 serine-type peptidase activity; GO:0043167 ion binding; GO:0043177 organic acid binding; GO:0016787 hydrolase activity; GO:0005515 protein binding; GO:0004871 signal transducer activity; GO:0004175 endopeptidase activity; GO:0004252 serine-type endopeptida…	K10104	FCN; ficolin		IPR002181; IPR014716; IPR014715;	Fibrinogen, alpha/beta/gamma chain, C-terminal globular domain; Fibrinogen, alpha/beta/gamma chain, C-terminal globular, subdomain 1; Fibrinogen, alpha/beta/gamma chain, C-terminal globular, subdomain 2;	R	KOG2579	Ficolin and related extracellular proteins
O14672	Disintegrin and metalloproteinase domain-containing protein 10 OS=Homo sapiens OX=9606 GN=ADAM10 PE=1 SV=1	ADAM10	84.141	11.517	3.3	2	3	2	0.81	0.577	0.787	1.353	0.678	0.836	2.366	1.287	1.136	1.341	1.657	0.058725	plasma membrane	GO:0044700 single organism signaling; GO:0030335 positive regulation of cell migration; GO:0045321 leukocyte activation; GO:0007166 cell surface receptor signaling pathway; GO:0043009 chordate embryonic development; GO:0044237 cellular metabolic process; GO:0045927 positive regulation of growth; GO:0001558 regulation of cell growth; GO:0008152 metabolic process; GO:0032879 regulation of localizat…	GO:0016020 membrane; GO:0044421 extracellular region part; GO:0097038 perinuclear endoplasmic reticulum; GO:0031090 organelle membrane; GO:0005737 cytoplasm; GO:0044433 cytoplasmic vesicle part; GO:0005623 cell; GO:0044422 organelle part; GO:0070062 extracellular exosome; GO:0005925 focal adhesion; GO:0005622 intracellular; GO:0099503 secretory vesicle; GO:0014069 postsynaptic density; GO:0030055…	GO:0004222 metalloendopeptidase activity; GO:0008233 peptidase activity; GO:0005102 receptor binding; GO:0043167 ion binding; GO:0046983 protein dimerization activity; GO:0044877 macromolecular complex binding; GO:0019901 protein kinase binding; GO:0008237 metallopeptidase activity; GO:0005178 integrin binding; GO:0016787 hydrolase activity; GO:0005515 protein binding; GO:0019900 kinase binding; …	K06704	ADAM10, CD156c; disintegrin and metalloproteinase domain-containing protein 10 [EC:3.4.24.81]	hsa05010 Alzheimer disease - Homo sapiens (human); hsa05120 Epithelial cell signaling in Helicobacter pylori infection - Homo sapiens (human);	IPR034025; IPR024079; IPR002870; IPR001762; IPR001590;	ADAM10/ADAM17 catalytic domain; Metallopeptidase, catalytic domain; Peptidase M12B, propeptide; Disintegrin domain; Peptidase M12B, ADAM/reprolysin;	W	KOG3658	Tumor necrosis factor-alpha-converting enzyme (TACE/ADAM17) and related metalloproteases
O14745	Na(+)/H(+) exchange regulatory cofactor NHE-RF1 OS=Homo sapiens OX=9606 GN=SLC9A3R1 PE=1 SV=4	SLC9A3R1	38.868	4.2665	3.9	1	1	1	1.274	1.336	0.781	1.33	1.008	1.365	1.819	0.866	0.923	0.851	1.017	0.95468	nucleus	GO:0044085 cellular component biogenesis; GO:0044700 single organism signaling; GO:0010941 regulation of cell death; GO:0048732 gland development; GO:0072502 cellular trivalent inorganic anion homeostasis; GO:0055062 phosphate ion homeostasis; GO:0090317 negative regulation of intracellular protein transport; GO:0030320 cellular monovalent inorganic anion homeostasis; GO:0034635 glutathione trans…	GO:0016020 membrane; GO:0098862 cluster of actin-based cell projections; GO:0044421 extracellular region part; GO:0016324 apical plasma membrane; GO:0005903 brush border; GO:0098857 membrane microdomain; GO:0071944 cell periphery; GO:0031982 vesicle; GO:0005737 cytoplasm; GO:0036126 sperm flagellum; GO:0097729 9+2 motile cilium; GO:0044424 intracellular part; GO:0098858 actin-based cell projectio…	GO:0043621 protein self-association; GO:0005102 receptor binding; GO:0044877 macromolecular complex binding; GO:0070851 growth factor receptor binding; GO:0005515 protein binding; GO:0031698 beta-2 adrenergic receptor binding; GO:0098772 molecular function regulator; GO:0030165 PDZ domain binding; GO:0050780 dopamine receptor binding; GO:0032947 protein complex scaffold; GO:0016247 channel regula…	K13365	SLC9A3R1, NHERF1; Na(+)/H(+) exchange regulatory cofactor NHE-RF1	hsa04530 Tight junction - Homo sapiens (human); hsa04928 Parathyroid hormone synthesis, secretion and action - Homo sapiens (human); hsa05165 Human papillomavirus infection - Homo sapiens (human);	IPR015098; IPR001478;	EBP50, C-terminal; PDZ domain;
O14791	Apolipoprotein L1 OS=Homo sapiens OX=9606 GN=APOL1 PE=1 SV=5	APOL1	43.974	105.8	32.2	13	32	13	1.778	1.094	1.533	1.851	1.315	0.377	0.526	1.289	0.73	0.787	0.49	0.0090607	endoplasmic reticulum	GO:0098661 inorganic anion transmembrane transport; GO:0065008 regulation of biological quality; GO:0019835 cytolysis; GO:0034220 ion transmembrane transport; GO:1901615 organic hydroxy compound metabolic process; GO:1902652 secondary alcohol metabolic process; GO:0006066 alcohol metabolic process; GO:0044699 single-organism process; GO:0006821 chloride transport; GO:0035821 modification of morph…	GO:0016020 membrane; GO:0072562 blood microparticle; GO:0005615 extracellular space; GO:0044421 extracellular region part; GO:0032994 protein-lipid complex; GO:0044425 membrane part; GO:1990777 lipoprotein particle; GO:0034358 plasma lipoprotein particle; GO:0034385 triglyceride-rich plasma lipoprotein particle; GO:0031224 intrinsic component of membrane; GO:0032991 macromolecular complex; GO:003…	GO:0015075 ion transmembrane transporter activity; GO:0022803 passive transmembrane transporter activity; GO:0005253 anion channel activity; GO:0022892 substrate-specific transporter activity; GO:0005515 protein binding; GO:0005254 chloride channel activity; GO:0015267 channel activity; GO:0015103 inorganic anion transmembrane transporter activity; GO:0022891 substrate-specific transmembrane tran…	K14480	APOL; apolipoprotein L
O14818	Proteasome subunit alpha type-7 OS=Homo sapiens OX=9606 GN=PSMA7 PE=1 SV=1	PSMA7	27.887	21.06	20.2	5	10	5	0.423	0.337	0.487	0.567	0.405	0.609	6.98	0.767	0.572	0.88	4.42	0.123161	cytoplasm	GO:0044700 single organism signaling; GO:0065008 regulation of biological quality; GO:0032270 positive regulation of cellular protein metabolic process; GO:0002220 innate immune response activating cell surface receptor signaling pathway; GO:0007166 cell surface receptor signaling pathway; GO:0010608 posttranscriptional regulation of gene expression; GO:0051443 positive regulation of ubiquitin-pr…	GO:0044421 extracellular region part; GO:0031982 vesicle; GO:0005737 cytoplasm; GO:0032991 macromolecular complex; GO:0044424 intracellular part; GO:0005623 cell; GO:0044422 organelle part; GO:1905369 endopeptidase complex; GO:0031974 membrane-enclosed lumen; GO:0070062 extracellular exosome; GO:1902494 catalytic complex; GO:0005654 nucleoplasm; GO:0070013 intracellular organelle lumen; GO:000562…	GO:0004175 endopeptidase activity; GO:0004298 threonine-type endopeptidase activity; GO:0008233 peptidase activity; GO:0042802 identical protein binding; GO:0070003 threonine-type peptidase activity; GO:0003824 catalytic activity; GO:0005488 binding; GO:0070011 peptidase activity, acting on L-amino acid peptides; GO:0016787 hydrolase activity; GO:0005515 protein binding;	K02731	PSMA7; 20S proteasome subunit alpha 4 [EC:3.4.25.1]	hsa03050 Proteasome - Homo sapiens (human);	IPR029055; IPR000426;	Nucleophile aminohydrolases, N-terminal; Proteasome alpha-subunit, N-terminal domain;	O	KOG0183	20S proteasome, regulatory subunit alpha type PSMA7/PRE6
O14894	Transmembrane 4 L6 family member 5 OS=Homo sapiens OX=9606 GN=TM4SF5 PE=2 SV=2	TM4SF5	20.822	8.8707	5.6	1	1	1		0.03		0.012		0.479	0.488	0.099	2.683	3.21	66.276	0.021199	plasma membrane		GO:0016020 membrane; GO:0031226 intrinsic component of plasma membrane; GO:0044459 plasma membrane part; GO:0044425 membrane part; GO:0044464 cell part; GO:0071944 cell periphery; GO:0031224 intrinsic component of membrane; GO:0005887 integral component of plasma membrane; GO:0005623 cell; GO:0016021 integral component of membrane; GO:0005886 plasma membrane;
O15049	NEDD4-binding protein 3 OS=Homo sapiens OX=9606 GN=N4BP3 PE=1 SV=3	N4BP3	60.469	-2	2.8	1	1	1	2.567	1.143	1.551	1.87	1.344	0.905	0.575	0.434	0.506	0.729	0.372	0.00088032	nucleus		GO:0097708 intracellular vesicle; GO:0043229 intracellular organelle; GO:0016020 membrane; GO:0031090 organelle membrane; GO:0031410 cytoplasmic vesicle; GO:0044446 intracellular organelle part; GO:0005737 cytoplasm; GO:0031982 vesicle; GO:0044433 cytoplasmic vesicle part; GO:0012506 vesicle membrane; GO:0044424 intracellular part; GO:0005623 cell; GO:0044422 organelle part; GO:0030659 cytoplasmi…	GO:0005515 protein binding; GO:0005488 binding;
O15078	Centrosomal protein of 290 kDa OS=Homo sapiens OX=9606 GN=CEP290 PE=1 SV=2	CEP290	290.38	-2	0.4	1	3	1	0.584	1.327	0.889	1.048	1.327	1.137	1.252	1.641	1.036	1.207	1.212	0.22834	nucleus	GO:0044085 cellular component biogenesis; GO:0045321 leukocyte activation; GO:0007420 brain development; GO:0035148 tube formation; GO:0009891 positive regulation of biosynthetic process; GO:0060271 cilium assembly; GO:0015031 protein transport; GO:0048793 pronephros development; GO:0044782 cilium organization; GO:0048562 embryonic organ morphogenesis; GO:0032879 regulation of localization; GO:00…	GO:0034774 secretory granule lumen; GO:0016020 membrane; GO:0044450 microtubule organizing center part; GO:0031410 cytoplasmic vesicle; GO:0035869 ciliary transition zone; GO:0005737 cytoplasm; GO:0031982 vesicle; GO:0044433 cytoplasmic vesicle part; GO:0097730 non-motile cilium; GO:0032991 macromolecular complex; GO:0044424 intracellular part; GO:0005623 cell; GO:0097731 9+0 non-motile cilium; G…	GO:0005515 protein binding; GO:0042802 identical protein binding; GO:0005488 binding;	K16533	CEP290, NPHP6; centrosomal protein CEP290		IPR032321;	Centrosomal protein of 290kDa, coiled-coil region;
O15400	Syntaxin-7 OS=Homo sapiens OX=9606 GN=STX7 PE=1 SV=4	STX7	29.815	16.75	12.6	3	5	3	0.903	0.709	0.558	0.574	0.703	1.342	3.269	0.772	0.869	1.612	2.281	0.032765	plasma membrane	GO:0044085 cellular component biogenesis; GO:0002824 positive regulation of adaptive immune response based on somatic recombination of immune receptors built from immunoglobulin superfamily domains; GO:0044699 single-organism process; GO:0015031 protein transport; GO:0051234 establishment of localization; GO:0031343 positive regulation of cell killing; GO:1903729 regulation of plasma membrane org…	GO:0016020 membrane; GO:0044421 extracellular region part; GO:0031090 organelle membrane; GO:0031410 cytoplasmic vesicle; GO:0071944 cell periphery; GO:0098796 membrane protein complex; GO:0005737 cytoplasm; GO:0031982 vesicle; GO:0044433 cytoplasmic vesicle part; GO:0031224 intrinsic component of membrane; GO:0032991 macromolecular complex; GO:0044424 intracellular part; GO:0005623 cell; GO:0044…	GO:0005484 SNAP receptor activity; GO:0000149 SNARE binding; GO:0008200 ion channel inhibitor activity; GO:0016247 channel regulator activity; GO:0005488 binding; GO:0099106 ion channel regulator activity; GO:0005515 protein binding; GO:0019869 chloride channel inhibitor activity; GO:0098772 molecular function regulator; GO:0019905 syntaxin binding; GO:0016248 channel inhibitor activity; GO:00170…	K08488	STX7; syntaxin 7	hsa04130 SNARE interactions in vesicular transport - Homo sapiens (human); hsa04145 Phagosome - Homo sapiens (human);	IPR000727; IPR010989; IPR006011;	Target SNARE coiled-coil homology domain; SNARE; Syntaxin, N-terminal domain;	U	KOG0811	SNARE protein PEP12/VAM3/Syntaxin 7/Syntaxin 17
O15427	Monocarboxylate transporter 4 OS=Homo sapiens OX=9606 GN=SLC16A3 PE=1 SV=1	SLC16A3	49.469	1.9692	2.8	1	1	1													plasma membrane	GO:0016477 cell migration; GO:0015850 organic hydroxy compound transport; GO:0034220 ion transmembrane transport; GO:0051674 localization of cell; GO:0044699 single-organism process; GO:0044237 cellular metabolic process; GO:0098656 anion transmembrane transport; GO:0071704 organic substance metabolic process; GO:0051234 establishment of localization; GO:0008152 metabolic process; GO:0006090 pyru…	GO:0043229 intracellular organelle; GO:0016020 membrane; GO:0031226 intrinsic component of plasma membrane; GO:0031090 organelle membrane; GO:0005635 nuclear envelope; GO:0071944 cell periphery; GO:0044446 intracellular organelle part; GO:0031967 organelle envelope; GO:0012505 endomembrane system; GO:0031224 intrinsic component of membrane; GO:0044424 intracellular part; GO:0005887 integral compo…	GO:0005342 organic acid transmembrane transporter activity; GO:0022804 active transmembrane transporter activity; GO:0015291 secondary active transmembrane transporter activity; GO:0003723 RNA binding; GO:0015075 ion transmembrane transporter activity; GO:0015293 symporter activity; GO:1901618 organic hydroxy compound transmembrane transporter activity; GO:0022892 substrate-specific transporter a…	K08180	SLC16A3; MFS transporter, MCP family, solute carrier family 16 (monocarboxylic acid transporters), member 3	hsa05230 Central carbon metabolism in cancer - Homo sapiens (human);	IPR020846;	Major facilitator superfamily domain;
O43414	ERI1 exoribonuclease 3 OS=Homo sapiens OX=9606 GN=ERI3 PE=1 SV=2	ERI3	37.238	-2	2.1	1	1	1	0.805	1.884	1.035	3.038	1.143	0.934	0.711	1.163	0.394	0.446	0.461	0.047416	cytoplasm	GO:0044085 cellular component biogenesis; GO:0031123 RNA 3'-end processing; GO:0022613 ribonucleoprotein complex biogenesis; GO:0000466 maturation of 5.8S rRNA from tricistronic rRNA transcript (SSU-rRNA, 5.8S rRNA, LSU-rRNA); GO:0006725 cellular aromatic compound metabolic process; GO:0000467 exonucleolytic trimming to generate mature 3'-end of 5.8S rRNA from tricistronic rRNA transcript (SSU-rR…		GO:0097159 organic cyclic compound binding; GO:1901363 heterocyclic compound binding; GO:0003723 RNA binding; GO:0003824 catalytic activity; GO:0005488 binding; GO:0003676 nucleic acid binding; GO:0016788 hydrolase activity, acting on ester bonds; GO:0004518 nuclease activity; GO:0043167 ion binding; GO:0043169 cation binding; GO:0046872 metal ion binding; GO:0004527 exonuclease activity; GO:0016…	K18418	ERI3, PINT1; ERI1 exoribonuclease 3 [EC:3.1.-.-]		IPR012337; IPR013520;	Ribonuclease H-like domain; Exonuclease, RNase T/DNA polymerase III;	L	KOG0542	Predicted exonuclease
O43464	Serine protease HTRA2, mitochondrial OS=Homo sapiens OX=9606 GN=HTRA2 PE=1 SV=2	HTRA2	48.84	-2	2.4	1	1	1	0.885	0.579	1.345	0.906	0.935	0.741	0.794	2.124	1.425	1.517	1.42	0.24084	mitochondria	GO:0044700 single organism signaling; GO:0010941 regulation of cell death; GO:0032270 positive regulation of cellular protein metabolic process; GO:1903955 positive regulation of protein targeting to mitochondrion; GO:0007420 brain development; GO:1903533 regulation of protein targeting; GO:0006672 ceramide metabolic process; GO:0044255 cellular lipid metabolic process; GO:0071345 cellular respon…	GO:0016020 membrane; GO:0042175 nuclear outer membrane-endoplasmic reticulum membrane network; GO:0005783 endoplasmic reticulum; GO:0031090 organelle membrane; GO:0071944 cell periphery; GO:0005737 cytoplasm; GO:0032991 macromolecular complex; GO:0031224 intrinsic component of membrane; GO:0044424 intracellular part; GO:0005887 integral component of plasma membrane; GO:0005623 cell; GO:0009898 cy…	GO:0004252 serine-type endopeptidase activity; GO:0004175 endopeptidase activity; GO:0008233 peptidase activity; GO:0017171 serine hydrolase activity; GO:0003824 catalytic activity; GO:0005488 binding; GO:0008236 serine-type peptidase activity; GO:0070011 peptidase activity, acting on L-amino acid peptides; GO:0016787 hydrolase activity; GO:0005515 protein binding; GO:0051082 unfolded protein bin…	K08669	HTRA2, PRSS25; HtrA serine peptidase 2 [EC:3.4.21.108]	hsa04210 Apoptosis - Homo sapiens (human); hsa04215 Apoptosis - multiple species - Homo sapiens (human); hsa05012 Parkinson disease - Homo sapiens (human);	IPR009003; IPR001478;	Peptidase S1, PA clan; PDZ domain;	O	KOG1320	Serine protease
O43790	Keratin, type II cuticular Hb6 OS=Homo sapiens OX=9606 GN=KRT86 PE=1 SV=1	KRT86	53.5	-2	22	13	19	1	0.094	9.454		0.122	0.454	0.243	1.399	0.343	0.155	0.223	0.187	0.7427	mitochondria	GO:0032502 developmental process; GO:0044707 single-multicellular organism process; GO:0060429 epithelium development; GO:0043588 skin development; GO:0030216 keratinocyte differentiation; GO:0009888 tissue development; GO:0031424 keratinization; GO:0048731 system development; GO:0070268 cornification; GO:0048869 cellular developmental process; GO:0044763 single-organism cellular process; GO:0044…	GO:0043229 intracellular organelle; GO:0099513 polymeric cytoskeletal fiber; GO:0005615 extracellular space; GO:0044421 extracellular region part; GO:0043232 intracellular non-membrane-bounded organelle; GO:0044430 cytoskeletal part; GO:0044446 intracellular organelle part; GO:0005737 cytoplasm; GO:0031982 vesicle; GO:0099512 supramolecular fiber; GO:0044424 intracellular part; GO:0099080 supramo…	GO:0005515 protein binding; GO:0005198 structural molecule activity; GO:0005488 binding;	K07605	KRT2; type II keratin, basic		IPR032444;	Keratin type II head;
O43866	CD5 antigen-like OS=Homo sapiens OX=9606 GN=CD5L PE=1 SV=1	CD5L	38.087	323.31	50.7	15	61	15	2.34	1.031	1.472	1.631	1.481	0.859	1.287	0.375	0.506	0.429	0.434	0.0089575	extracellular	GO:0006950 response to stress; GO:0016192 vesicle-mediated transport; GO:0044763 single-organism cellular process; GO:0044699 single-organism process; GO:0002376 immune system process; GO:0006897 endocytosis; GO:0050896 response to stimulus; GO:0051234 establishment of localization; GO:0006810 transport; GO:0008219 cell death; GO:0006968 cellular defense response; GO:0006954 inflammatory response…	GO:0016020 membrane; GO:0005615 extracellular space; GO:0044421 extracellular region part; GO:0005737 cytoplasm; GO:0031982 vesicle; GO:0044424 intracellular part; GO:0005623 cell; GO:0005576 extracellular region; GO:0043226 organelle; GO:0070062 extracellular exosome; GO:0072562 blood microparticle; GO:0005622 intracellular; GO:0044464 cell part; GO:1903561 extracellular vesicle; GO:0043227 memb…	GO:0038024 cargo receptor activity; GO:0005044 scavenger receptor activity; GO:0060089 molecular transducer activity; GO:0004872 receptor activity;				IPR017448; IPR001190;	SRCR-like domain; SRCR domain;
O43895	Xaa-Pro aminopeptidase 2 OS=Homo sapiens OX=9606 GN=XPNPEP2 PE=1 SV=3	XPNPEP2	75.624	2.369	2.1	1	1	1	0.715	0.971	0.788	1.197	0.697	1.034	0.805	1.292	1.135	2.47	1.542	0.115295	extracellular	GO:0043687 post-translational protein modification; GO:0006501 C-terminal protein lipidation; GO:0044267 cellular protein metabolic process; GO:0009058 biosynthetic process; GO:0018410 C-terminal protein amino acid modification; GO:0044238 primary metabolic process; GO:1901576 organic substance biosynthetic process; GO:0044237 cellular metabolic process; GO:0044249 cellular biosynthetic process; …	GO:0016020 membrane; GO:0044421 extracellular region part; GO:0071944 cell periphery; GO:0031225 anchored component of membrane; GO:0031982 vesicle; GO:0031224 intrinsic component of membrane; GO:0005623 cell; GO:0005576 extracellular region; GO:0005886 plasma membrane; GO:0043226 organelle; GO:0070062 extracellular exosome; GO:0044425 membrane part; GO:0044464 cell part; GO:1903561 extracellular…	GO:0008238 exopeptidase activity; GO:0008233 peptidase activity; GO:0003824 catalytic activity; GO:0005488 binding; GO:0043167 ion binding; GO:0070006 metalloaminopeptidase activity; GO:0008235 metalloexopeptidase activity; GO:0046872 metal ion binding; GO:0043169 cation binding; GO:0070011 peptidase activity, acting on L-amino acid peptides; GO:0004177 aminopeptidase activity; GO:0016787 hydrola…	K14208	XPNPEP2; Xaa-Pro aminopeptidase 2 [EC:3.4.11.9]	hsa04974 Protein digestion and absorption - Homo sapiens (human);	IPR029149; IPR000994; IPR033740; IPR028980; IPR000587; IPR032416;	Creatinase/Aminopeptidase P/Spt16, N-terminal; Peptidase M24; Aminopeptidase P; Creatinase/Aminopeptidase P, N-terminal; Creatinase, N-terminal; Peptidase M24, C-terminal domain;	E	KOG2413	Xaa-Pro aminopeptidase
O60309	Leucine-rich repeat-containing protein 37A3 OS=Homo sapiens OX=9606 GN=LRRC37A3 PE=2 SV=2	LRRC37A3	180.62	1.1355	0.5	1	1	1													plasma membrane		GO:0031224 intrinsic component of membrane; GO:0016020 membrane; GO:0016021 integral component of membrane; GO:0044425 membrane part;	GO:0005515 protein binding; GO:0005488 binding;				IPR029423; IPR032754; IPR032675;	LRRC37A/B like protein 1, C-terminal; Leucine-rich repeat-containing protein 37, N-terminal; Leucine-rich repeat domain, L domain-like;
O60493	Sorting nexin-3 OS=Homo sapiens OX=9606 GN=SNX3 PE=1 SV=3	SNX3	18.762	1.2912	6.8	1	1	1													cytoplasm	GO:0044700 single organism signaling; GO:0060627 regulation of vesicle-mediated transport; GO:0007166 cell surface receptor signaling pathway; GO:0044237 cellular metabolic process; GO:0015031 protein transport; GO:0009607 response to biotic stimulus; GO:0009605 response to external stimulus; GO:0008152 metabolic process; GO:0051240 positive regulation of multicellular organismal process; GO:0032…	GO:0016020 membrane; GO:0044421 extracellular region part; GO:0031090 organelle membrane; GO:0019898 extrinsic component of membrane; GO:0031410 cytoplasmic vesicle; GO:0005737 cytoplasm; GO:0031982 vesicle; GO:0044433 cytoplasmic vesicle part; GO:0044424 intracellular part; GO:0005623 cell; GO:0044422 organelle part; GO:0005769 early endosome; GO:0070062 extracellular exosome; GO:0030136 clathri…	GO:1901981 phosphatidylinositol phosphate binding; GO:0019903 protein phosphatase binding; GO:0043167 ion binding; GO:0080025 phosphatidylinositol-3,5-bisphosphate binding; GO:0005515 protein binding; GO:1902936 phosphatidylinositol bisphosphate binding; GO:0032266 phosphatidylinositol-3-phosphate binding; GO:0005488 binding; GO:0010314 phosphatidylinositol-5-phosphate binding; GO:0035091 phospha…	K17918	SNX3_12; sorting nexin-3/12	hsa04144 Endocytosis - Homo sapiens (human);	IPR001683;	Phox homologous domain;	U	KOG2527	Sorting nexin SNX11
O60636	Tetraspanin-2 OS=Homo sapiens OX=9606 GN=TSPAN2 PE=1 SV=2	TSPAN2	24.147	9.5373	5.4	1	1	1	0.659	0.566	0.897	0.855	0.699	1.634	2.071	0.512	1.957	1.157	1.994	0.058821	plasma membrane	GO:0050794 regulation of cellular process; GO:0044700 single organism signaling; GO:0016043 cellular component organization; GO:0044707 single-multicellular organism process; GO:0007166 cell surface receptor signaling pathway; GO:0007272 ensheathment of neurons; GO:0007420 brain development; GO:0014002 astrocyte development; GO:0048666 neuron development; GO:0048869 cellular developmental process…	GO:0016020 membrane; GO:0031226 intrinsic component of plasma membrane; GO:0044459 plasma membrane part; GO:0044425 membrane part; GO:0071944 cell periphery; GO:0043209 myelin sheath; GO:0044464 cell part; GO:0031224 intrinsic component of membrane; GO:0005887 integral component of plasma membrane; GO:0005623 cell; GO:0016021 integral component of membrane; GO:0005886 plasma membrane;	GO:0005515 protein binding; GO:0005488 binding;	K17354	TSPAN2; tetraspanin-2		IPR028977; IPR008952;	CD81 antigen, large extracellular loop domain; Tetraspanin, EC2 domain;	R	KOG3882	Tetraspanin family integral membrane protein
O60832	H/ACA ribonucleoprotein complex subunit DKC1 OS=Homo sapiens OX=9606 GN=DKC1 PE=1 SV=3	DKC1	57.673	1.6545	2.1	1	8	1	2.173	0.594	1.475	2.167	0.935	0.678	0.264	2.48	0.683	0.347	0.606	0.157341	cytoplasm	GO:0044085 cellular component biogenesis; GO:0065008 regulation of biological quality; GO:0022613 ribonucleoprotein complex biogenesis; GO:0051973 positive regulation of telomerase activity; GO:0010608 posttranscriptional regulation of gene expression; GO:0043489 RNA stabilization; GO:0009891 positive regulation of biosynthetic process; GO:1904816 positive regulation of protein localization to ch…	GO:0005737 cytoplasm; GO:0031429 box H/ACA snoRNP complex; GO:0032991 macromolecular complex; GO:0044424 intracellular part; GO:0016604 nuclear body; GO:0005623 cell; GO:0015030 Cajal body; GO:0044422 organelle part; GO:0043228 non-membrane-bounded organelle; GO:0031974 membrane-enclosed lumen; GO:0005654 nucleoplasm; GO:1902494 catalytic complex; GO:0070013 intracellular organelle lumen; GO:0005…	GO:0003723 RNA binding; GO:0003720 telomerase activity; GO:0003964 RNA-directed DNA polymerase activity; GO:0005515 protein binding; GO:0009982 pseudouridine synthase activity; GO:0070034 telomerase RNA binding; GO:1901363 heterocyclic compound binding; GO:0030515 snoRNA binding; GO:0097159 organic cyclic compound binding; GO:0016853 isomerase activity; GO:0016779 nucleotidyltransferase activity;…	K11131	DKC1, NOLA4, CBF5; H/ACA ribonucleoprotein complex subunit 4 [EC:5.4.99.-]	hsa03008 Ribosome biogenesis in eukaryotes - Homo sapiens (human);	IPR020103; IPR015947; IPR002478; IPR032819; IPR012960; IPR002501; IPR004521;	Pseudouridine synthase, catalytic domain; PUA-like domain; PUA domain; tRNA pseudouridylate synthase B, C-terminal; Dyskerin-like; Pseudouridine synthase II, N-terminal; Uncharacterised domain CHP00451;	J	KOG2529	Pseudouridine synthase
O75223	Gamma-glutamylcyclotransferase OS=Homo sapiens OX=9606 GN=GGCT PE=1 SV=1	GGCT	21.007	2.4743	5.3	1	2	1	0.909	1.835	0.855	0.9	1.215	0.842	1.457	1.587	1.221	0.866	1.045	0.78192	cytoplasm	GO:0050794 regulation of cellular process; GO:0044700 single organism signaling; GO:0016043 cellular component organization; GO:0097190 apoptotic signaling pathway; GO:0006518 peptide metabolic process; GO:0044699 single-organism process; GO:0042398 cellular modified amino acid biosynthetic process; GO:0009058 biosynthetic process; GO:0050896 response to stimulus; GO:1901566 organonitrogen compou…	GO:0070062 extracellular exosome; GO:0043226 organelle; GO:0044421 extracellular region part; GO:0044464 cell part; GO:0005622 intracellular; GO:0005737 cytoplasm; GO:0031982 vesicle; GO:1903561 extracellular vesicle; GO:0044424 intracellular part; GO:0005623 cell; GO:0005829 cytosol; GO:0043227 membrane-bounded organelle; GO:0005576 extracellular region; GO:0043230 extracellular organelle; GO:00…	GO:0016746 transferase activity, transferring acyl groups; GO:0042802 identical protein binding; GO:0003824 catalytic activity; GO:0042803 protein homodimerization activity; GO:0005488 binding; GO:0046983 protein dimerization activity; GO:0003839 gamma-glutamylcyclotransferase activity; GO:0005515 protein binding; GO:0016740 transferase activity; GO:0016755 transferase activity, transferring amin…	K00682	GGCT; gamma-glutamylcyclotransferase [EC:4.3.2.9]	hsa00480 Glutathione metabolism - Homo sapiens (human); hsa01100 Metabolic pathways - Homo sapiens (human);	IPR013024;	Gamma-glutamyl cyclotransferase-like;	S	KOG4059	Uncharacterized conserved protein
O75340	Programmed cell death protein 6 OS=Homo sapiens OX=9606 GN=PDCD6 PE=1 SV=1	PDCD6	21.868	-2	3.7	1	1	1	0.416	0.389	0.582	0.484	2.338	2.508	2.98	0.757	0.273	0.647	1.702	0.44426	cytoplasm,nucleus	GO:0044700 single organism signaling; GO:0010941 regulation of cell death; GO:0030335 positive regulation of cell migration; GO:0032270 positive regulation of cellular protein metabolic process; GO:0051896 regulation of protein kinase B signaling; GO:0007166 cell surface receptor signaling pathway; GO:0015031 protein transport; GO:0010594 regulation of endothelial cell migration; GO:0008152 metab…	GO:0016020 membrane; GO:0042175 nuclear outer membrane-endoplasmic reticulum membrane network; GO:0044421 extracellular region part; GO:0005783 endoplasmic reticulum; GO:0031090 organelle membrane; GO:0031410 cytoplasmic vesicle; GO:0031982 vesicle; GO:0005737 cytoplasm; GO:0044424 intracellular part; GO:0005623 cell; GO:0044422 organelle part; GO:0070062 extracellular exosome; GO:0031965 nuclear…	GO:0004198 calcium-dependent cysteine-type endopeptidase activity; GO:0008233 peptidase activity; GO:0043167 ion binding; GO:0046983 protein dimerization activity; GO:0008234 cysteine-type peptidase activity; GO:0016787 hydrolase activity; GO:0005515 protein binding; GO:0048306 calcium-dependent protein binding; GO:0004175 endopeptidase activity; GO:0043495 protein anchor; GO:0042802 identical pr…				IPR011992; IPR002048;	EF-hand domain pair; EF-hand domain;	T	KOG0037	Ca2+-binding protein, EF-Hand protein superfamily
O75382	Tripartite motif-containing protein 3 OS=Homo sapiens OX=9606 GN=TRIM3 PE=1 SV=2	TRIM3	80.829	1.3022	1.9	1	4	1	1.866	0.855	1.831	1.615	1.427	0.68	0.424	0.482	0.526	0.61	0.358	0.00030128	nucleus	GO:0044707 single-multicellular organism process; GO:0044267 cellular protein metabolic process; GO:0044699 single-organism process; GO:0044237 cellular metabolic process; GO:0015031 protein transport; GO:0051234 establishment of localization; GO:0071704 organic substance metabolic process; GO:0008152 metabolic process; GO:0043170 macromolecule metabolic process; GO:0019538 protein metabolic proc…	GO:0097708 intracellular vesicle; GO:0043229 intracellular organelle; GO:0030425 dendrite; GO:0042995 cell projection; GO:0031410 cytoplasmic vesicle; GO:0031982 vesicle; GO:0005737 cytoplasm; GO:0012505 endomembrane system; GO:0044424 intracellular part; GO:0005623 cell; GO:0005769 early endosome; GO:0043231 intracellular membrane-bounded organelle; GO:0043226 organelle; GO:0036477 somatodendrit…	GO:0061630 ubiquitin protein ligase activity; GO:0019787 ubiquitin-like protein transferase activity; GO:0046914 transition metal ion binding; GO:0003824 catalytic activity; GO:0005488 binding; GO:0004842 ubiquitin-protein transferase activity; GO:0043167 ion binding; GO:0046872 metal ion binding; GO:0043169 cation binding; GO:0008022 protein C-terminus binding; GO:0005515 protein binding; GO:006…	K11997	TRIM2_3; tripartite motif-containing protein 2/3		IPR003649; IPR001841; IPR014756; IPR011042; IPR000315; IPR027370; IPR013783; IPR013083;	B-box, C-terminal; Zinc finger, RING-type; Immunoglobulin E-set; Six-bladed beta-propeller, TolB-like; B-box-type zinc finger; RING-type zinc-finger, LisH dimerisation motif; Immunoglobulin-like fold; Zinc finger, RING/FYVE/PHD-type;
O75636	Ficolin-3 OS=Homo sapiens OX=9606 GN=FCN3 PE=1 SV=2	FCN3	32.903	40.476	29.1	8	20	8	2.413	1.705	1.174	1.349	1.308	0.802	0.755	0.696	0.947	0.545	0.471	0.00161703	extracellular	GO:0098542 defense response to other organism; GO:0044699 single-organism process; GO:0044764 multi-organism cellular process; GO:0051253 negative regulation of RNA metabolic process; GO:0051234 establishment of localization; GO:0006909 phagocytosis; GO:0009607 response to biotic stimulus; GO:2001141 regulation of RNA biosynthetic process; GO:0009605 response to external stimulus; GO:0006956 comp…	GO:0072562 blood microparticle; GO:0044421 extracellular region part; GO:0005615 extracellular space; GO:0032991 macromolecular complex; GO:0043234 protein complex; GO:0005576 extracellular region; GO:0005581 collagen trimer;	GO:0008233 peptidase activity; GO:0043167 ion binding; GO:0008236 serine-type peptidase activity; GO:0016787 hydrolase activity; GO:0005515 protein binding; GO:0003823 antigen binding; GO:0004175 endopeptidase activity; GO:0004252 serine-type endopeptidase activity; GO:0017171 serine hydrolase activity; GO:0003824 catalytic activity; GO:0005488 binding; GO:0070011 peptidase activity, acting on L-…	K10104	FCN; ficolin		IPR002181; IPR014716; IPR014715;	Fibrinogen, alpha/beta/gamma chain, C-terminal globular domain; Fibrinogen, alpha/beta/gamma chain, C-terminal globular, subdomain 1; Fibrinogen, alpha/beta/gamma chain, C-terminal globular, subdomain 2;	R	KOG2579	Ficolin and related extracellular proteins
O75807	Protein phosphatase 1 regulatory subunit 15A OS=Homo sapiens OX=9606 GN=PPP1R15A PE=1 SV=1	PPP1R15A	73.477	2.3209	1	1	1	1													extracellular	GO:0044700 single organism signaling; GO:0065008 regulation of biological quality; GO:0032270 positive regulation of cellular protein metabolic process; GO:0010608 posttranscriptional regulation of gene expression; GO:0009891 positive regulation of biosynthetic process; GO:0043555 regulation of translation in response to stress; GO:1905897 regulation of response to endoplasmic reticulum stress; G…	GO:0016020 membrane; GO:0019867 outer membrane; GO:0042175 nuclear outer membrane-endoplasmic reticulum membrane network; GO:0005783 endoplasmic reticulum; GO:0031090 organelle membrane; GO:0005737 cytoplasm; GO:0032991 macromolecular complex; GO:0008287 protein serine/threonine phosphatase complex; GO:0044424 intracellular part; GO:0005623 cell; GO:1903293 phosphatase complex; GO:0000164 protein…	GO:0019211 phosphatase activator activity; GO:0030234 enzyme regulator activity; GO:0019903 protein phosphatase binding; GO:0072542 protein phosphatase activator activity; GO:0019208 phosphatase regulator activity; GO:0019888 protein phosphatase regulator activity; GO:0005488 binding; GO:0019901 protein kinase binding; GO:0005515 protein binding; GO:0019902 phosphatase binding; GO:0019900 kinase …	K14019	PPP1R15A, GADD34; protein phosphatase 1 regulatory subunit 15A	hsa04141 Protein processing in endoplasmic reticulum - Homo sapiens (human);	IPR019523;	Protein phosphatase 1, regulatory subunit 15A/B, C-terminal;
O75882	Attractin OS=Homo sapiens OX=9606 GN=ATRN PE=1 SV=2	ATRN	158.54	82.487	11.5	14	18	14	1.26	2.303	1.706	0.902	1.217	1.237	0.872	1.157	0.643	0.552	0.604	0.056341	plasma membrane	GO:0044707 single-multicellular organism process; GO:0040008 regulation of growth; GO:0007272 ensheathment of neurons; GO:0007420 brain development; GO:0008366 axon ensheathment; GO:0044699 single-organism process; GO:0050896 response to stimulus; GO:0048638 regulation of developmental growth; GO:0051239 regulation of multicellular organismal process; GO:0006979 response to oxidative stress; GO:0…	GO:0016020 membrane; GO:0031226 intrinsic component of plasma membrane; GO:0005615 extracellular space; GO:0044421 extracellular region part; GO:0071944 cell periphery; GO:0031982 vesicle; GO:0005737 cytoplasm; GO:0031224 intrinsic component of membrane; GO:0044424 intracellular part; GO:0005887 integral component of plasma membrane; GO:0005623 cell; GO:0016021 integral component of membrane; GO:…	GO:0030246 carbohydrate binding; GO:0060089 molecular transducer activity; GO:0005515 protein binding; GO:0004872 receptor activity; GO:0005488 binding;				IPR000859; IPR034011; IPR011043; IPR016187; IPR016201; IPR000742; IPR016186; IPR001304; IPR002049; IPR015915;	CUB domain; Attractin-like, C-type lectin-like domain; Galactose oxidase/kelch, beta-propeller; C-type lectin fold; PSI domain; EGF-like domain; C-type lectin-like/link domain; C-type lectin-like; Laminin EGF domain; Kelch-type beta propeller;	TV	KOG1388	Attractin and platelet-activating factor acetylhydrolase
O75954	Tetraspanin-9 OS=Homo sapiens OX=9606 GN=TSPAN9 PE=1 SV=1	TSPAN9	26.779	4.5874	4.6	1	1	1	1.098	0.561	0.563	1.951	0.989	0.969	3.504	0.556	0.572	0.594	1.2	0.98446	plasma membrane	GO:0050794 regulation of cellular process; GO:0044700 single organism signaling; GO:0051716 cellular response to stimulus; GO:0007165 signal transduction; GO:0050789 regulation of biological process; GO:0007154 cell communication; GO:0007166 cell surface receptor signaling pathway; GO:0044699 single-organism process; GO:0023052 signaling; GO:0050896 response to stimulus; GO:0009987 cellular proce…	GO:0016020 membrane; GO:0031226 intrinsic component of plasma membrane; GO:0097197 tetraspanin-enriched microdomain; GO:0071944 cell periphery; GO:0030054 cell junction; GO:0070161 anchoring junction; GO:0031224 intrinsic component of membrane; GO:0005887 integral component of plasma membrane; GO:0005623 cell; GO:0016021 integral component of membrane; GO:0005886 plasma membrane; GO:0005925 focal…		K17350	TSPAN9; tetraspanin-9		IPR008952;	Tetraspanin, EC2 domain;	R	KOG3882	Tetraspanin family integral membrane protein
O75955	Flotillin-1 OS=Homo sapiens OX=9606 GN=FLOT1 PE=1 SV=3	FLOT1	47.355	19.557	14.1	5	6	5	0.903	0.711	0.719	0.912	1.182	1.235	2.072	0.653	1.588	0.992	1.477	0.166478	cytoplasm	GO:0050658 RNA transport; GO:0044700 single organism signaling; GO:0060627 regulation of vesicle-mediated transport; GO:0044085 cellular component biogenesis; GO:0032481 positive regulation of type I interferon production; GO:0032270 positive regulation of cellular protein metabolic process; GO:0060142 regulation of syncytium formation by plasma membrane fusion; GO:0032989 cellular component morp…	GO:0016020 membrane; GO:0044421 extracellular region part; GO:0044450 microtubule organizing center part; GO:0031090 organelle membrane; GO:0098857 membrane microdomain; GO:0005737 cytoplasm; GO:0032991 macromolecular complex; GO:0005913 cell-cell adherens junction; GO:0005623 cell; GO:0044422 organelle part; GO:0005769 early endosome; GO:0043228 non-membrane-bounded organelle; GO:0005765 lysosom…	GO:0002020 protease binding; GO:0035254 glutamate receptor binding; GO:0046982 protein heterodimerization activity; GO:0005102 receptor binding; GO:0005488 binding; GO:0046983 protein dimerization activity; GO:0005515 protein binding; GO:0035255 ionotropic glutamate receptor binding; GO:0019899 enzyme binding;	K07192	FLOT; flotillin	hsa04910 Insulin signaling pathway - Homo sapiens (human);	IPR031905; IPR001107;	Flotillin, C-terminal domain; Band 7 domain;	UZ	KOG2668	Flotillins
O76009	Keratin, type I cuticular Ha3-I OS=Homo sapiens OX=9606 GN=KRT33A PE=2 SV=2	KRT33A	45.94	52.368	22.3	10	15	0													mitochondria	GO:0032502 developmental process; GO:0044707 single-multicellular organism process; GO:0060429 epithelium development; GO:0043588 skin development; GO:0030216 keratinocyte differentiation; GO:0009888 tissue development; GO:0031424 keratinization; GO:0048731 system development; GO:0070268 cornification; GO:0048869 cellular developmental process; GO:0044763 single-organism cellular process; GO:0044…	GO:0043229 intracellular organelle; GO:0099513 polymeric cytoskeletal fiber; GO:0005615 extracellular space; GO:0044421 extracellular region part; GO:0043232 intracellular non-membrane-bounded organelle; GO:0044430 cytoskeletal part; GO:0044446 intracellular organelle part; GO:0005737 cytoplasm; GO:0099512 supramolecular fiber; GO:0044424 intracellular part; GO:0099080 supramolecular complex; GO:…	GO:0005198 structural molecule activity;	K07604	KRT1; type I keratin, acidic	hsa04915 Estrogen signaling pathway - Homo sapiens (human);
O76013	Keratin, type I cuticular Ha6 OS=Homo sapiens OX=9606 GN=KRT36 PE=2 SV=1	KRT36	52.247	10.399	15.4	8	14	1	0.265	10.006	0.367	0.358	0.836	0.395	0.386	0.393	0.357	0.317	0.156	0.32244	mitochondria	GO:0050794 regulation of cellular process; GO:0044707 single-multicellular organism process; GO:0031424 keratinization; GO:0048869 cellular developmental process; GO:0044699 single-organism process; GO:0045604 regulation of epidermal cell differentiation; GO:0051239 regulation of multicellular organismal process; GO:0009913 epidermal cell differentiation; GO:0030154 cell differentiation; GO:00456…	GO:0043229 intracellular organelle; GO:0099513 polymeric cytoskeletal fiber; GO:0044421 extracellular region part; GO:0043232 intracellular non-membrane-bounded organelle; GO:0044430 cytoskeletal part; GO:0005737 cytoplasm; GO:0044446 intracellular organelle part; GO:0031982 vesicle; GO:0099512 supramolecular fiber; GO:0044424 intracellular part; GO:0005829 cytosol; GO:0099080 supramolecular comp…	GO:0030280 structural constituent of epidermis; GO:0005198 structural molecule activity;	K07604	KRT1; type I keratin, acidic	hsa04915 Estrogen signaling pathway - Homo sapiens (human);
O76015	Keratin, type I cuticular Ha8 OS=Homo sapiens OX=9606 GN=KRT38 PE=1 SV=3	KRT38	50.479	4.7121	11.6	6	9	2	0.624	4.856	0.49	0.476	0.962	1.144	1.44	0.677	0.882	0.814	0.669	0.9459	mitochondria	GO:0032502 developmental process; GO:0044707 single-multicellular organism process; GO:0060429 epithelium development; GO:0043588 skin development; GO:0030216 keratinocyte differentiation; GO:0009888 tissue development; GO:0031424 keratinization; GO:0048731 system development; GO:0070268 cornification; GO:0048869 cellular developmental process; GO:0044763 single-organism cellular process; GO:0044…	GO:0043229 intracellular organelle; GO:0099513 polymeric cytoskeletal fiber; GO:0044421 extracellular region part; GO:0043232 intracellular non-membrane-bounded organelle; GO:0044430 cytoskeletal part; GO:0044446 intracellular organelle part; GO:0005737 cytoplasm; GO:0031982 vesicle; GO:0099512 supramolecular fiber; GO:0044424 intracellular part; GO:0099080 supramolecular complex; GO:0005623 cell…	GO:0005515 protein binding; GO:0005198 structural molecule activity; GO:0005488 binding;	K07604	KRT1; type I keratin, acidic	hsa04915 Estrogen signaling pathway - Homo sapiens (human);
O94964	Protein SOGA1 OS=Homo sapiens OX=9606 GN=SOGA1 PE=1 SV=2	SOGA1	159.76	-2	0.8	1	1	1	4.618	0.569	1.649	2.508	0.781	0.386	0.365	0.916	0.096	0.198	0.194	0.0158791	cytoplasm	GO:0050794 regulation of cellular process; GO:0044700 single organism signaling; GO:0043255 regulation of carbohydrate biosynthetic process; GO:0008286 insulin receptor signaling pathway; GO:0006111 regulation of gluconeogenesis; GO:0007166 cell surface receptor signaling pathway; GO:0071310 cellular response to organic substance; GO:1901700 response to oxygen-containing compound; GO:0044699 sing…	GO:0070062 extracellular exosome; GO:0043226 organelle; GO:0005615 extracellular space; GO:0044421 extracellular region part; GO:0031982 vesicle; GO:1903561 extracellular vesicle; GO:0043227 membrane-bounded organelle; GO:0005576 extracellular region; GO:0043230 extracellular organelle;					IPR027882;	Domain of unknown function DUF4482;	S	KOG4787	Uncharacterized conserved protein
O95197	Reticulon-3 OS=Homo sapiens OX=9606 GN=RTN3 PE=1 SV=2	RTN3	112.61	1.9847	1.1	1	1	1	0.911	1.301	0.698	1.299	1.006	1.499	1.978	0.871	0.721	1.175	1.197	0.53222	plasma membrane	GO:0044085 cellular component biogenesis; GO:0016043 cellular component organization; GO:0010256 endomembrane system organization; GO:0071787 endoplasmic reticulum tubular network formation; GO:0016192 vesicle-mediated transport; GO:0071786 endoplasmic reticulum tubular network organization; GO:0044763 single-organism cellular process; GO:0044699 single-organism process; GO:0044403 symbiosis, enc…	GO:0016020 membrane; GO:0042175 nuclear outer membrane-endoplasmic reticulum membrane network; GO:0005615 extracellular space; GO:0005783 endoplasmic reticulum; GO:0044421 extracellular region part; GO:0031090 organelle membrane; GO:0071944 cell periphery; GO:0005737 cytoplasm; GO:0031982 vesicle; GO:0031224 intrinsic component of membrane; GO:0044424 intracellular part; GO:0005623 cell; GO:00444…	GO:0005515 protein binding; GO:0005488 binding;	K20723	RTN3; reticulon-3	hsa05010 Alzheimer disease - Homo sapiens (human);	IPR003388;	Reticulon;	U	KOG1792	Reticulon
O95267	RAS guanyl-releasing protein 1 OS=Homo sapiens OX=9606 GN=RASGRP1 PE=1 SV=2	RASGRP1	90.401	-2	1.6	1	1	1													nucleus	GO:0044700 single organism signaling; GO:0044085 cellular component biogenesis; GO:0002694 regulation of leukocyte activation; GO:0002279 mast cell activation involved in immune response; GO:0032872 regulation of stress-activated MAPK cascade; GO:0045321 leukocyte activation; GO:0032270 positive regulation of cellular protein metabolic process; GO:0032680 regulation of tumor necrosis factor produ…	GO:0043229 intracellular organelle; GO:0016020 membrane; GO:0042175 nuclear outer membrane-endoplasmic reticulum membrane network; GO:0005783 endoplasmic reticulum; GO:0098588 bounding membrane of organelle; GO:0031090 organelle membrane; GO:0071944 cell periphery; GO:0044446 intracellular organelle part; GO:0005737 cytoplasm; GO:0000139 Golgi membrane; GO:0012505 endomembrane system; GO:0044424 …	GO:0070405 ammonium ion binding; GO:0005085 guanyl-nucleotide exchange factor activity; GO:0046983 protein dimerization activity; GO:0043167 ion binding; GO:0005515 protein binding; GO:0008270 zinc ion binding; GO:0098772 molecular function regulator; GO:0001786 phosphatidylserine binding; GO:0031210 phosphatidylcholine binding; GO:0050997 quaternary ammonium group binding; GO:0042802 identical p…	K04350	RASGRP1; RAS guanyl-releasing protein 1	hsa04010 MAPK signaling pathway - Homo sapiens (human); hsa04014 Ras signaling pathway - Homo sapiens (human); hsa04611 Platelet activation - Homo sapiens (human); hsa04660 T cell receptor signaling pathway - Homo sapiens (human); hsa05200 Pathways in cancer - Homo sapiens (human);	IPR002219; IPR023578; IPR002048; IPR011992; IPR020454; IPR000651; IPR001895;	Protein kinase C-like, phorbol ester/diacylglycerol-binding domain; Ras guanine nucleotide exchange factor domain; EF-hand domain; EF-hand domain pair; Diacylglycerol/phorbol-ester binding; Ras-like guanine nucleotide exchange factor, N-terminal; Ras guanine-nucleotide exchange factors catalytic domain;
O95445	Apolipoprotein M OS=Homo sapiens OX=9606 GN=APOM PE=1 SV=2	APOM	21.253	79.553	33	5	8	5	1.702	0.792	1.573	1.51	0.913	0.475	0.637	2.012	1.052	0.635	0.741	0.22304	extracellular	GO:0034367 macromolecular complex remodeling; GO:0044085 cellular component biogenesis; GO:0065008 regulation of biological quality; GO:0015850 organic hydroxy compound transport; GO:0009746 response to hexose; GO:0033344 cholesterol efflux; GO:0030301 cholesterol transport; GO:0044699 single-organism process; GO:0044255 cellular lipid metabolic process; GO:0034442 regulation of lipoprotein oxida…	GO:0016020 membrane; GO:0031226 intrinsic component of plasma membrane; GO:0005615 extracellular space; GO:0044421 extracellular region part; GO:0071944 cell periphery; GO:0034362 low-density lipoprotein particle; GO:0031982 vesicle; GO:0034358 plasma lipoprotein particle; GO:0034385 triglyceride-rich plasma lipoprotein particle; GO:0031224 intrinsic component of membrane; GO:0032991 macromolecul…	GO:0005488 binding; GO:0005543 phospholipid binding; GO:0043167 ion binding; GO:0016209 antioxidant activity; GO:0005319 lipid transporter activity; GO:0008289 lipid binding; GO:0022892 substrate-specific transporter activity; GO:0043168 anion binding; GO:0005215 transporter activity;				IPR011038;	Calycin-like;
O95497	Pantetheinase OS=Homo sapiens OX=9606 GN=VNN1 PE=1 SV=2	VNN1	57.011	1.8894	2.9	1	1	1	0.118	0.363	0.241	0.361	0.203	0.813	2.215	2.028	3.683	0.973	7.552	0.00050278	extracellular	GO:0002694 regulation of leukocyte activation; GO:0010941 regulation of cell death; GO:0045321 leukocyte activation; GO:0044237 cellular metabolic process; GO:0042157 lipoprotein metabolic process; GO:0022610 biological adhesion; GO:0008152 metabolic process; GO:0051240 positive regulation of multicellular organismal process; GO:0032787 monocarboxylic acid metabolic process; GO:0007155 cell adhes…	GO:0016020 membrane; GO:0044421 extracellular region part; GO:0031090 organelle membrane; GO:0031410 cytoplasmic vesicle; GO:0071944 cell periphery; GO:0005737 cytoplasm; GO:0031982 vesicle; GO:0044433 cytoplasmic vesicle part; GO:0031224 intrinsic component of membrane; GO:0044424 intracellular part; GO:0005623 cell; GO:0044422 organelle part; GO:0070062 extracellular exosome; GO:0005765 lysosom…	GO:0016787 hydrolase activity; GO:0016811 hydrolase activity, acting on carbon-nitrogen (but not peptide) bonds, in linear amides; GO:0003824 catalytic activity; GO:0017159 pantetheine hydrolase activity; GO:0016810 hydrolase activity, acting on carbon-nitrogen (but not peptide) bonds;	K08069	VNN; pantetheine hydrolase [EC:3.5.1.92]	hsa00770 Pantothenate and CoA biosynthesis - Homo sapiens (human);	IPR003010;	Carbon-nitrogen hydrolase;	E	KOG0806	Carbon-nitrogen hydrolase
O95498	Vascular non-inflammatory molecule 2 OS=Homo sapiens OX=9606 GN=VNN2 PE=1 SV=3	VNN2	58.502	3.3089	5.6	3	5	3	0.567	0.681	0.525	0.42	0.659	0.786	0.873	0.711	3.421	0.887	2.342	0.09716	plasma membrane	GO:0043687 post-translational protein modification; GO:0044267 cellular protein metabolic process; GO:0044699 single-organism process; GO:0009058 biosynthetic process; GO:0044237 cellular metabolic process; GO:0042157 lipoprotein metabolic process; GO:0071704 organic substance metabolic process; GO:0006766 vitamin metabolic process; GO:0008152 metabolic process; GO:0006575 cellular modified amino…	GO:0016020 membrane; GO:0044464 cell part; GO:0071944 cell periphery; GO:0044425 membrane part; GO:0031225 anchored component of membrane; GO:0031224 intrinsic component of membrane; GO:0005623 cell; GO:0005576 extracellular region; GO:0005886 plasma membrane;	GO:0016787 hydrolase activity; GO:0016811 hydrolase activity, acting on carbon-nitrogen (but not peptide) bonds, in linear amides; GO:0003824 catalytic activity; GO:0017159 pantetheine hydrolase activity; GO:0016810 hydrolase activity, acting on carbon-nitrogen (but not peptide) bonds;	K08069	VNN; pantetheine hydrolase [EC:3.5.1.92]	hsa00770 Pantothenate and CoA biosynthesis - Homo sapiens (human);	IPR003010;	Carbon-nitrogen hydrolase;	E	KOG0806	Carbon-nitrogen hydrolase
O95678	Keratin, type II cytoskeletal 75 OS=Homo sapiens OX=9606 GN=KRT75 PE=1 SV=2	KRT75	59.56	2.9985	12.3	9	17	1	0.448	7.589	1.007	0.539	0.717	0.451	1.196	0.361	0.366	0.341	0.264	0.193342	mitochondria	GO:0032502 developmental process; GO:0060429 epithelium development; GO:0002244 hematopoietic progenitor cell differentiation; GO:0044707 single-multicellular organism process; GO:0043588 skin development; GO:0030216 keratinocyte differentiation; GO:0009888 tissue development; GO:0031424 keratinization; GO:0048731 system development; GO:0070268 cornification; GO:0048869 cellular developmental pro…	GO:0043229 intracellular organelle; GO:0099513 polymeric cytoskeletal fiber; GO:0044421 extracellular region part; GO:0043232 intracellular non-membrane-bounded organelle; GO:0044430 cytoskeletal part; GO:0044446 intracellular organelle part; GO:0005737 cytoplasm; GO:0031982 vesicle; GO:0099512 supramolecular fiber; GO:0044424 intracellular part; GO:0099080 supramolecular complex; GO:0005623 cell…	GO:0005198 structural molecule activity;	K07605	KRT2; type II keratin, basic		IPR032444;	Keratin type II head;
O95810	Caveolae-associated protein 2 OS=Homo sapiens OX=9606 GN=CAVIN2 PE=1 SV=3	CAVIN2	47.173	24.312	10.6	4	7	4	0.979	0.463	0.502	3.734	0.649	0.868	1.159	0.573	0.736	1.027	0.69	0.90956	cytoplasm		GO:0016020 membrane; GO:0098857 membrane microdomain; GO:0071944 cell periphery; GO:0005737 cytoplasm; GO:0005901 caveola; GO:0044424 intracellular part; GO:0005829 cytosol; GO:0005623 cell; GO:0005886 plasma membrane; GO:0044459 plasma membrane part; GO:0098590 plasma membrane region; GO:0005622 intracellular; GO:0044464 cell part; GO:0044425 membrane part; GO:0044853 plasma membrane raft; GO:00…	GO:0072341 modified amino acid binding; GO:0005488 binding; GO:0019901 protein kinase binding; GO:0005543 phospholipid binding; GO:0043167 ion binding; GO:0008289 lipid binding; GO:0005080 protein kinase C binding; GO:0043168 anion binding; GO:0005515 protein binding; GO:0019900 kinase binding; GO:0001786 phosphatidylserine binding; GO:0019899 enzyme binding;
O95866	Megakaryocyte and platelet inhibitory receptor G6b OS=Homo sapiens OX=9606 GN=MPIG6B PE=1 SV=1	MPIG6B	26.163	1.4063	5.4	1	1	1													extracellular	GO:0050794 regulation of cellular process; GO:0044700 single organism signaling; GO:0016043 cellular component organization; GO:0044707 single-multicellular organism process; GO:0007596 blood coagulation; GO:0065008 regulation of biological quality; GO:0007166 cell surface receptor signaling pathway; GO:0048869 cellular developmental process; GO:0032989 cellular component morphogenesis; GO:004469…	GO:0043229 intracellular organelle; GO:0016020 membrane; GO:0005783 endoplasmic reticulum; GO:0071944 cell periphery; GO:0005737 cytoplasm; GO:0031224 intrinsic component of membrane; GO:0012505 endomembrane system; GO:0044424 intracellular part; GO:0005623 cell; GO:0016021 integral component of membrane; GO:0005886 plasma membrane; GO:0043231 intracellular membrane-bounded organelle; GO:0043226 …	GO:0097367 carbohydrate derivative binding; GO:0043168 anion binding; GO:0008201 heparin binding; GO:0005539 glycosaminoglycan binding; GO:1901681 sulfur compound binding; GO:0005488 binding; GO:0043167 ion binding;
P00338	L-lactate dehydrogenase A chain OS=Homo sapiens OX=9606 GN=LDHA PE=1 SV=2	LDHA	36.688	1.3112	6.3	2	2	1	0.775	0.792	0.99	0.95	0.765	0.504	1.698	1.726	1.686	1.367	1.634	0.1677	cytoplasm	GO:0048569 post-embryonic animal organ development; GO:0010941 regulation of cell death; GO:0009116 nucleoside metabolic process; GO:0006165 nucleoside diphosphate phosphorylation; GO:0019362 pyridine nucleotide metabolic process; GO:0006096 glycolytic process; GO:0007420 brain development; GO:0046683 response to organophosphorus; GO:0009185 ribonucleoside diphosphate metabolic process; GO:000974…	GO:0043229 intracellular organelle; GO:0016020 membrane; GO:0044421 extracellular region part; GO:0031982 vesicle; GO:0005737 cytoplasm; GO:0044424 intracellular part; GO:0005829 cytosol; GO:0005623 cell; GO:0005576 extracellular region; GO:0043231 intracellular membrane-bounded organelle; GO:0043226 organelle; GO:0070062 extracellular exosome; GO:0005634 nucleus; GO:0005622 intracellular; GO:004…	GO:1901265 nucleoside phosphate binding; GO:0005515 protein binding; GO:0000166 nucleotide binding; GO:0019900 kinase binding; GO:0048037 cofactor binding; GO:0016491 oxidoreductase activity; GO:0016614 oxidoreductase activity, acting on CH-OH group of donors; GO:1901363 heterocyclic compound binding; GO:0097159 organic cyclic compound binding; GO:0016616 oxidoreductase activity, acting on the CH…	K00016	LDH, ldh; L-lactate dehydrogenase [EC:1.1.1.27]	hsa00010 Glycolysis / Gluconeogenesis - Homo sapiens (human); hsa00270 Cysteine and methionine metabolism - Homo sapiens (human); hsa00620 Pyruvate metabolism - Homo sapiens (human); hsa00640 Propanoate metabolism - Homo sapiens (human); hsa01100 Metabolic pathways - Homo sapiens (human); hsa04922 Glucagon signaling pathway - Homo sapiens (human);	IPR022383; IPR016040; IPR001236; IPR015955;	Lactate/malate dehydrogenase, C-terminal; NAD(P)-binding domain; Lactate/malate dehydrogenase, N-terminal; Lactate dehydrogenase/glycoside hydrolase, family 4, C-terminal;	C	KOG1495	Lactate dehydrogenase
P00450	Ceruloplasmin OS=Homo sapiens OX=9606 GN=CP PE=1 SV=1	CP	122.2	252.85	19.5	18	38	18	0.599	2.932	1.762	0.532	1.534	0.944	0.812	0.83	0.867	0.746	0.571	0.33346	endoplasmic reticulum	GO:0006879 cellular iron ion homeostasis; GO:0065008 regulation of biological quality; GO:0055076 transition metal ion homeostasis; GO:0030001 metal ion transport; GO:0030003 cellular cation homeostasis; GO:0055072 iron ion homeostasis; GO:0044699 single-organism process; GO:0055082 cellular chemical homeostasis; GO:0051234 establishment of localization; GO:0000041 transition metal ion transport;…	GO:0043229 intracellular organelle; GO:0016020 membrane; GO:0005615 extracellular space; GO:0044421 extracellular region part; GO:0098588 bounding membrane of organelle; GO:0031090 organelle membrane; GO:0005737 cytoplasm; GO:0044446 intracellular organelle part; GO:0031982 vesicle; GO:0044424 intracellular part; GO:0005623 cell; GO:0005576 extracellular region; GO:0044422 organelle part; GO:0098…	GO:0016722 oxidoreductase activity, oxidizing metal ions; GO:0046914 transition metal ion binding; GO:0016724 oxidoreductase activity, oxidizing metal ions, oxygen as acceptor; GO:0003824 catalytic activity; GO:0051087 chaperone binding; GO:0005488 binding; GO:0043167 ion binding; GO:0043169 cation binding; GO:0046872 metal ion binding; GO:0005515 protein binding; GO:0005507 copper ion binding; G…	K13624	CP; ceruloplasmin [EC:1.16.3.1]	hsa00860 Porphyrin and chlorophyll metabolism - Homo sapiens (human); hsa04216 Ferroptosis - Homo sapiens (human);	IPR011707; IPR011706; IPR008972; IPR001117;	Multicopper oxidase, type 3; Multicopper oxidase, type 2; Cupredoxin; Multicopper oxidase, type 1;	Q	KOG1263	Multicopper oxidases
P00451	Coagulation factor VIII OS=Homo sapiens OX=9606 GN=F8 PE=1 SV=1	F8	267.01	295.08	14.5	32	52	32	0.725	0.355	0.446	0.604	0.511	1.124	1.276	1.7	2.977	1.125	3.106	0.00116199	extracellular	GO:0044085 cellular component biogenesis; GO:0006901 vesicle coating; GO:0048207 vesicle targeting, rough ER to cis-Golgi; GO:0007596 blood coagulation; GO:0065008 regulation of biological quality; GO:0048208 COPII vesicle coating; GO:0044699 single-organism process; GO:0051234 establishment of localization; GO:0009611 response to wounding; GO:0008152 metabolic process; GO:0051649 establishment o…	GO:0034774 secretory granule lumen; GO:0016020 membrane; GO:0005615 extracellular space; GO:0044421 extracellular region part; GO:0005783 endoplasmic reticulum; GO:0031410 cytoplasmic vesicle; GO:0031090 organelle membrane; GO:0071944 cell periphery; GO:0031982 vesicle; GO:0005737 cytoplasm; GO:0044433 cytoplasmic vesicle part; GO:0044424 intracellular part; GO:0005623 cell; GO:0044422 organelle …	GO:0008233 peptidase activity; GO:0008236 serine-type peptidase activity; GO:0043167 ion binding; GO:0016787 hydrolase activity; GO:0005515 protein binding; GO:0005507 copper ion binding; GO:0016491 oxidoreductase activity; GO:0004175 endopeptidase activity; GO:0004252 serine-type endopeptidase activity; GO:0046914 transition metal ion binding; GO:0003824 catalytic activity; GO:0017171 serine hyd…	K03899	F8; coagulation factor VIII	hsa04610 Complement and coagulation cascades - Homo sapiens (human);	IPR000421; IPR011706; IPR011707; IPR008972; IPR008979; IPR001117;	Coagulation factor 5/8 C-terminal domain; Multicopper oxidase, type 2; Multicopper oxidase, type 3; Cupredoxin; Galactose-binding domain-like; Multicopper oxidase, type 1;
P00488	Coagulation factor XIII A chain OS=Homo sapiens OX=9606 GN=F13A1 PE=1 SV=4	F13A1	83.266	31.788	12	7	10	7	1.706	1.326	1.238	1.553	0.934	1.022	0.889	0.722	1.489	0.71	0.715	0.07262	cytoplasm	GO:0044707 single-multicellular organism process; GO:0007596 blood coagulation; GO:0065008 regulation of biological quality; GO:0018149 peptide cross-linking; GO:0044267 cellular protein metabolic process; GO:0002576 platelet degranulation; GO:0044699 single-organism process; GO:0050896 response to stimulus; GO:0044237 cellular metabolic process; GO:0007599 hemostasis; GO:0051234 establishment of…	GO:0034774 secretory granule lumen; GO:0043229 intracellular organelle; GO:0097708 intracellular vesicle; GO:0044421 extracellular region part; GO:0005615 extracellular space; GO:0031410 cytoplasmic vesicle; GO:0031982 vesicle; GO:0044446 intracellular organelle part; GO:0005737 cytoplasm; GO:0044433 cytoplasmic vesicle part; GO:0012505 endomembrane system; GO:0044424 intracellular part; GO:00056…	GO:0016746 transferase activity, transferring acyl groups; GO:0003824 catalytic activity; GO:0005488 binding; GO:0043167 ion binding; GO:0043169 cation binding; GO:0046872 metal ion binding; GO:0016740 transferase activity; GO:0003810 protein-glutamine gamma-glutamyltransferase activity; GO:0016755 transferase activity, transferring amino-acyl groups;	K03917	F13A1; coagulation factor XIII A1 polypeptide [EC:2.3.2.13]	hsa04610 Complement and coagulation cascades - Homo sapiens (human);	IPR008958; IPR002931; IPR013783; IPR014756; IPR001102;	Transglutaminase, C-terminal; Transglutaminase-like; Immunoglobulin-like fold; Immunoglobulin E-set; Transglutaminase, N-terminal;
P00558	Phosphoglycerate kinase 1 OS=Homo sapiens OX=9606 GN=PGK1 PE=1 SV=3	PGK1	44.614	6.1193	14.1	5	6	5	1.008	1.128	0.683	1.211	1.091	1.074	2.005	1.091	1.184	1.126	1.265	0.188665	cytoplasm	GO:0046365 monosaccharide catabolic process; GO:0006757 ATP generation from ADP; GO:0009116 nucleoside metabolic process; GO:0042278 purine nucleoside metabolic process; GO:0006165 nucleoside diphosphate phosphorylation; GO:0046031 ADP metabolic process; GO:0019362 pyridine nucleotide metabolic process; GO:0019319 hexose biosynthetic process; GO:0006096 glycolytic process; GO:0009167 purine ribon…	GO:0016020 membrane; GO:0044421 extracellular region part; GO:0098857 membrane microdomain; GO:0031982 vesicle; GO:0005737 cytoplasm; GO:0044424 intracellular part; GO:0005623 cell; GO:0005829 cytosol; GO:0005576 extracellular region; GO:0043226 organelle; GO:0070062 extracellular exosome; GO:0044425 membrane part; GO:0005622 intracellular; GO:0044464 cell part; GO:0098805 whole membrane; GO:0098…	GO:0005524 ATP binding; GO:1901265 nucleoside phosphate binding; GO:0001882 nucleoside binding; GO:0043167 ion binding; GO:0005515 protein binding; GO:0000166 nucleotide binding; GO:0016774 phosphotransferase activity, carboxyl group as acceptor; GO:0097159 organic cyclic compound binding; GO:1901363 heterocyclic compound binding; GO:0032549 ribonucleoside binding; GO:0097367 carbohydrate derivat…	K00927	PGK, pgk; phosphoglycerate kinase [EC:2.7.2.3]	hsa00010 Glycolysis / Gluconeogenesis - Homo sapiens (human); hsa01100 Metabolic pathways - Homo sapiens (human); hsa01200 Carbon metabolism - Homo sapiens (human); hsa01230 Biosynthesis of amino acids - Homo sapiens (human); hsa04066 HIF-1 signaling pathway - Homo sapiens (human);	IPR015824; IPR015901;	Phosphoglycerate kinase, N-terminal; Phosphoglycerate kinase, C-terminal;	G	KOG1367	3-phosphoglycerate kinase
P00734	Prothrombin OS=Homo sapiens OX=9606 GN=F2 PE=1 SV=2	F2	70.036	323.31	42.6	23	38	23	0.729	2.655	1.581	0.782	1.453	1.006	0.651	1.684	0.615	0.556	0.627	0.197585	extracellular	GO:0044700 single organism signaling; GO:0014013 regulation of gliogenesis; GO:0009891 positive regulation of biosynthetic process; GO:0044237 cellular metabolic process; GO:0045927 positive regulation of growth; GO:0048710 regulation of astrocyte differentiation; GO:0001558 regulation of cell growth; GO:0042730 fibrinolysis; GO:0008152 metabolic process; GO:0008360 regulation of cell shape; GO:0…	GO:0016020 membrane; GO:0005788 endoplasmic reticulum lumen; GO:0043229 intracellular organelle; GO:0005783 endoplasmic reticulum; GO:0005615 extracellular space; GO:0044421 extracellular region part; GO:0071944 cell periphery; GO:0005737 cytoplasm; GO:0044446 intracellular organelle part; GO:0031982 vesicle; GO:0005796 Golgi lumen; GO:0012505 endomembrane system; GO:0044424 intracellular part; G…	GO:0038023 signaling receptor activity; GO:0008083 growth factor activity; GO:0008233 peptidase activity; GO:0005102 receptor binding; GO:0043167 ion binding; GO:0008236 serine-type peptidase activity; GO:0005515 protein binding; GO:0016787 hydrolase activity; GO:0004871 signal transducer activity; GO:0004252 serine-type endopeptidase activity; GO:0004175 endopeptidase activity; GO:0060089 molecu…	K01313	F2; coagulation factor II (thrombin) [EC:3.4.21.5]	hsa04080 Neuroactive ligand-receptor interaction - Homo sapiens (human); hsa04610 Complement and coagulation cascades - Homo sapiens (human); hsa04810 Regulation of actin cytoskeleton - Homo sapiens (human);	IPR009003; IPR000001; IPR000294; IPR017857; IPR001254; IPR018992; IPR013806;	Peptidase S1, PA clan; Kringle; Gamma-carboxyglutamic acid-rich (GLA) domain; Coagulation factor, subgroup, Gla domain; Serine proteases, trypsin domain; Thrombin light chain; Kringle-like fold;
P00736	Complement C1r subcomponent OS=Homo sapiens OX=9606 GN=C1R PE=1 SV=2	C1R	80.118	323.31	35	24	58	23	1.693	1.116	0.962	1.301	0.969	1.424	1.207	0.504	0.987	1.128	0.869	0.43012	extracellular	GO:0016064 immunoglobulin mediated immune response; GO:0002252 immune effector process; GO:0006959 humoral immune response; GO:0050896 response to stimulus; GO:0045087 innate immune response; GO:0019724 B cell mediated immunity; GO:0071704 organic substance metabolic process; GO:0006956 complement activation; GO:0008152 metabolic process; GO:0002250 adaptive immune response; GO:0006958 complement…	GO:0070062 extracellular exosome; GO:0043226 organelle; GO:0072562 blood microparticle; GO:0005615 extracellular space; GO:0044421 extracellular region part; GO:0031982 vesicle; GO:1903561 extracellular vesicle; GO:0043227 membrane-bounded organelle; GO:0005576 extracellular region; GO:0043230 extracellular organelle;	GO:0004252 serine-type endopeptidase activity; GO:0004175 endopeptidase activity; GO:0008233 peptidase activity; GO:0003824 catalytic activity; GO:0017171 serine hydrolase activity; GO:0005488 binding; GO:0043167 ion binding; GO:0008236 serine-type peptidase activity; GO:0043169 cation binding; GO:0046872 metal ion binding; GO:0070011 peptidase activity, acting on L-amino acid peptides; GO:000551…	K01330	C1R; complement component 1, r subcomponent [EC:3.4.21.41]	hsa04145 Phagosome - Homo sapiens (human); hsa04610 Complement and coagulation cascades - Homo sapiens (human); hsa05133 Pertussis - Homo sapiens (human); hsa05150 Staphylococcus aureus infection - Homo sapiens (human); hsa05322 Systemic lupus erythematosus - Homo sapiens (human);	IPR009003; IPR000859; IPR000436; IPR001254; IPR001881; IPR000742;	Peptidase S1, PA clan; CUB domain; Sushi/SCR/CCP domain; Serine proteases, trypsin domain; EGF-like calcium-binding domain; EGF-like domain;
P00738	Haptoglobin OS=Homo sapiens OX=9606 GN=HP PE=1 SV=1	HP	45.205	323.31	53	27	515	11	1.006	1.018	0.857	0.9	0.86	3.308	0.912	0.906	1.346	0.274	1.454	0.85412	extracellular	GO:0010941 regulation of cell death; GO:0045321 leukocyte activation; GO:0098542 defense response to other organism; GO:0044699 single-organism process; GO:0051234 establishment of localization; GO:0009607 response to biotic stimulus; GO:0009605 response to external stimulus; GO:0008152 metabolic process; GO:0006979 response to oxidative stress; GO:0098869 cellular oxidant detoxification; GO:0043…	GO:0034774 secretory granule lumen; GO:1904724 tertiary granule lumen; GO:0005615 extracellular space; GO:0044421 extracellular region part; GO:0031410 cytoplasmic vesicle; GO:0005737 cytoplasm; GO:0031982 vesicle; GO:0044433 cytoplasmic vesicle part; GO:0032991 macromolecular complex; GO:0044424 intracellular part; GO:0005623 cell; GO:0044422 organelle part; GO:0070062 extracellular exosome; GO:…	GO:0004252 serine-type endopeptidase activity; GO:0004175 endopeptidase activity; GO:0008233 peptidase activity; GO:0003824 catalytic activity; GO:0017171 serine hydrolase activity; GO:0005488 binding; GO:0008236 serine-type peptidase activity; GO:0016209 antioxidant activity; GO:0070011 peptidase activity, acting on L-amino acid peptides; GO:0030492 hemoglobin binding; GO:0016787 hydrolase activ…	K16142	HP; haptoglobin		IPR009003; IPR000436; IPR001254;	Peptidase S1, PA clan; Sushi/SCR/CCP domain; Serine proteases, trypsin domain;	E	KOG3627	Trypsin
P00739	Haptoglobin-related protein OS=Homo sapiens OX=9606 GN=HPR PE=2 SV=2	HPR	39.029	190.19	48	21	306	5	2.015	1.261	1.638	2.562	1.545	0.338	0.635	0.531	0.455	0.368	0.258	4.0407e-05	mitochondria	GO:0006810 transport; GO:0008152 metabolic process; GO:0016192 vesicle-mediated transport; GO:0006508 proteolysis; GO:0019538 protein metabolic process; GO:0043170 macromolecule metabolic process; GO:0006898 receptor-mediated endocytosis; GO:0051179 localization; GO:0006897 endocytosis; GO:0044238 primary metabolic process; GO:0051234 establishment of localization; GO:0071704 organic substance me…	GO:0070062 extracellular exosome; GO:0043226 organelle; GO:0072562 blood microparticle; GO:0005615 extracellular space; GO:0044421 extracellular region part; GO:0032994 protein-lipid complex; GO:0034366 spherical high-density lipoprotein particle; GO:1990777 lipoprotein particle; GO:0034358 plasma lipoprotein particle; GO:0031982 vesicle; GO:1903561 extracellular vesicle; GO:0032991 macromolecula…	GO:0004252 serine-type endopeptidase activity; GO:0004175 endopeptidase activity; GO:0008233 peptidase activity; GO:0003824 catalytic activity; GO:0017171 serine hydrolase activity; GO:0005488 binding; GO:0008236 serine-type peptidase activity; GO:0030492 hemoglobin binding; GO:0070011 peptidase activity, acting on L-amino acid peptides; GO:0005515 protein binding; GO:0016787 hydrolase activity;	K14477	HPR; haptoglobin-related protein	hsa05143 African trypanosomiasis - Homo sapiens (human);	IPR009003; IPR000436; IPR001254;	Peptidase S1, PA clan; Sushi/SCR/CCP domain; Serine proteases, trypsin domain;	E	KOG3627	Trypsin
P00740	Coagulation factor IX OS=Homo sapiens OX=9606 GN=F9 PE=1 SV=2	F9	51.778	7.6391	4.6	2	3	2	0.639	1.552	1.374	0.651	0.91	1.035	0.821	1.34	2.086	0.926	1.211	0.44166	extracellular	GO:0046907 intracellular transport; GO:0044707 single-multicellular organism process; GO:0007596 blood coagulation; GO:0065008 regulation of biological quality; GO:0006518 peptide metabolic process; GO:0007598 blood coagulation, extrinsic pathway; GO:0006465 signal peptide processing; GO:0044267 cellular protein metabolic process; GO:0048193 Golgi vesicle transport; GO:0044699 single-organism pro…	GO:0016020 membrane; GO:0005615 extracellular space; GO:0044421 extracellular region part; GO:0005783 endoplasmic reticulum; GO:0071944 cell periphery; GO:0031982 vesicle; GO:0005737 cytoplasm; GO:0044424 intracellular part; GO:0005623 cell; GO:0044422 organelle part; GO:0070062 extracellular exosome; GO:0031974 membrane-enclosed lumen; GO:0070013 intracellular organelle lumen; GO:0044464 cell pa…	GO:0004252 serine-type endopeptidase activity; GO:0004175 endopeptidase activity; GO:0008233 peptidase activity; GO:0017171 serine hydrolase activity; GO:0003824 catalytic activity; GO:0005488 binding; GO:0043167 ion binding; GO:0008236 serine-type peptidase activity; GO:0046872 metal ion binding; GO:0043169 cation binding; GO:0070011 peptidase activity, acting on L-amino acid peptides; GO:001678…	K01321	F9; coagulation factor IX (Christmas factor) [EC:3.4.21.22]	hsa04610 Complement and coagulation cascades - Homo sapiens (human);	IPR009003; IPR017857; IPR000294; IPR001254; IPR001881; IPR000742;	Peptidase S1, PA clan; Coagulation factor, subgroup, Gla domain; Gamma-carboxyglutamic acid-rich (GLA) domain; Serine proteases, trypsin domain; EGF-like calcium-binding domain; EGF-like domain;
P00742	Coagulation factor X OS=Homo sapiens OX=9606 GN=F10 PE=1 SV=2	F10	54.731	20.108	12.3	6	7	6	0.721	2.234	1.39	0.84	1.008	0.851	1.756	0.559	1.448	0.588	0.84	0.54114	extracellular	GO:0007596 blood coagulation; GO:0065008 regulation of biological quality; GO:0030335 positive regulation of cell migration; GO:0006518 peptide metabolic process; GO:0051896 regulation of protein kinase B signaling; GO:0007598 blood coagulation, extrinsic pathway; GO:0040017 positive regulation of locomotion; GO:0006465 signal peptide processing; GO:0023051 regulation of signaling; GO:1902533 pos…	GO:0016020 membrane; GO:0005783 endoplasmic reticulum; GO:0009897 external side of plasma membrane; GO:0071944 cell periphery; GO:0005737 cytoplasm; GO:0031224 intrinsic component of membrane; GO:0044424 intracellular part; GO:0005623 cell; GO:0044422 organelle part; GO:0031974 membrane-enclosed lumen; GO:0070013 intracellular organelle lumen; GO:0044425 membrane part; GO:0044464 cell part; GO:00…	GO:0008233 peptidase activity; GO:0043167 ion binding; GO:0008236 serine-type peptidase activity; GO:0016787 hydrolase activity; GO:0005515 protein binding; GO:0004175 endopeptidase activity; GO:0004252 serine-type endopeptidase activity; GO:0003824 catalytic activity; GO:0017171 serine hydrolase activity; GO:0005488 binding; GO:0005543 phospholipid binding; GO:0008289 lipid binding; GO:0043169 c…	K01314	F10; coagulation factor X [EC:3.4.21.6]	hsa04610 Complement and coagulation cascades - Homo sapiens (human);	IPR009003; IPR017857; IPR000294; IPR001254; IPR001881; IPR000742;	Peptidase S1, PA clan; Coagulation factor, subgroup, Gla domain; Gamma-carboxyglutamic acid-rich (GLA) domain; Serine proteases, trypsin domain; EGF-like calcium-binding domain; EGF-like domain;
P00747	Plasminogen OS=Homo sapiens OX=9606 GN=PLG PE=1 SV=2	PLG	90.568	174.98	31	24	40	24	0.567	3.225	2.013	0.604	1.608	0.942	0.649	0.779	0.831	0.578	0.471	0.194183	extracellular	GO:0007596 blood coagulation; GO:0065008 regulation of biological quality; GO:0051241 negative regulation of multicellular organismal process; GO:0044699 single-organism process; GO:0044237 cellular metabolic process; GO:0008285 negative regulation of cell proliferation; GO:0051234 establishment of localization; GO:0042730 fibrinolysis; GO:0009611 response to wounding; GO:0008152 metabolic proces…	GO:0034774 secretory granule lumen; GO:0016020 membrane; GO:0005615 extracellular space; GO:0044421 extracellular region part; GO:0009897 external side of plasma membrane; GO:0031410 cytoplasmic vesicle; GO:0019898 extrinsic component of membrane; GO:0071944 cell periphery; GO:0005737 cytoplasm; GO:0031982 vesicle; GO:0044433 cytoplasmic vesicle part; GO:0044424 intracellular part; GO:0005623 cel…	GO:0004252 serine-type endopeptidase activity; GO:0004175 endopeptidase activity; GO:0008233 peptidase activity; GO:0034185 apolipoprotein binding; GO:0017171 serine hydrolase activity; GO:0005102 receptor binding; GO:0003824 catalytic activity; GO:0005488 binding; GO:0008236 serine-type peptidase activity; GO:0070011 peptidase activity, acting on L-amino acid peptides; GO:0019904 protein domain …	K01315	PLG; plasminogen [EC:3.4.21.7]	hsa04080 Neuroactive ligand-receptor interaction - Homo sapiens (human); hsa04610 Complement and coagulation cascades - Homo sapiens (human); hsa05150 Staphylococcus aureus infection - Homo sapiens (human); hsa05164 Influenza A - Homo sapiens (human);	IPR009003; IPR003609; IPR000001; IPR001254; IPR013806;	Peptidase S1, PA clan; PAN/Apple domain; Kringle; Serine proteases, trypsin domain; Kringle-like fold;
P00748	Coagulation factor XII OS=Homo sapiens OX=9606 GN=F12 PE=1 SV=3	F12	67.791	24.054	11.2	7	10	7	0.852	3.189	1.136	0.666	1.998	0.843	0.717	0.84	0.568	0.837	0.485	0.127803	extracellular	GO:0002675 positive regulation of acute inflammatory response; GO:0007596 blood coagulation; GO:0065008 regulation of biological quality; GO:0032270 positive regulation of cellular protein metabolic process; GO:0051241 negative regulation of multicellular organismal process; GO:0044699 single-organism process; GO:0016485 protein processing; GO:0031347 regulation of defense response; GO:0042730 fi…	GO:0070062 extracellular exosome; GO:0043226 organelle; GO:0016020 membrane; GO:0005615 extracellular space; GO:0044421 extracellular region part; GO:0044464 cell part; GO:0071944 cell periphery; GO:0031982 vesicle; GO:1903561 extracellular vesicle; GO:0043227 membrane-bounded organelle; GO:0005623 cell; GO:0005576 extracellular region; GO:0043230 extracellular organelle; GO:0005886 plasma membra…	GO:0008233 peptidase activity; GO:0043167 ion binding; GO:0008236 serine-type peptidase activity; GO:0051787 misfolded protein binding; GO:0005515 protein binding; GO:0016787 hydrolase activity; GO:0004175 endopeptidase activity; GO:0004252 serine-type endopeptidase activity; GO:0003824 catalytic activity; GO:0017171 serine hydrolase activity; GO:0005488 binding; GO:0070011 peptidase activity, ac…	K01328	F12; coagulation factor XII (Hageman factor) [EC:3.4.21.38]	hsa04610 Complement and coagulation cascades - Homo sapiens (human);	IPR000083; IPR000001; IPR001881; IPR013806; IPR000742; IPR000562; IPR009003; IPR001254;	Fibronectin, type I; Kringle; EGF-like calcium-binding domain; Kringle-like fold; EGF-like domain; Fibronectin, type II, collagen-binding; Peptidase S1, PA clan; Serine proteases, trypsin domain;	E	KOG3627	Trypsin
P00751	Complement factor B OS=Homo sapiens OX=9606 GN=CFB PE=1 SV=2	CFB	85.532	190.49	32.3	25	42	25	0.629	3.055	1.874	0.572	1.741	0.919	0.57	1.069	0.814	0.623	0.508	0.183481	extracellular	GO:0030449 regulation of complement activation; GO:2000257 regulation of protein activation cascade; GO:0002252 immune effector process; GO:0060255 regulation of macromolecule metabolic process; GO:0002920 regulation of humoral immune response; GO:0002673 regulation of acute inflammatory response; GO:0006959 humoral immune response; GO:0080134 regulation of response to stress; GO:0050896 response…	GO:0016020 membrane; GO:0005615 extracellular space; GO:0044421 extracellular region part; GO:0071944 cell periphery; GO:0031982 vesicle; GO:0005623 cell; GO:0005576 extracellular region; GO:0005886 plasma membrane; GO:0043226 organelle; GO:0070062 extracellular exosome; GO:0072562 blood microparticle; GO:0044464 cell part; GO:1903561 extracellular vesicle; GO:0043227 membrane-bounded organelle; …	GO:0004252 serine-type endopeptidase activity; GO:0004175 endopeptidase activity; GO:0008233 peptidase activity; GO:0017171 serine hydrolase activity; GO:0003824 catalytic activity; GO:0005488 binding; GO:0008236 serine-type peptidase activity; GO:0001848 complement binding; GO:0070011 peptidase activity, acting on L-amino acid peptides; GO:0005515 protein binding; GO:0016787 hydrolase activity;	K01335	CFB; component factor B [EC:3.4.21.47]	hsa04610 Complement and coagulation cascades - Homo sapiens (human); hsa05150 Staphylococcus aureus infection - Homo sapiens (human);	IPR009003; IPR000436; IPR001254; IPR002035;	Peptidase S1, PA clan; Sushi/SCR/CCP domain; Serine proteases, trypsin domain; von Willebrand factor, type A;	E	KOG3627	Trypsin
P00915	Carbonic anhydrase 1 OS=Homo sapiens OX=9606 GN=CA1 PE=1 SV=2	CA1	28.87	10.447	9.6	2	3	2													cytoplasm	GO:0006810 transport; GO:0006820 anion transport; GO:0015711 organic anion transport; GO:0008152 metabolic process; GO:0006730 one-carbon metabolic process; GO:0006811 ion transport; GO:0044710 single-organism metabolic process; GO:0044281 small molecule metabolic process; GO:0015701 bicarbonate transport; GO:0044763 single-organism cellular process; GO:0044699 single-organism process; GO:0071702…	GO:0070062 extracellular exosome; GO:0043226 organelle; GO:0044421 extracellular region part; GO:0044464 cell part; GO:0005622 intracellular; GO:0005737 cytoplasm; GO:0031982 vesicle; GO:1903561 extracellular vesicle; GO:0044424 intracellular part; GO:0005829 cytosol; GO:0005623 cell; GO:0043227 membrane-bounded organelle; GO:0005576 extracellular region; GO:0043230 extracellular organelle; GO:00…	GO:0052689 carboxylic ester hydrolase activity; GO:0043167 ion binding; GO:0016829 lyase activity; GO:0016836 hydro-lyase activity; GO:0005515 protein binding; GO:0016787 hydrolase activity; GO:0008270 zinc ion binding; GO:0004089 carbonate dehydratase activity; GO:0016835 carbon-oxygen lyase activity; GO:0004064 arylesterase activity; GO:0046914 transition metal ion binding; GO:0003824 catalytic…	K01672	CA; carbonic anhydrase [EC:4.2.1.1]	hsa00910 Nitrogen metabolism - Homo sapiens (human);	IPR001148;	Alpha carbonic anhydrase;	R	KOG0382	Carbonic anhydrase
P00918	Carbonic anhydrase 2 OS=Homo sapiens OX=9606 GN=CA2 PE=1 SV=2	CA2	29.246	1.7431	3.5	1	2	1	1.092	0.991	0.739	1.022	0.796	1.368	2.515	1.153	0.664	1.169	1.48	0.2065	cytoplasm	GO:0044700 single organism signaling; GO:0065008 regulation of biological quality; GO:1904385 cellular response to angiotensin; GO:0030641 regulation of cellular pH; GO:0030004 cellular monovalent inorganic cation homeostasis; GO:0032847 regulation of cellular pH reduction; GO:0044237 cellular metabolic process; GO:0032228 regulation of synaptic transmission, GABAergic; GO:0008152 metabolic proce…	GO:0016323 basolateral plasma membrane; GO:0016020 membrane; GO:0005615 extracellular space; GO:0044421 extracellular region part; GO:0071944 cell periphery; GO:0031982 vesicle; GO:0005737 cytoplasm; GO:0044424 intracellular part; GO:0098858 actin-based cell projection; GO:0005623 cell; GO:0070062 extracellular exosome; GO:0098590 plasma membrane region; GO:0043209 myelin sheath; GO:0044464 cell …	GO:0052689 carboxylic ester hydrolase activity; GO:0043167 ion binding; GO:0016829 lyase activity; GO:0005515 protein binding; GO:0016787 hydrolase activity; GO:0016836 hydro-lyase activity; GO:0008270 zinc ion binding; GO:0004089 carbonate dehydratase activity; GO:0016835 carbon-oxygen lyase activity; GO:0004064 arylesterase activity; GO:0046914 transition metal ion binding; GO:0003824 catalytic…	K18245	CA2; carbonic anhydrase 2 [EC:4.2.1.1]	hsa00910 Nitrogen metabolism - Homo sapiens (human); hsa04964 Proximal tubule bicarbonate reclamation - Homo sapiens (human); hsa04966 Collecting duct acid secretion - Homo sapiens (human); hsa04971 Gastric acid secretion - Homo sapiens (human); hsa04972 Pancreatic secretion - Homo sapiens (human); hsa04976 Bile secretion - Homo sapiens (human);	IPR001148;	Alpha carbonic anhydrase;	R	KOG0382	Carbonic anhydrase
P01008	Antithrombin-III OS=Homo sapiens OX=9606 GN=SERPINC1 PE=1 SV=1	SERPINC1	52.602	97.952	37.3	16	38	16	1.401	2.302	2.038	1.157	1.414	0.885	0.533	0.672	0.697	0.533	0.399	0.00047763	extracellular	GO:0007596 blood coagulation; GO:0065008 regulation of biological quality; GO:0048732 gland development; GO:0044699 single-organism process; GO:0051234 establishment of localization; GO:0009611 response to wounding; GO:0009605 response to external stimulus; GO:0010466 negative regulation of peptidase activity; GO:1900046 regulation of hemostasis; GO:0002437 inflammatory response to antigenic stim…	GO:0016020 membrane; GO:0005615 extracellular space; GO:0044421 extracellular region part; GO:0071944 cell periphery; GO:0031982 vesicle; GO:0005623 cell; GO:0005576 extracellular region; GO:0005886 plasma membrane; GO:0043226 organelle; GO:0070062 extracellular exosome; GO:0072562 blood microparticle; GO:0044464 cell part; GO:1903561 extracellular vesicle; GO:0043227 membrane-bounded organelle; …	GO:0061134 peptidase regulator activity; GO:0043167 ion binding; GO:0005515 protein binding; GO:0004857 enzyme inhibitor activity; GO:0098772 molecular function regulator; GO:0008201 heparin binding; GO:0004866 endopeptidase inhibitor activity; GO:1901681 sulfur compound binding; GO:0002020 protease binding; GO:0097367 carbohydrate derivative binding; GO:0004867 serine-type endopeptidase inhibito…	K03911	SERPINC1, AT3; antithrombin III	hsa04610 Complement and coagulation cascades - Homo sapiens (human);	IPR033829; IPR023796;	Antithrombin serpin domain; Serpin domain;	V	KOG2392	Serpin
P01009	Alpha-1-antitrypsin OS=Homo sapiens OX=9606 GN=SERPINA1 PE=1 SV=3	SERPINA1	46.736	245.16	35.9	15	47	15	0.768	2.116	1.088	0.553	0.889	0.97	0.91	1.889	1.631	0.898	1.163	0.47296	extracellular	GO:0044085 cellular component biogenesis; GO:0006901 vesicle coating; GO:0048207 vesicle targeting, rough ER to cis-Golgi; GO:0007596 blood coagulation; GO:0065008 regulation of biological quality; GO:0045321 leukocyte activation; GO:0048208 COPII vesicle coating; GO:0044699 single-organism process; GO:0051234 establishment of localization; GO:0009611 response to wounding; GO:0010466 negative reg…	GO:0034774 secretory granule lumen; GO:0016020 membrane; GO:0005615 extracellular space; GO:0044421 extracellular region part; GO:0005783 endoplasmic reticulum; GO:0031410 cytoplasmic vesicle; GO:0031090 organelle membrane; GO:0031982 vesicle; GO:0005737 cytoplasm; GO:0044433 cytoplasmic vesicle part; GO:0044424 intracellular part; GO:0005623 cell; GO:1904813 ficolin-1-rich granule lumen; GO:0044…	GO:0061134 peptidase regulator activity; GO:0005515 protein binding; GO:0004857 enzyme inhibitor activity; GO:0098772 molecular function regulator; GO:0004866 endopeptidase inhibitor activity; GO:0002020 protease binding; GO:0004867 serine-type endopeptidase inhibitor activity; GO:0097367 carbohydrate derivative binding; GO:0042802 identical protein binding; GO:0030234 enzyme regulator activity; …	K03984	SERPINA1, AAT; alpha-1-antitrypsin	hsa04610 Complement and coagulation cascades - Homo sapiens (human);	IPR023796;	Serpin domain;	V	KOG2392	Serpin
P01011	Alpha-1-antichymotrypsin OS=Homo sapiens OX=9606 GN=SERPINA3 PE=1 SV=2	SERPINA3	47.65	40.691	29.1	11	22	11	0.451	1.479	1.137	0.426	0.702	0.787	0.682	2.517	2.273	1.075	1.748	0.180639	extracellular	GO:0065008 regulation of biological quality; GO:0007586 digestion; GO:0045321 leukocyte activation; GO:0044699 single-organism process; GO:0019216 regulation of lipid metabolic process; GO:0048871 multicellular organismal homeostasis; GO:0030277 maintenance of gastrointestinal epithelium; GO:0051234 establishment of localization; GO:0010466 negative regulation of peptidase activity; GO:0002274 my…	GO:0034774 secretory granule lumen; GO:0005615 extracellular space; GO:0044421 extracellular region part; GO:0031410 cytoplasmic vesicle; GO:0031982 vesicle; GO:0005737 cytoplasm; GO:0044433 cytoplasmic vesicle part; GO:0044424 intracellular part; GO:0035578 azurophil granule lumen; GO:0005623 cell; GO:0044422 organelle part; GO:0005775 vacuolar lumen; GO:0070062 extracellular exosome; GO:0031974…	GO:0097159 organic cyclic compound binding; GO:1901363 heterocyclic compound binding; GO:0003677 DNA binding; GO:0004867 serine-type endopeptidase inhibitor activity; GO:0030234 enzyme regulator activity; GO:0005488 binding; GO:0030414 peptidase inhibitor activity; GO:0061134 peptidase regulator activity; GO:0003676 nucleic acid binding; GO:0061135 endopeptidase regulator activity; GO:0005515 pro…	K04525	SERPINA; serpin peptidase inhibitor, clade A		IPR023796;	Serpin domain;	V	KOG2392	Serpin
P01019	Angiotensinogen OS=Homo sapiens OX=9606 GN=AGT PE=1 SV=1	AGT	53.154	20.495	8.2	4	8	4	0.796	2.37	1.431	1.816	1.215	0.744	0.524	1.469	0.652	0.564	0.518	0.0335	extracellular	GO:0044700 single organism signaling; GO:0022414 reproductive process; GO:0014742 positive regulation of muscle hypertrophy; GO:0044237 cellular metabolic process; GO:0001558 regulation of cell growth; GO:0010536 positive regulation of activation of Janus kinase activity; GO:0035411 catenin import into nucleus; GO:0003298 physiological muscle hypertrophy; GO:0055065 metal ion homeostasis; GO:0044…	GO:0005615 extracellular space; GO:0044421 extracellular region part; GO:0031982 vesicle; GO:0005737 cytoplasm; GO:0044424 intracellular part; GO:0005829 cytosol; GO:0005623 cell; GO:0005576 extracellular region; GO:0043226 organelle; GO:0070062 extracellular exosome; GO:0072562 blood microparticle; GO:0005622 intracellular; GO:0044464 cell part; GO:1903561 extracellular vesicle; GO:0043227 membr…	GO:0030546 receptor activator activity; GO:0008083 growth factor activity; GO:0048018 receptor agonist activity; GO:0005102 receptor binding; GO:0061134 peptidase regulator activity; GO:0005179 hormone activity; GO:0005515 protein binding; GO:0017080 sodium channel regulator activity; GO:0004857 enzyme inhibitor activity; GO:0098772 molecular function regulator; GO:0004871 signal transducer activ…	K09821	AGT; angiotensinogen	hsa04614 Renin-angiotensin system - Homo sapiens (human); hsa04924 Renin secretion - Homo sapiens (human);	IPR033834; IPR023796;	Angiotensinogen serpin domain; Serpin domain;	V	KOG2392	Serpin
P01023	Alpha-2-macroglobulin OS=Homo sapiens OX=9606 GN=A2M PE=1 SV=3	A2M	163.29	323.31	42.1	55	394	49	2.47	1.407	1.19	1.114	1.401	1.032	0.79	0.512	0.848	0.82	0.528	0.0091407	extracellular	GO:0065008 regulation of biological quality; GO:0007596 blood coagulation; GO:0023051 regulation of signaling; GO:0048869 cellular developmental process; GO:0002698 negative regulation of immune effector process; GO:1903318 negative regulation of protein maturation; GO:0045916 negative regulation of complement activation; GO:0044699 single-organism process; GO:0031347 regulation of defense respon…	GO:0034774 secretory granule lumen; GO:0005615 extracellular space; GO:0044421 extracellular region part; GO:0031410 cytoplasmic vesicle; GO:0031982 vesicle; GO:0005737 cytoplasm; GO:0044433 cytoplasmic vesicle part; GO:0044424 intracellular part; GO:0005623 cell; GO:0044422 organelle part; GO:0031974 membrane-enclosed lumen; GO:0070062 extracellular exosome; GO:0031983 vesicle lumen; GO:0070013 …	GO:0005102 receptor binding; GO:0019838 growth factor binding; GO:0060589 nucleoside-triphosphatase regulator activity; GO:0019966 interleukin-1 binding; GO:0030695 GTPase regulator activity; GO:0061134 peptidase regulator activity; GO:0019958 C-X-C chemokine binding; GO:0005515 protein binding; GO:0019956 chemokine binding; GO:0098772 molecular function regulator; GO:0004857 enzyme inhibitor act…	K03910	A2M; alpha-2-macroglobulin	hsa04610 Complement and coagulation cascades - Homo sapiens (human);	IPR002890; IPR011625; IPR009048; IPR014756; IPR001599; IPR008930; IPR019565; IPR011626;	Alpha-2-macroglobulin, N-terminal; Alpha-2-macroglobulin, N-terminal 2; Alpha-macroglobulin, receptor-binding; Immunoglobulin E-set; Alpha-2-macroglobulin; Terpenoid cyclases/protein prenyltransferase alpha-alpha toroid; Alpha-2-macroglobulin, thiol-ester bond-forming; Alpha-macroglobulin complement component;	O	KOG1366	Alpha-macroglobulin
P01024	Complement C3 OS=Homo sapiens OX=9606 GN=C3 PE=1 SV=2	C3	187.15	323.31	37.6	62	162	62	0.917	2.693	2.18	0.843	1.374	0.879	0.471	0.777	0.736	0.649	0.439	0.0191584	endoplasmic reticulum	GO:0044700 single organism signaling; GO:0060627 regulation of vesicle-mediated transport; GO:0065008 regulation of biological quality; GO:0016064 immunoglobulin mediated immune response; GO:0045321 leukocyte activation; GO:0032270 positive regulation of cellular protein metabolic process; GO:0002824 positive regulation of adaptive immune response based on somatic recombination of immune receptor…	GO:0016020 membrane; GO:0034774 secretory granule lumen; GO:0005615 extracellular space; GO:0044421 extracellular region part; GO:0031410 cytoplasmic vesicle; GO:0071944 cell periphery; GO:0031982 vesicle; GO:0005737 cytoplasm; GO:0044433 cytoplasmic vesicle part; GO:0044424 intracellular part; GO:0035578 azurophil granule lumen; GO:0005623 cell; GO:0044422 organelle part; GO:0005775 vacuolar lum…	GO:0008233 peptidase activity; GO:0005102 receptor binding; GO:0008236 serine-type peptidase activity; GO:0061134 peptidase regulator activity; GO:0016787 hydrolase activity; GO:0005515 protein binding; GO:0004857 enzyme inhibitor activity; GO:0098772 molecular function regulator; GO:0004866 endopeptidase inhibitor activity; GO:0031715 C5L2 anaphylatoxin chemotactic receptor binding; GO:0031714 C…	K03990	C3; complement component 3	hsa04145 Phagosome - Homo sapiens (human); hsa04610 Complement and coagulation cascades - Homo sapiens (human); hsa05133 Pertussis - Homo sapiens (human); hsa05134 Legionellosis - Homo sapiens (human); hsa05140 Leishmaniasis - Homo sapiens (human); hsa05142 Chagas disease (American trypanosomiasis) - Homo sapiens (human); hsa05150 Staphylococcus aureus infection - Homo sapiens (human); hsa05152 T…	IPR008993; IPR001599; IPR011626; IPR000020; IPR002890; IPR011625; IPR009048; IPR001134; IPR001840; IPR008930; IPR018933; IPR019565; IPR018081;	Tissue inhibitor of metalloproteinases-like, OB-fold; Alpha-2-macroglobulin; Alpha-macroglobulin complement component; Anaphylatoxin/fibulin; Alpha-2-macroglobulin, N-terminal; Alpha-2-macroglobulin, N-terminal 2; Alpha-macroglobulin, receptor-binding; Netrin domain; Anaphylatoxin, complement system domain; Terpenoid cyclases/protein prenyltransferase alpha-alpha toroid; Netrin module, non-TIMP t…	O	KOG1366	Alpha-macroglobulin
P01031	Complement C5 OS=Homo sapiens OX=9606 GN=C5 PE=1 SV=4	C5	188.3	118.65	16.4	32	49	32	0.868	2.072	1.804	0.584	1.282	0.928	0.849	1.155	1.11	0.813	0.734	0.4244	endoplasmic reticulum	GO:0044700 single organism signaling; GO:0016064 immunoglobulin mediated immune response; GO:0032270 positive regulation of cellular protein metabolic process; GO:0007166 cell surface receptor signaling pathway; GO:0043009 chordate embryonic development; GO:0031347 regulation of defense response; GO:0071900 regulation of protein serine/threonine kinase activity; GO:0006956 complement activation; …	GO:0016020 membrane; GO:0031226 intrinsic component of plasma membrane; GO:0005615 extracellular space; GO:0044421 extracellular region part; GO:0098796 membrane protein complex; GO:0071944 cell periphery; GO:0046930 pore complex; GO:0098797 plasma membrane protein complex; GO:0031982 vesicle; GO:0032991 macromolecular complex; GO:0031224 intrinsic component of membrane; GO:0005887 integral compo…	GO:0005102 receptor binding; GO:0061134 peptidase regulator activity; GO:0005126 cytokine receptor binding; GO:0005515 protein binding; GO:0098772 molecular function regulator; GO:0004857 enzyme inhibitor activity; GO:0004866 endopeptidase inhibitor activity; GO:0008009 chemokine activity; GO:0005125 cytokine activity; GO:0030234 enzyme regulator activity; GO:0005488 binding; GO:0042379 chemokine…	K03994	C5; complement component 5	hsa04610 Complement and coagulation cascades - Homo sapiens (human); hsa05020 Prion diseases - Homo sapiens (human); hsa05133 Pertussis - Homo sapiens (human); hsa05150 Staphylococcus aureus infection - Homo sapiens (human); hsa05168 Herpes simplex infection - Homo sapiens (human); hsa05322 Systemic lupus erythematosus - Homo sapiens (human);	IPR008993; IPR001599; IPR011626; IPR000020; IPR002890; IPR011625; IPR009048; IPR001134; IPR001840; IPR018933; IPR008930; IPR018081;	Tissue inhibitor of metalloproteinases-like, OB-fold; Alpha-2-macroglobulin; Alpha-macroglobulin complement component; Anaphylatoxin/fibulin; Alpha-2-macroglobulin, N-terminal; Alpha-2-macroglobulin, N-terminal 2; Alpha-macroglobulin, receptor-binding; Netrin domain; Anaphylatoxin, complement system domain; Netrin module, non-TIMP type; Terpenoid cyclases/protein prenyltransferase alpha-alpha tor…	O	KOG1366	Alpha-macroglobulin
P01033	Metalloproteinase inhibitor 1 OS=Homo sapiens OX=9606 GN=TIMP1 PE=1 SV=1	TIMP1	23.171	1.8046	10.1	2	2	2													extracellular	GO:0051093 negative regulation of developmental process; GO:0010941 regulation of cell death; GO:0051216 cartilage development; GO:0023051 regulation of signaling; GO:0051241 negative regulation of multicellular organismal process; GO:0044699 single-organism process; GO:1901163 regulation of trophoblast cell migration; GO:0051234 establishment of localization; GO:0009611 response to wounding; GO:…	GO:0034774 secretory granule lumen; GO:0005615 extracellular space; GO:0044421 extracellular region part; GO:0031410 cytoplasmic vesicle; GO:0005737 cytoplasm; GO:0031982 vesicle; GO:0044433 cytoplasmic vesicle part; GO:0044424 intracellular part; GO:0005623 cell; GO:0044420 extracellular matrix component; GO:0044422 organelle part; GO:0005604 basement membrane; GO:0031974 membrane-enclosed lumen…	GO:0008083 growth factor activity; GO:0005102 receptor binding; GO:0043167 ion binding; GO:0061134 peptidase regulator activity; GO:0005515 protein binding; GO:0098772 molecular function regulator; GO:0004857 enzyme inhibitor activity; GO:0004866 endopeptidase inhibitor activity; GO:0002020 protease binding; GO:0005125 cytokine activity; GO:0030234 enzyme regulator activity; GO:0005488 binding; G…	K16451	TIMP1; metallopeptidase inhibitor 1	hsa04066 HIF-1 signaling pathway - Homo sapiens (human);	IPR008993; IPR001134; IPR027465;	Tissue inhibitor of metalloproteinases-like, OB-fold; Netrin domain; Proteinase inhibitor I35b (TIMP), C-terminal;	R	KOG4745	Metalloproteinase inhibitor TIMP and related proteins
P01040	Cystatin-A OS=Homo sapiens OX=9606 GN=CSTA PE=1 SV=1	CSTA	11.006	5.4259	38.8	3	3	3	1.003	2.966	0.705	0.984	1.373	0.918	1.924	0.711	0.848	0.536	0.702	0.35092	cytoplasm	GO:0031424 keratinization; GO:0048869 cellular developmental process; GO:0044699 single-organism process; GO:0044237 cellular metabolic process; GO:0022610 biological adhesion; GO:0009913 epidermal cell differentiation; GO:0010466 negative regulation of peptidase activity; GO:0016337 single organismal cell-cell adhesion; GO:0008152 metabolic process; GO:0007155 cell adhesion; GO:0008544 epidermis…	GO:0016020 membrane; GO:0005615 extracellular space; GO:0044421 extracellular region part; GO:0071944 cell periphery; GO:0031982 vesicle; GO:0005737 cytoplasm; GO:0044424 intracellular part; GO:0005829 cytosol; GO:0005623 cell; GO:0005576 extracellular region; GO:0005886 plasma membrane; GO:0031012 extracellular matrix; GO:0043226 organelle; GO:0070062 extracellular exosome; GO:0001533 cornified …	GO:0030674 protein binding, bridging; GO:0061134 peptidase regulator activity; GO:0005515 protein binding; GO:0098772 molecular function regulator; GO:0004857 enzyme inhibitor activity; GO:0004866 endopeptidase inhibitor activity; GO:0004869 cysteine-type endopeptidase inhibitor activity; GO:0002020 protease binding; GO:0030234 enzyme regulator activity; GO:0005488 binding; GO:0030414 peptidase i…	K13907	CSTA_B; cystatin-A/B		IPR000010;	Cystatin domain;
P01042	Kininogen-1 OS=Homo sapiens OX=9606 GN=KNG1 PE=1 SV=2	KNG1	71.957	323.31	26.7	15	32	15	1.221	4.134	1.59	0.745	1.474	0.766	0.556	0.803	0.489	0.488	0.338	0.0140802	extracellular	GO:0010941 regulation of cell death; GO:0007596 blood coagulation; GO:0065008 regulation of biological quality; GO:0072503 cellular divalent inorganic cation homeostasis; GO:0051241 negative regulation of multicellular organismal process; GO:0044699 single-organism process; GO:0051234 establishment of localization; GO:0097746 regulation of blood vessel diameter; GO:0009611 response to wounding; G…	GO:0034774 secretory granule lumen; GO:0016020 membrane; GO:0005615 extracellular space; GO:0044421 extracellular region part; GO:0031410 cytoplasmic vesicle; GO:0071944 cell periphery; GO:0005737 cytoplasm; GO:0031982 vesicle; GO:0044433 cytoplasmic vesicle part; GO:0044424 intracellular part; GO:0005623 cell; GO:0044422 organelle part; GO:0031974 membrane-enclosed lumen; GO:0070062 extracellula…	GO:0005102 receptor binding; GO:0061134 peptidase regulator activity; GO:0043167 ion binding; GO:0005515 protein binding; GO:0004857 enzyme inhibitor activity; GO:0098772 molecular function regulator; GO:0008201 heparin binding; GO:0008270 zinc ion binding; GO:0004866 endopeptidase inhibitor activity; GO:1901681 sulfur compound binding; GO:0004869 cysteine-type endopeptidase inhibitor activity; G…	K03898	KNG; kininogen	hsa04610 Complement and coagulation cascades - Homo sapiens (human);	IPR000010; IPR027358;	Cystatin domain; Kininogen-type cystatin domain;
P01130	Low-density lipoprotein receptor OS=Homo sapiens OX=9606 GN=LDLR PE=1 SV=1	LDLR	95.375	147.73	24.1	19	29	19	0.47	0.454	0.385	0.534	0.344	0.421	0.962	6.375	1.789	0.56	4.621	0.103518	peroxisome	GO:0044409 entry into host; GO:0065008 regulation of biological quality; GO:0007586 digestion; GO:0006066 alcohol metabolic process; GO:0009891 positive regulation of biosynthetic process; GO:0031347 regulation of defense response; GO:0019216 regulation of lipid metabolic process; GO:0042157 lipoprotein metabolic process; GO:0098856 intestinal lipid absorption; GO:0055098 response to low-density …	GO:0016020 membrane; GO:0044421 extracellular region part; GO:0009897 external side of plasma membrane; GO:0031090 organelle membrane; GO:0045334 clathrin-coated endocytic vesicle; GO:0034362 low-density lipoprotein particle; GO:0005737 cytoplasm; GO:0044433 cytoplasmic vesicle part; GO:0032991 macromolecular complex; GO:0036019 endolysosome; GO:0005887 integral component of plasma membrane; GO:0…	GO:0043167 ion binding; GO:0044877 macromolecular complex binding; GO:0038024 cargo receptor activity; GO:0071813 lipoprotein particle binding; GO:0005515 protein binding; GO:0001618 virus receptor activity; GO:0002020 protease binding; GO:0030228 lipoprotein particle receptor activity; GO:0097367 carbohydrate derivative binding; GO:0030276 clathrin binding; GO:0060089 molecular transducer activi…	K12473	LDLR; low-density lipoprotein receptor	hsa04144 Endocytosis - Homo sapiens (human); hsa04913 Ovarian steroidogenesis - Homo sapiens (human); hsa04925 Aldosterone synthesis and secretion - Homo sapiens (human); hsa04927 Cortisol synthesis and secretion - Homo sapiens (human); hsa04934 Cushing syndrome - Homo sapiens (human); hsa04976 Bile secretion - Homo sapiens (human); hsa04979 Cholesterol metabolism - Homo sapiens (human); hsa05145…	IPR001881; IPR000742; IPR011042; IPR009030;	EGF-like calcium-binding domain; EGF-like domain; Six-bladed beta-propeller, TolB-like; Growth factor receptor cysteine-rich domain;
P01275	Glucagon OS=Homo sapiens OX=9606 GN=GCG PE=1 SV=3	GCG	20.909	3.0967	6.7	1	1	1	1.97	1.064	0.892	1.389	1.201	1.349	0.87	0.754	0.868	1.183	0.771	0.190422	extracellular	GO:0044700 single organism signaling; GO:0010941 regulation of cell death; GO:0065008 regulation of biological quality; GO:0032270 positive regulation of cellular protein metabolic process; GO:1900402 regulation of carbohydrate metabolic process by regulation of transcription from RNA polymerase II promoter; GO:0050796 regulation of insulin secretion; GO:0009891 positive regulation of biosyntheti…	GO:0016020 membrane; GO:0034774 secretory granule lumen; GO:0005615 extracellular space; GO:0044421 extracellular region part; GO:0005783 endoplasmic reticulum; GO:0031410 cytoplasmic vesicle; GO:0071944 cell periphery; GO:0031982 vesicle; GO:0005737 cytoplasm; GO:0044433 cytoplasmic vesicle part; GO:0044424 intracellular part; GO:0005623 cell; GO:0044422 organelle part; GO:0031974 membrane-enclo…	GO:0005515 protein binding; GO:0042802 identical protein binding; GO:0005102 receptor binding; GO:0005488 binding; GO:0005179 hormone activity;	K05259	GCG; glucagon	hsa04714 Thermogenesis - Homo sapiens (human); hsa04911 Insulin secretion - Homo sapiens (human); hsa04922 Glucagon signaling pathway - Homo sapiens (human);	IPR000532;	Glucagon/GIP/secretin/VIP;
P01344	Insulin-like growth factor II OS=Homo sapiens OX=9606 GN=IGF2 PE=1 SV=1	IGF2	20.14	4.2443	13.9	2	2	2													extracellular	GO:0044700 single organism signaling; GO:2000273 positive regulation of receptor activity; GO:0002694 regulation of leukocyte activation; GO:0032944 regulation of mononuclear cell proliferation; GO:0032270 positive regulation of cellular protein metabolic process; GO:0051896 regulation of protein kinase B signaling; GO:0032885 regulation of polysaccharide biosynthetic process; GO:0007166 cell sur…	GO:0034774 secretory granule lumen; GO:0016020 membrane; GO:0005615 extracellular space; GO:0044421 extracellular region part; GO:0031410 cytoplasmic vesicle; GO:0071944 cell periphery; GO:0005737 cytoplasm; GO:0031982 vesicle; GO:0044433 cytoplasmic vesicle part; GO:0044424 intracellular part; GO:0005623 cell; GO:0044422 organelle part; GO:0031974 membrane-enclosed lumen; GO:0070062 extracellula…	GO:0030546 receptor activator activity; GO:0008083 growth factor activity; GO:0043539 protein serine/threonine kinase activator activity; GO:0030295 protein kinase activator activity; GO:0005102 receptor binding; GO:0044877 macromolecular complex binding; GO:0005179 hormone activity; GO:0005515 protein binding; GO:0019887 protein kinase regulator activity; GO:0019207 kinase regulator activity; GO…	K13769	IGF2; insulin-like growth factor 2	hsa04010 MAPK signaling pathway - Homo sapiens (human); hsa04014 Ras signaling pathway - Homo sapiens (human); hsa04151 PI3K-Akt signaling pathway - Homo sapiens (human); hsa05200 Pathways in cancer - Homo sapiens (human); hsa05205 Proteoglycans in cancer - Homo sapiens (human); hsa05225 Hepatocellular carcinoma - Homo sapiens (human);	IPR013576; IPR016179;	Insulin-like growth factor II E-peptide, C-terminal; Insulin-like;
P01591	Immunoglobulin J chain OS=Homo sapiens OX=9606 GN=JCHAIN PE=1 SV=4	JCHAIN	18.098	76.403	40.9	6	66	6	2.21	1.125	1.377	1.52	1.336	1.041	1.147	0.513	0.511	0.587	0.502	0.0084811	extracellular	GO:0050794 regulation of cellular process; GO:0044707 single-multicellular organism process; GO:0016477 cell migration; GO:0065008 regulation of biological quality; GO:0051674 localization of cell; GO:0098542 defense response to other organism; GO:0044699 single-organism process; GO:0060263 regulation of respiratory burst; GO:0006959 humoral immune response; GO:0044087 regulation of cellular comp…	GO:0071756 pentameric IgM immunoglobulin complex; GO:0044421 extracellular region part; GO:0005615 extracellular space; GO:0042571 immunoglobulin complex, circulating; GO:0031982 vesicle; GO:0019814 immunoglobulin complex; GO:0032991 macromolecular complex; GO:0071746 IgA immunoglobulin complex, circulating; GO:0071745 IgA immunoglobulin complex; GO:0005576 extracellular region; GO:0071754 IgM im…	GO:0042802 identical protein binding; GO:0030674 protein binding, bridging; GO:0019862 IgA binding; GO:0019865 immunoglobulin binding; GO:0005102 receptor binding; GO:0042803 protein homodimerization activity; GO:0005488 binding; GO:0046983 protein dimerization activity; GO:0044877 macromolecular complex binding; GO:0034987 immunoglobulin receptor binding; GO:0060090 binding, bridging; GO:0005515…
P01594	Immunoglobulin kappa variable 1-33 OS=Homo sapiens OX=9606 GN=IGKV1-33 PE=1 SV=2	IGKV1-33	12.848	30.513	13.7	1	2	1	1.833	1.513	1.187	1.009	2.554	0.907	1.659	0.281	0.39	0.406	0.45	0.028724	extracellular	GO:0044700 single organism signaling; GO:0016064 immunoglobulin mediated immune response; GO:0051674 localization of cell; GO:0007166 cell surface receptor signaling pathway; GO:0038094 Fc-gamma receptor signaling pathway; GO:0044699 single-organism process; GO:0006909 phagocytosis; GO:0051234 establishment of localization; GO:0006956 complement activation; GO:0007165 signal transduction; GO:0008…	GO:0016020 membrane; GO:0005615 extracellular space; GO:0044421 extracellular region part; GO:0071944 cell periphery; GO:0031982 vesicle; GO:0005623 cell; GO:0005576 extracellular region; GO:0005886 plasma membrane; GO:0043226 organelle; GO:0070062 extracellular exosome; GO:0072562 blood microparticle; GO:0044464 cell part; GO:1903561 extracellular vesicle; GO:0043227 membrane-bounded organelle; …	GO:0004252 serine-type endopeptidase activity; GO:0004175 endopeptidase activity; GO:0008233 peptidase activity; GO:0003824 catalytic activity; GO:0017171 serine hydrolase activity; GO:0005488 binding; GO:0008236 serine-type peptidase activity; GO:0070011 peptidase activity, acting on L-amino acid peptides; GO:0016787 hydrolase activity; GO:0005515 protein binding; GO:0003823 antigen binding;				IPR007110; IPR013783; IPR003599; IPR013106;	Immunoglobulin-like domain; Immunoglobulin-like fold; Immunoglobulin subtype; Immunoglobulin V-set domain;
P01619	Immunoglobulin kappa variable 3-20 OS=Homo sapiens OX=9606 GN=IGKV3-20 PE=1 SV=2	IGKV3-20	12.557	14.431	13.8	1	1	1	1.756	1.713	1.382	0.945	2.633	0.683	0.578	0.348	0.595	0.983	0.378	0.0033999	extracellular	GO:0044700 single organism signaling; GO:0016064 immunoglobulin mediated immune response; GO:0051674 localization of cell; GO:0007166 cell surface receptor signaling pathway; GO:0038094 Fc-gamma receptor signaling pathway; GO:0044699 single-organism process; GO:0006909 phagocytosis; GO:0051234 establishment of localization; GO:0006956 complement activation; GO:0007165 signal transduction; GO:0008…	GO:0016020 membrane; GO:0005615 extracellular space; GO:0044421 extracellular region part; GO:0071944 cell periphery; GO:0031982 vesicle; GO:0005623 cell; GO:0005576 extracellular region; GO:0005886 plasma membrane; GO:0043226 organelle; GO:0070062 extracellular exosome; GO:0072562 blood microparticle; GO:0044464 cell part; GO:1903561 extracellular vesicle; GO:0043227 membrane-bounded organelle; …	GO:0004252 serine-type endopeptidase activity; GO:0004175 endopeptidase activity; GO:0008233 peptidase activity; GO:0003824 catalytic activity; GO:0017171 serine hydrolase activity; GO:0005488 binding; GO:0008236 serine-type peptidase activity; GO:0070011 peptidase activity, acting on L-amino acid peptides; GO:0016787 hydrolase activity; GO:0005515 protein binding; GO:0003823 antigen binding;				IPR007110; IPR013783; IPR003599; IPR013106;	Immunoglobulin-like domain; Immunoglobulin-like fold; Immunoglobulin subtype; Immunoglobulin V-set domain;
P01700	Immunoglobulin lambda variable 1-47 OS=Homo sapiens OX=9606 GN=IGLV1-47 PE=1 SV=2	IGLV1-47	12.283	15.29	13.7	2	7	2	1.663	1.798	1.479	0.924	1.325	1.225	1.285	0.504	0.603	0.657	0.595	0.035	extracellular	GO:0044700 single organism signaling; GO:0016064 immunoglobulin mediated immune response; GO:0051674 localization of cell; GO:0007166 cell surface receptor signaling pathway; GO:0038094 Fc-gamma receptor signaling pathway; GO:0044699 single-organism process; GO:0006909 phagocytosis; GO:0051234 establishment of localization; GO:0006956 complement activation; GO:0007165 signal transduction; GO:0008…	GO:0016020 membrane; GO:0005615 extracellular space; GO:0044421 extracellular region part; GO:0071944 cell periphery; GO:0031982 vesicle; GO:0005623 cell; GO:0005576 extracellular region; GO:0005886 plasma membrane; GO:0043226 organelle; GO:0070062 extracellular exosome; GO:0072562 blood microparticle; GO:0044464 cell part; GO:1903561 extracellular vesicle; GO:0043227 membrane-bounded organelle; …	GO:0004252 serine-type endopeptidase activity; GO:0004175 endopeptidase activity; GO:0008233 peptidase activity; GO:0003824 catalytic activity; GO:0017171 serine hydrolase activity; GO:0005488 binding; GO:0008236 serine-type peptidase activity; GO:0070011 peptidase activity, acting on L-amino acid peptides; GO:0016787 hydrolase activity; GO:0005515 protein binding; GO:0003823 antigen binding;				IPR007110; IPR013783; IPR003599; IPR013106;	Immunoglobulin-like domain; Immunoglobulin-like fold; Immunoglobulin subtype; Immunoglobulin V-set domain;
P01701	Immunoglobulin lambda variable 1-51 OS=Homo sapiens OX=9606 GN=IGLV1-51 PE=1 SV=2	IGLV1-51	12.249	18.932	13.7	3	22	3	2.082	1.146	0.955	1.358	1.051	0.915	2.063	0.464	0.378	0.668	0.681	0.139861	extracellular	GO:0044700 single organism signaling; GO:0016064 immunoglobulin mediated immune response; GO:0051674 localization of cell; GO:0007166 cell surface receptor signaling pathway; GO:0038094 Fc-gamma receptor signaling pathway; GO:0044699 single-organism process; GO:0006909 phagocytosis; GO:0051234 establishment of localization; GO:0006956 complement activation; GO:0007165 signal transduction; GO:0008…	GO:0070062 extracellular exosome; GO:0043226 organelle; GO:0016020 membrane; GO:0044421 extracellular region part; GO:0044464 cell part; GO:0071944 cell periphery; GO:0031982 vesicle; GO:1903561 extracellular vesicle; GO:0043227 membrane-bounded organelle; GO:0005623 cell; GO:0005576 extracellular region; GO:0043230 extracellular organelle; GO:0005886 plasma membrane;	GO:0004252 serine-type endopeptidase activity; GO:0004175 endopeptidase activity; GO:0008233 peptidase activity; GO:0003824 catalytic activity; GO:0017171 serine hydrolase activity; GO:0005488 binding; GO:0008236 serine-type peptidase activity; GO:0070011 peptidase activity, acting on L-amino acid peptides; GO:0016787 hydrolase activity; GO:0005515 protein binding; GO:0003823 antigen binding;				IPR007110; IPR013783; IPR013106; IPR003599;	Immunoglobulin-like domain; Immunoglobulin-like fold; Immunoglobulin V-set domain; Immunoglobulin subtype;
P01703	Immunoglobulin lambda variable 1-40 OS=Homo sapiens OX=9606 GN=IGLV1-40 PE=1 SV=2	IGLV1-40	12.301	8.8921	13.6	1	3	1	1.393	0.843	0.657	0.913	1.489	0.768	2.841	0.636	0.542	1.372	1.163	0.99262	extracellular	GO:0044700 single organism signaling; GO:0016064 immunoglobulin mediated immune response; GO:0051674 localization of cell; GO:0007166 cell surface receptor signaling pathway; GO:0038094 Fc-gamma receptor signaling pathway; GO:0044699 single-organism process; GO:0006909 phagocytosis; GO:0051234 establishment of localization; GO:0006956 complement activation; GO:0007165 signal transduction; GO:0008…	GO:0016020 membrane; GO:0005623 cell; GO:0044464 cell part; GO:0071944 cell periphery; GO:0005576 extracellular region; GO:0005886 plasma membrane;	GO:0004252 serine-type endopeptidase activity; GO:0004175 endopeptidase activity; GO:0008233 peptidase activity; GO:0003824 catalytic activity; GO:0017171 serine hydrolase activity; GO:0005488 binding; GO:0008236 serine-type peptidase activity; GO:0070011 peptidase activity, acting on L-amino acid peptides; GO:0016787 hydrolase activity; GO:0005515 protein binding; GO:0003823 antigen binding;				IPR007110; IPR013783; IPR013106; IPR003599;	Immunoglobulin-like domain; Immunoglobulin-like fold; Immunoglobulin V-set domain; Immunoglobulin subtype;
P01704	Immunoglobulin lambda variable 2-14 OS=Homo sapiens OX=9606 GN=IGLV2-14 PE=1 SV=2	IGLV2-14	12.597	1.8536	13.3	2	3	1													extracellular	GO:0044700 single organism signaling; GO:0016064 immunoglobulin mediated immune response; GO:0051674 localization of cell; GO:0007166 cell surface receptor signaling pathway; GO:0038094 Fc-gamma receptor signaling pathway; GO:0044699 single-organism process; GO:0006909 phagocytosis; GO:0051234 establishment of localization; GO:0006956 complement activation; GO:0007165 signal transduction; GO:0008…	GO:0070062 extracellular exosome; GO:0043226 organelle; GO:0016020 membrane; GO:0044421 extracellular region part; GO:0044464 cell part; GO:0071944 cell periphery; GO:0031982 vesicle; GO:1903561 extracellular vesicle; GO:0043227 membrane-bounded organelle; GO:0005623 cell; GO:0005576 extracellular region; GO:0043230 extracellular organelle; GO:0005886 plasma membrane;	GO:0004252 serine-type endopeptidase activity; GO:0004175 endopeptidase activity; GO:0008233 peptidase activity; GO:0003824 catalytic activity; GO:0017171 serine hydrolase activity; GO:0005488 binding; GO:0008236 serine-type peptidase activity; GO:0070011 peptidase activity, acting on L-amino acid peptides; GO:0016787 hydrolase activity; GO:0005515 protein binding; GO:0003823 antigen binding;				IPR007110; IPR013783; IPR003599; IPR013106;	Immunoglobulin-like domain; Immunoglobulin-like fold; Immunoglobulin subtype; Immunoglobulin V-set domain;
P01705	Immunoglobulin lambda variable 2-23 OS=Homo sapiens OX=9606 GN=IGLV2-23 PE=1 SV=2	IGLV2-23	11.893	1.9596	14.2	3	7	2	1.641	0.948	1.04	0.346	0.355	1.121	4.502	0.443	0.201	0.66	1.6	0.89794	extracellular	GO:0044700 single organism signaling; GO:0016064 immunoglobulin mediated immune response; GO:0051674 localization of cell; GO:0007166 cell surface receptor signaling pathway; GO:0038094 Fc-gamma receptor signaling pathway; GO:0044699 single-organism process; GO:0006909 phagocytosis; GO:0051234 establishment of localization; GO:0006956 complement activation; GO:0007165 signal transduction; GO:0008…	GO:0016020 membrane; GO:0005623 cell; GO:0044464 cell part; GO:0071944 cell periphery; GO:0005576 extracellular region; GO:0005886 plasma membrane;	GO:0004252 serine-type endopeptidase activity; GO:0004175 endopeptidase activity; GO:0008233 peptidase activity; GO:0003824 catalytic activity; GO:0017171 serine hydrolase activity; GO:0005488 binding; GO:0008236 serine-type peptidase activity; GO:0070011 peptidase activity, acting on L-amino acid peptides; GO:0016787 hydrolase activity; GO:0005515 protein binding; GO:0003823 antigen binding;				IPR007110; IPR013783; IPR003599; IPR013106;	Immunoglobulin-like domain; Immunoglobulin-like fold; Immunoglobulin subtype; Immunoglobulin V-set domain;
P01706	Immunoglobulin lambda variable 2-11 OS=Homo sapiens OX=9606 GN=IGLV2-11 PE=1 SV=2	IGLV2-11	12.644	1.164	6.7	1	6	1	1.94	0.512	1.054	0.641	4.172	0.818	0.845	0.429	0.477	0.429	0.36	0.099923	extracellular	GO:0044700 single organism signaling; GO:0016064 immunoglobulin mediated immune response; GO:0051674 localization of cell; GO:0007166 cell surface receptor signaling pathway; GO:0038094 Fc-gamma receptor signaling pathway; GO:0044699 single-organism process; GO:0006909 phagocytosis; GO:0051234 establishment of localization; GO:0006956 complement activation; GO:0007165 signal transduction; GO:0008…	GO:0070062 extracellular exosome; GO:0043226 organelle; GO:0016020 membrane; GO:0044421 extracellular region part; GO:0044464 cell part; GO:0071944 cell periphery; GO:0031982 vesicle; GO:1903561 extracellular vesicle; GO:0043227 membrane-bounded organelle; GO:0005623 cell; GO:0005576 extracellular region; GO:0043230 extracellular organelle; GO:0005886 plasma membrane;	GO:0004252 serine-type endopeptidase activity; GO:0004175 endopeptidase activity; GO:0008233 peptidase activity; GO:0003824 catalytic activity; GO:0017171 serine hydrolase activity; GO:0005488 binding; GO:0008236 serine-type peptidase activity; GO:0070011 peptidase activity, acting on L-amino acid peptides; GO:0016787 hydrolase activity; GO:0005515 protein binding; GO:0003823 antigen binding;				IPR007110; IPR013783; IPR003599; IPR013106;	Immunoglobulin-like domain; Immunoglobulin-like fold; Immunoglobulin subtype; Immunoglobulin V-set domain;
P01709	Immunoglobulin lambda variable 2-8 OS=Homo sapiens OX=9606 GN=IGLV2-8 PE=1 SV=2	IGLV2-8	12.382	1.1836	6.8	1	6	1	1.266	1.158	1.292	1.424	1.882	0.692	1.453	0.621	0.628	0.615	0.571	0.0111781	extracellular	GO:0044700 single organism signaling; GO:0016064 immunoglobulin mediated immune response; GO:0051674 localization of cell; GO:0007166 cell surface receptor signaling pathway; GO:0038094 Fc-gamma receptor signaling pathway; GO:0044699 single-organism process; GO:0006909 phagocytosis; GO:0051234 establishment of localization; GO:0006956 complement activation; GO:0007165 signal transduction; GO:0008…	GO:0016020 membrane; GO:0005623 cell; GO:0044464 cell part; GO:0071944 cell periphery; GO:0005576 extracellular region; GO:0005886 plasma membrane;	GO:0004252 serine-type endopeptidase activity; GO:0004175 endopeptidase activity; GO:0008233 peptidase activity; GO:0003824 catalytic activity; GO:0017171 serine hydrolase activity; GO:0005488 binding; GO:0008236 serine-type peptidase activity; GO:0070011 peptidase activity, acting on L-amino acid peptides; GO:0016787 hydrolase activity; GO:0005515 protein binding; GO:0003823 antigen binding;				IPR007110; IPR013783; IPR013106; IPR003599;	Immunoglobulin-like domain; Immunoglobulin-like fold; Immunoglobulin V-set domain; Immunoglobulin subtype;
P01714	Immunoglobulin lambda variable 3-19 OS=Homo sapiens OX=9606 GN=IGLV3-19 PE=1 SV=2	IGLV3-19	12.042	129.34	63.4	5	9	5	1.183	1.147	0.854	0.921	1.09	1.007	3.591	0.602	0.456	0.676	1.219	0.77996	extracellular	GO:0044700 single organism signaling; GO:0016064 immunoglobulin mediated immune response; GO:0051674 localization of cell; GO:0007166 cell surface receptor signaling pathway; GO:0038094 Fc-gamma receptor signaling pathway; GO:0044699 single-organism process; GO:0006909 phagocytosis; GO:0051234 establishment of localization; GO:0006956 complement activation; GO:0007165 signal transduction; GO:0008…	GO:0070062 extracellular exosome; GO:0043226 organelle; GO:0016020 membrane; GO:0044421 extracellular region part; GO:0044464 cell part; GO:0071944 cell periphery; GO:0031982 vesicle; GO:1903561 extracellular vesicle; GO:0043227 membrane-bounded organelle; GO:0005623 cell; GO:0005576 extracellular region; GO:0043230 extracellular organelle; GO:0005886 plasma membrane;	GO:0004252 serine-type endopeptidase activity; GO:0004175 endopeptidase activity; GO:0008233 peptidase activity; GO:0003824 catalytic activity; GO:0017171 serine hydrolase activity; GO:0005488 binding; GO:0008236 serine-type peptidase activity; GO:0070011 peptidase activity, acting on L-amino acid peptides; GO:0016787 hydrolase activity; GO:0005515 protein binding; GO:0003823 antigen binding;				IPR007110; IPR013783; IPR013106; IPR003599;	Immunoglobulin-like domain; Immunoglobulin-like fold; Immunoglobulin V-set domain; Immunoglobulin subtype;
P01715	Immunoglobulin lambda variable 3-1 OS=Homo sapiens OX=9606 GN=IGLV3-1 PE=1 SV=2	IGLV3-1	12.296	4.694	19.1	2	4	2	0.418	0.46	0.31	0.107	3.612	0.62	4.736	0.188	0.199	0.332	1.238	0.91404	extracellular	GO:0044700 single organism signaling; GO:0016064 immunoglobulin mediated immune response; GO:0051674 localization of cell; GO:0007166 cell surface receptor signaling pathway; GO:0038094 Fc-gamma receptor signaling pathway; GO:0044699 single-organism process; GO:0006909 phagocytosis; GO:0051234 establishment of localization; GO:0006956 complement activation; GO:0007165 signal transduction; GO:0008…	GO:0016020 membrane; GO:0005623 cell; GO:0044464 cell part; GO:0071944 cell periphery; GO:0005576 extracellular region; GO:0005886 plasma membrane;	GO:0004252 serine-type endopeptidase activity; GO:0004175 endopeptidase activity; GO:0008233 peptidase activity; GO:0003824 catalytic activity; GO:0017171 serine hydrolase activity; GO:0005488 binding; GO:0008236 serine-type peptidase activity; GO:0070011 peptidase activity, acting on L-amino acid peptides; GO:0016787 hydrolase activity; GO:0005515 protein binding; GO:0003823 antigen binding;				IPR007110; IPR013783; IPR003599; IPR013106;	Immunoglobulin-like domain; Immunoglobulin-like fold; Immunoglobulin subtype; Immunoglobulin V-set domain;
P01717	Immunoglobulin lambda variable 3-25 OS=Homo sapiens OX=9606 GN=IGLV3-25 PE=1 SV=2	IGLV3-25	12.011	10.231	26.8	3	6	1	1.019	1.574	0.779	0.834	2.981	0.775	2.01	0.493	0.73	0.431	0.618	0.2015	extracellular	GO:0044700 single organism signaling; GO:0016064 immunoglobulin mediated immune response; GO:0051674 localization of cell; GO:0007166 cell surface receptor signaling pathway; GO:0038094 Fc-gamma receptor signaling pathway; GO:0044699 single-organism process; GO:0006909 phagocytosis; GO:0051234 establishment of localization; GO:0006956 complement activation; GO:0007165 signal transduction; GO:0008…	GO:0016020 membrane; GO:0005615 extracellular space; GO:0044421 extracellular region part; GO:0071944 cell periphery; GO:0031982 vesicle; GO:0005623 cell; GO:0005576 extracellular region; GO:0005886 plasma membrane; GO:0043226 organelle; GO:0070062 extracellular exosome; GO:0072562 blood microparticle; GO:0044464 cell part; GO:1903561 extracellular vesicle; GO:0043227 membrane-bounded organelle; …	GO:0004252 serine-type endopeptidase activity; GO:0004175 endopeptidase activity; GO:0008233 peptidase activity; GO:0003824 catalytic activity; GO:0017171 serine hydrolase activity; GO:0005488 binding; GO:0008236 serine-type peptidase activity; GO:0070011 peptidase activity, acting on L-amino acid peptides; GO:0016787 hydrolase activity; GO:0005515 protein binding; GO:0003823 antigen binding;				IPR007110; IPR013783; IPR013106; IPR003599;	Immunoglobulin-like domain; Immunoglobulin-like fold; Immunoglobulin V-set domain; Immunoglobulin subtype;
P01718	Immunoglobulin lambda variable 3-27 OS=Homo sapiens OX=9606 GN=IGLV3-27 PE=1 SV=2	IGLV3-27	12.165	2.0131	18.6	2	4	1	1.614	1.156	0.968	1.222	0.687	0.921	2.791	1.417	0.492	0.524	1.088	0.7932	extracellular	GO:0044700 single organism signaling; GO:0016064 immunoglobulin mediated immune response; GO:0051674 localization of cell; GO:0007166 cell surface receptor signaling pathway; GO:0038094 Fc-gamma receptor signaling pathway; GO:0044699 single-organism process; GO:0006909 phagocytosis; GO:0051234 establishment of localization; GO:0006956 complement activation; GO:0007165 signal transduction; GO:0008…	GO:0016020 membrane; GO:0005623 cell; GO:0044464 cell part; GO:0071944 cell periphery; GO:0005576 extracellular region; GO:0005886 plasma membrane;	GO:0004252 serine-type endopeptidase activity; GO:0004175 endopeptidase activity; GO:0008233 peptidase activity; GO:0003824 catalytic activity; GO:0017171 serine hydrolase activity; GO:0005488 binding; GO:0008236 serine-type peptidase activity; GO:0070011 peptidase activity, acting on L-amino acid peptides; GO:0016787 hydrolase activity; GO:0005515 protein binding; GO:0003823 antigen binding;				IPR007110; IPR013783; IPR013106; IPR003599;	Immunoglobulin-like domain; Immunoglobulin-like fold; Immunoglobulin V-set domain; Immunoglobulin subtype;
P01721	Immunoglobulin lambda variable 6-57 OS=Homo sapiens OX=9606 GN=IGLV6-57 PE=1 SV=2	IGLV6-57	12.566	44.89	18.8	2	4	2	1.097	0.738	0.821	1.098	1.314	0.774	4.053	0.721	0.532	0.523	1.303	0.84176	extracellular	GO:0044700 single organism signaling; GO:0016064 immunoglobulin mediated immune response; GO:0051674 localization of cell; GO:0007166 cell surface receptor signaling pathway; GO:0038094 Fc-gamma receptor signaling pathway; GO:0044699 single-organism process; GO:0006909 phagocytosis; GO:0051234 establishment of localization; GO:0006956 complement activation; GO:0007165 signal transduction; GO:0008…	GO:0070062 extracellular exosome; GO:0043226 organelle; GO:0016020 membrane; GO:0044421 extracellular region part; GO:0044464 cell part; GO:0071944 cell periphery; GO:0031982 vesicle; GO:1903561 extracellular vesicle; GO:0043227 membrane-bounded organelle; GO:0005623 cell; GO:0005576 extracellular region; GO:0043230 extracellular organelle; GO:0005886 plasma membrane;	GO:0004252 serine-type endopeptidase activity; GO:0004175 endopeptidase activity; GO:0008233 peptidase activity; GO:0003824 catalytic activity; GO:0017171 serine hydrolase activity; GO:0005488 binding; GO:0008236 serine-type peptidase activity; GO:0070011 peptidase activity, acting on L-amino acid peptides; GO:0016787 hydrolase activity; GO:0005515 protein binding; GO:0003823 antigen binding;	K06553	VPREB, CD179a; pre-B lymphocyte gene		IPR007110; IPR013783; IPR003599; IPR013106;	Immunoglobulin-like domain; Immunoglobulin-like fold; Immunoglobulin subtype; Immunoglobulin V-set domain;
P01742	Immunoglobulin heavy variable 1-69 OS=Homo sapiens OX=9606 GN=IGHV1-69 PE=1 SV=2	IGHV1-69	12.659	1.8429	20.5	2	8	1	0.938	2.012	0.787	0.741	0.917	1.041	3.322	0.681	0.66	0.664	1.18	0.99036	extracellular	GO:0044700 single organism signaling; GO:0016064 immunoglobulin mediated immune response; GO:0051674 localization of cell; GO:0007166 cell surface receptor signaling pathway; GO:0038094 Fc-gamma receptor signaling pathway; GO:0044699 single-organism process; GO:0006909 phagocytosis; GO:0051234 establishment of localization; GO:0006956 complement activation; GO:0007165 signal transduction; GO:0008…	GO:0016020 membrane; GO:0005623 cell; GO:0044464 cell part; GO:0071944 cell periphery; GO:0005576 extracellular region; GO:0005886 plasma membrane;	GO:0004252 serine-type endopeptidase activity; GO:0004175 endopeptidase activity; GO:0008233 peptidase activity; GO:0003824 catalytic activity; GO:0017171 serine hydrolase activity; GO:0005488 binding; GO:0008236 serine-type peptidase activity; GO:0070011 peptidase activity, acting on L-amino acid peptides; GO:0016787 hydrolase activity; GO:0005515 protein binding; GO:0003823 antigen binding;				IPR007110; IPR013783; IPR013106;	Immunoglobulin-like domain; Immunoglobulin-like fold; Immunoglobulin V-set domain;
P01743	Immunoglobulin heavy variable 1-46 OS=Homo sapiens OX=9606 GN=IGHV1-46 PE=1 SV=2	IGHV1-46	12.933	5.823	22.2	2	9	1													extracellular	GO:0044700 single organism signaling; GO:0016064 immunoglobulin mediated immune response; GO:0051674 localization of cell; GO:0007166 cell surface receptor signaling pathway; GO:0038094 Fc-gamma receptor signaling pathway; GO:0044699 single-organism process; GO:0006909 phagocytosis; GO:0051234 establishment of localization; GO:0006956 complement activation; GO:0007165 signal transduction; GO:0008…	GO:0016020 membrane; GO:0005623 cell; GO:0044464 cell part; GO:0071944 cell periphery; GO:0005576 extracellular region; GO:0005886 plasma membrane;	GO:0004252 serine-type endopeptidase activity; GO:0004175 endopeptidase activity; GO:0008233 peptidase activity; GO:0003824 catalytic activity; GO:0017171 serine hydrolase activity; GO:0005488 binding; GO:0008236 serine-type peptidase activity; GO:0070011 peptidase activity, acting on L-amino acid peptides; GO:0016787 hydrolase activity; GO:0005515 protein binding; GO:0003823 antigen binding;				IPR007110; IPR013783; IPR013106;	Immunoglobulin-like domain; Immunoglobulin-like fold; Immunoglobulin V-set domain;
P01766	Immunoglobulin heavy variable 3-13 OS=Homo sapiens OX=9606 GN=IGHV3-13 PE=1 SV=2	IGHV3-13	12.506	4.3997	19	2	16	1	2.687	1.925	1.094	1.051	1.203	1.09	1.605	0.33	0.502	0.531	0.51	0.053843	extracellular	GO:0044700 single organism signaling; GO:0016064 immunoglobulin mediated immune response; GO:0051674 localization of cell; GO:0007166 cell surface receptor signaling pathway; GO:0038094 Fc-gamma receptor signaling pathway; GO:0044699 single-organism process; GO:0006909 phagocytosis; GO:0051234 establishment of localization; GO:0006956 complement activation; GO:0007165 signal transduction; GO:0008…	GO:0016020 membrane; GO:0005615 extracellular space; GO:0044421 extracellular region part; GO:0071944 cell periphery; GO:0031982 vesicle; GO:0005623 cell; GO:0005576 extracellular region; GO:0005886 plasma membrane; GO:0043226 organelle; GO:0070062 extracellular exosome; GO:0072562 blood microparticle; GO:0044464 cell part; GO:1903561 extracellular vesicle; GO:0043227 membrane-bounded organelle; …	GO:0004252 serine-type endopeptidase activity; GO:0004175 endopeptidase activity; GO:0008233 peptidase activity; GO:0003824 catalytic activity; GO:0017171 serine hydrolase activity; GO:0005488 binding; GO:0008236 serine-type peptidase activity; GO:0070011 peptidase activity, acting on L-amino acid peptides; GO:0016787 hydrolase activity; GO:0005515 protein binding; GO:0003823 antigen binding;	K06856	IGH; immunoglobulin heavy chain	hsa04020 Calcium signaling pathway - Homo sapiens (human); hsa04064 NF-kappa B signaling pathway - Homo sapiens (human); hsa04072 Phospholipase D signaling pathway - Homo sapiens (human); hsa04145 Phagosome - Homo sapiens (human); hsa04151 PI3K-Akt signaling pathway - Homo sapiens (human); hsa04640 Hematopoietic cell lineage - Homo sapiens (human); hsa04650 Natural killer cell mediated cytotoxici…	IPR007110; IPR013783; IPR013106;	Immunoglobulin-like domain; Immunoglobulin-like fold; Immunoglobulin V-set domain;
P01780	Immunoglobulin heavy variable 3-7 OS=Homo sapiens OX=9606 GN=IGHV3-7 PE=1 SV=2	IGHV3-7	12.943	11.951	32.5	4	38	2	2.204	1.173	1.335	1.621	1.283	0.753	0.493	0.589	0.9	0.588	0.436	0.00068166	extracellular	GO:0044700 single organism signaling; GO:0016064 immunoglobulin mediated immune response; GO:0051674 localization of cell; GO:0007166 cell surface receptor signaling pathway; GO:0038094 Fc-gamma receptor signaling pathway; GO:0044699 single-organism process; GO:0006909 phagocytosis; GO:0051234 establishment of localization; GO:0006956 complement activation; GO:0007165 signal transduction; GO:0008…	GO:0070062 extracellular exosome; GO:0043226 organelle; GO:0016020 membrane; GO:0044421 extracellular region part; GO:0044464 cell part; GO:0071944 cell periphery; GO:0031982 vesicle; GO:1903561 extracellular vesicle; GO:0043227 membrane-bounded organelle; GO:0005623 cell; GO:0005576 extracellular region; GO:0043230 extracellular organelle; GO:0005886 plasma membrane;	GO:0004252 serine-type endopeptidase activity; GO:0004175 endopeptidase activity; GO:0008233 peptidase activity; GO:0003824 catalytic activity; GO:0017171 serine hydrolase activity; GO:0005488 binding; GO:0008236 serine-type peptidase activity; GO:0070011 peptidase activity, acting on L-amino acid peptides; GO:0016787 hydrolase activity; GO:0005515 protein binding; GO:0003823 antigen binding;	K06856	IGH; immunoglobulin heavy chain	hsa04020 Calcium signaling pathway - Homo sapiens (human); hsa04064 NF-kappa B signaling pathway - Homo sapiens (human); hsa04072 Phospholipase D signaling pathway - Homo sapiens (human); hsa04145 Phagosome - Homo sapiens (human); hsa04151 PI3K-Akt signaling pathway - Homo sapiens (human); hsa04640 Hematopoietic cell lineage - Homo sapiens (human); hsa04650 Natural killer cell mediated cytotoxici…	IPR007110; IPR013783; IPR013106;	Immunoglobulin-like domain; Immunoglobulin-like fold; Immunoglobulin V-set domain;
P01814	Immunoglobulin heavy variable 2-70 OS=Homo sapiens OX=9606 GN=IGHV2-70 PE=1 SV=2	IGHV2-70	13.26	1.7825	12.6	2	2	2	2.861	0.968	1.184	0.951	2.055	1.533	0.877	0.453	0.287	0.667	0.476	0.056618	extracellular	GO:0044700 single organism signaling; GO:0016064 immunoglobulin mediated immune response; GO:0051674 localization of cell; GO:0007166 cell surface receptor signaling pathway; GO:0038094 Fc-gamma receptor signaling pathway; GO:0044699 single-organism process; GO:0006909 phagocytosis; GO:0051234 establishment of localization; GO:0006956 complement activation; GO:0007165 signal transduction; GO:0008…	GO:0016020 membrane; GO:0005623 cell; GO:0044464 cell part; GO:0071944 cell periphery; GO:0005576 extracellular region; GO:0005886 plasma membrane;	GO:0004252 serine-type endopeptidase activity; GO:0004175 endopeptidase activity; GO:0008233 peptidase activity; GO:0003824 catalytic activity; GO:0017171 serine hydrolase activity; GO:0005488 binding; GO:0008236 serine-type peptidase activity; GO:0070011 peptidase activity, acting on L-amino acid peptides; GO:0016787 hydrolase activity; GO:0005515 protein binding; GO:0003823 antigen binding;	K06856	IGH; immunoglobulin heavy chain	hsa04020 Calcium signaling pathway - Homo sapiens (human); hsa04064 NF-kappa B signaling pathway - Homo sapiens (human); hsa04072 Phospholipase D signaling pathway - Homo sapiens (human); hsa04145 Phagosome - Homo sapiens (human); hsa04151 PI3K-Akt signaling pathway - Homo sapiens (human); hsa04640 Hematopoietic cell lineage - Homo sapiens (human); hsa04650 Natural killer cell mediated cytotoxici…	IPR007110; IPR013783; IPR013106;	Immunoglobulin-like domain; Immunoglobulin-like fold; Immunoglobulin V-set domain;
P01817	Immunoglobulin heavy variable 2-5 OS=Homo sapiens OX=9606 GN=IGHV2-5 PE=1 SV=2	IGHV2-5	13.231	6.0224	19.3	1	1	1	1.395	1.014	1.291	1.297	1.385	0.925	1.252	1.226	0.741	0.965	0.801	0.072262	extracellular	GO:0044700 single organism signaling; GO:0016064 immunoglobulin mediated immune response; GO:0051674 localization of cell; GO:0007166 cell surface receptor signaling pathway; GO:0038094 Fc-gamma receptor signaling pathway; GO:0044699 single-organism process; GO:0006909 phagocytosis; GO:0051234 establishment of localization; GO:0006956 complement activation; GO:0007165 signal transduction; GO:0008…	GO:0016020 membrane; GO:0005623 cell; GO:0044464 cell part; GO:0071944 cell periphery; GO:0005576 extracellular region; GO:0005886 plasma membrane;	GO:0004252 serine-type endopeptidase activity; GO:0004175 endopeptidase activity; GO:0008233 peptidase activity; GO:0003824 catalytic activity; GO:0017171 serine hydrolase activity; GO:0005488 binding; GO:0008236 serine-type peptidase activity; GO:0070011 peptidase activity, acting on L-amino acid peptides; GO:0016787 hydrolase activity; GO:0005515 protein binding; GO:0003823 antigen binding;	K06856	IGH; immunoglobulin heavy chain	hsa04020 Calcium signaling pathway - Homo sapiens (human); hsa04064 NF-kappa B signaling pathway - Homo sapiens (human); hsa04072 Phospholipase D signaling pathway - Homo sapiens (human); hsa04145 Phagosome - Homo sapiens (human); hsa04151 PI3K-Akt signaling pathway - Homo sapiens (human); hsa04640 Hematopoietic cell lineage - Homo sapiens (human); hsa04650 Natural killer cell mediated cytotoxici…	IPR007110; IPR013783; IPR013106;	Immunoglobulin-like domain; Immunoglobulin-like fold; Immunoglobulin V-set domain;
P01833	Polymeric immunoglobulin receptor OS=Homo sapiens OX=9606 GN=PIGR PE=1 SV=4	PIGR	83.283	190.41	20.8	14	29	14	0.757	0.483	0.64	0.704	0.679	1.342	1.563	0.696	1.561	2.303	2.288	0.0063418	plasma membrane	GO:0044700 single organism signaling; GO:0009593 detection of chemical stimulus; GO:0002386 immune response in mucosal-associated lymphoid tissue; GO:0065008 regulation of biological quality; GO:0045321 leukocyte activation; GO:0007166 cell surface receptor signaling pathway; GO:0002414 immunoglobulin transcytosis in epithelial cells; GO:0044699 single-organism process; GO:0051668 localization wi…	GO:0016020 membrane; GO:0005615 extracellular space; GO:0044421 extracellular region part; GO:0031090 organelle membrane; GO:0031410 cytoplasmic vesicle; GO:0071944 cell periphery; GO:0005737 cytoplasm; GO:0031982 vesicle; GO:0044433 cytoplasmic vesicle part; GO:0031224 intrinsic component of membrane; GO:0032991 macromolecular complex; GO:0044424 intracellular part; GO:0005887 integral component…	GO:0038023 signaling receptor activity; GO:0060089 molecular transducer activity; GO:0004872 receptor activity; GO:0005488 binding; GO:0019763 immunoglobulin receptor activity; GO:0005515 protein binding; GO:0004888 transmembrane signaling receptor activity; GO:0004871 signal transducer activity; GO:0001792 polymeric immunoglobulin receptor activity; GO:0099600 transmembrane receptor activity;	K13073	PIGR; polymeric immunoglobulin receptor	hsa04672 Intestinal immune network for IgA production - Homo sapiens (human);	IPR007110; IPR013783; IPR003599; IPR013106;	Immunoglobulin-like domain; Immunoglobulin-like fold; Immunoglobulin subtype; Immunoglobulin V-set domain;
P01834	Immunoglobulin kappa constant OS=Homo sapiens OX=9606 GN=IGKC PE=1 SV=2	IGKC	11.765	108.45	82.2	7	120	2	2.561	1.962	1.326	1.402	1.366	0.817	0.66	0.403	0.602	0.724	0.372	0.0005388	extracellular	GO:0044700 single organism signaling; GO:0002694 regulation of leukocyte activation; GO:0016064 immunoglobulin mediated immune response; GO:0065008 regulation of biological quality; GO:0051674 localization of cell; GO:0007166 cell surface receptor signaling pathway; GO:0038094 Fc-gamma receptor signaling pathway; GO:0098542 defense response to other organism; GO:0044699 single-organism process; G…	GO:0016020 membrane; GO:0005615 extracellular space; GO:0044421 extracellular region part; GO:0009897 external side of plasma membrane; GO:0071944 cell periphery; GO:0042571 immunoglobulin complex, circulating; GO:0031982 vesicle; GO:0019814 immunoglobulin complex; GO:0032991 macromolecular complex; GO:0005623 cell; GO:0005576 extracellular region; GO:0005886 plasma membrane; GO:0070062 extracell…	GO:0004252 serine-type endopeptidase activity; GO:0004175 endopeptidase activity; GO:0008233 peptidase activity; GO:0005102 receptor binding; GO:0003824 catalytic activity; GO:0017171 serine hydrolase activity; GO:0005488 binding; GO:0008236 serine-type peptidase activity; GO:0070011 peptidase activity, acting on L-amino acid peptides; GO:0034987 immunoglobulin receptor binding; GO:0016787 hydrol…				IPR007110; IPR013783; IPR003597;	Immunoglobulin-like domain; Immunoglobulin-like fold; Immunoglobulin C1-set;
P01859	Immunoglobulin heavy constant gamma 2 OS=Homo sapiens OX=9606 GN=IGHG2 PE=1 SV=2	IGHG2	35.9	200.59	55.2	16	89	7	0.5	3.411	1.706	0.652	1.678	0.805	0.545	0.301	0.96	0.86	0.437	0.137957	mitochondria	GO:0044700 single organism signaling; GO:0002694 regulation of leukocyte activation; GO:0016064 immunoglobulin mediated immune response; GO:0007166 cell surface receptor signaling pathway; GO:0038094 Fc-gamma receptor signaling pathway; GO:0098542 defense response to other organism; GO:0044699 single-organism process; GO:0051249 regulation of lymphocyte activation; GO:0009607 response to biotic s…	GO:0016020 membrane; GO:0005615 extracellular space; GO:0044421 extracellular region part; GO:0009897 external side of plasma membrane; GO:0071944 cell periphery; GO:0042571 immunoglobulin complex, circulating; GO:0031982 vesicle; GO:0019814 immunoglobulin complex; GO:0032991 macromolecular complex; GO:0005623 cell; GO:0005576 extracellular region; GO:0005886 plasma membrane; GO:0070062 extracell…	GO:0004252 serine-type endopeptidase activity; GO:0004175 endopeptidase activity; GO:0008233 peptidase activity; GO:0005102 receptor binding; GO:0003824 catalytic activity; GO:0017171 serine hydrolase activity; GO:0005488 binding; GO:0008236 serine-type peptidase activity; GO:0070011 peptidase activity, acting on L-amino acid peptides; GO:0034987 immunoglobulin receptor binding; GO:0016787 hydrol…				IPR007110; IPR013783; IPR003597;	Immunoglobulin-like domain; Immunoglobulin-like fold; Immunoglobulin C1-set;
P01860	Immunoglobulin heavy constant gamma 3 OS=Homo sapiens OX=9606 GN=IGHG3 PE=1 SV=2	IGHG3	41.287	172.52	46.4	15	103	6	0.763	1.435	0.812	0.774	1.035	0.943	2.464	0.513	0.898	1.443	1.299	0.60574	extracellular	GO:0044700 single organism signaling; GO:0002694 regulation of leukocyte activation; GO:0016064 immunoglobulin mediated immune response; GO:0065008 regulation of biological quality; GO:0007166 cell surface receptor signaling pathway; GO:0038094 Fc-gamma receptor signaling pathway; GO:0098542 defense response to other organism; GO:0044699 single-organism process; GO:0051249 regulation of lymphocyt…	GO:0016020 membrane; GO:0005615 extracellular space; GO:0044421 extracellular region part; GO:0009897 external side of plasma membrane; GO:0071944 cell periphery; GO:0042571 immunoglobulin complex, circulating; GO:0031982 vesicle; GO:0019814 immunoglobulin complex; GO:0032991 macromolecular complex; GO:0005623 cell; GO:0005576 extracellular region; GO:0005886 plasma membrane; GO:0070062 extracell…	GO:0004252 serine-type endopeptidase activity; GO:0004175 endopeptidase activity; GO:0008233 peptidase activity; GO:0005102 receptor binding; GO:0003824 catalytic activity; GO:0017171 serine hydrolase activity; GO:0005488 binding; GO:0008236 serine-type peptidase activity; GO:0070011 peptidase activity, acting on L-amino acid peptides; GO:0034987 immunoglobulin receptor binding; GO:0016787 hydrol…				IPR007110; IPR013783; IPR003597;	Immunoglobulin-like domain; Immunoglobulin-like fold; Immunoglobulin C1-set;
P01861	Immunoglobulin heavy constant gamma 4 OS=Homo sapiens OX=9606 GN=IGHG4 PE=1 SV=1	IGHG4	35.94	54.019	38.2	9	63	5	0.557	5.823	0.721	0.631	0.846	0.614	1.091	0.472	0.545	0.901	0.422	0.3937	mitochondria	GO:0044700 single organism signaling; GO:0002694 regulation of leukocyte activation; GO:0016064 immunoglobulin mediated immune response; GO:0007166 cell surface receptor signaling pathway; GO:0038094 Fc-gamma receptor signaling pathway; GO:0098542 defense response to other organism; GO:0044699 single-organism process; GO:0051249 regulation of lymphocyte activation; GO:0009607 response to biotic s…	GO:0016020 membrane; GO:0005615 extracellular space; GO:0044421 extracellular region part; GO:0009897 external side of plasma membrane; GO:0071944 cell periphery; GO:0042571 immunoglobulin complex, circulating; GO:0031982 vesicle; GO:0019814 immunoglobulin complex; GO:0032991 macromolecular complex; GO:0005623 cell; GO:0005576 extracellular region; GO:0005886 plasma membrane; GO:0070062 extracell…	GO:0004252 serine-type endopeptidase activity; GO:0004175 endopeptidase activity; GO:0008233 peptidase activity; GO:0005102 receptor binding; GO:0003824 catalytic activity; GO:0017171 serine hydrolase activity; GO:0005488 binding; GO:0008236 serine-type peptidase activity; GO:0070011 peptidase activity, acting on L-amino acid peptides; GO:0034987 immunoglobulin receptor binding; GO:0016787 hydrol…				IPR007110; IPR013783; IPR003597;	Immunoglobulin-like domain; Immunoglobulin-like fold; Immunoglobulin C1-set;
P01871	Immunoglobulin heavy constant mu OS=Homo sapiens OX=9606 GN=IGHM PE=1 SV=4	IGHM	49.439	323.31	48.8	25	628	10	2.296	0.899	1.4	1.639	1.393	0.917	1.389	0.462	0.52	0.492	0.496	0.020662	nucleus	GO:0044700 single organism signaling; GO:0002694 regulation of leukocyte activation; GO:0016064 immunoglobulin mediated immune response; GO:0051674 localization of cell; GO:0007166 cell surface receptor signaling pathway; GO:0098542 defense response to other organism; GO:0044699 single-organism process; GO:0051249 regulation of lymphocyte activation; GO:0009607 response to biotic stimulus; GO:005…	GO:0016020 membrane; GO:0071756 pentameric IgM immunoglobulin complex; GO:0044421 extracellular region part; GO:0005615 extracellular space; GO:0009897 external side of plasma membrane; GO:0071944 cell periphery; GO:0042571 immunoglobulin complex, circulating; GO:0031982 vesicle; GO:0019814 immunoglobulin complex; GO:0031224 intrinsic component of membrane; GO:0032991 macromolecular complex; GO:0…	GO:0005515 protein binding; GO:0003823 antigen binding; GO:0005488 binding;	K06752	MHC2; major histocompatibility complex, class II	hsa04145 Phagosome - Homo sapiens (human); hsa04514 Cell adhesion molecules (CAMs) - Homo sapiens (human); hsa04612 Antigen processing and presentation - Homo sapiens (human); hsa04640 Hematopoietic cell lineage - Homo sapiens (human); hsa04658 Th1 and Th2 cell differentiation - Homo sapiens (human); hsa04659 Th17 cell differentiation - Homo sapiens (human); hsa04672 Intestinal immune network for…	IPR007110; IPR013783; IPR003597;	Immunoglobulin-like domain; Immunoglobulin-like fold; Immunoglobulin C1-set;
P01876	Immunoglobulin heavy constant alpha 1 OS=Homo sapiens OX=9606 GN=IGHA1 PE=1 SV=2	IGHA1	37.654	323.31	43.6	14	130	7	2.479	1.064	0.997	1.443	0.795	1.02	0.738	1.069	0.974	1.005	0.709	0.23084	extracellular	GO:0044700 single organism signaling; GO:0002694 regulation of leukocyte activation; GO:0016064 immunoglobulin mediated immune response; GO:0065008 regulation of biological quality; GO:0051674 localization of cell; GO:0007166 cell surface receptor signaling pathway; GO:0098542 defense response to other organism; GO:0060263 regulation of respiratory burst; GO:0044699 single-organism process; GO:00…	GO:0016020 membrane; GO:0005615 extracellular space; GO:0044421 extracellular region part; GO:0009897 external side of plasma membrane; GO:0071944 cell periphery; GO:0042571 immunoglobulin complex, circulating; GO:0031982 vesicle; GO:0032991 macromolecular complex; GO:0005623 cell; GO:0071746 IgA immunoglobulin complex, circulating; GO:0070062 extracellular exosome; GO:0071750 dimeric IgA immunog…	GO:0005515 protein binding; GO:0003823 antigen binding; GO:0005488 binding;	K06551	SIRPA_B1_G, CD172; signal-regulatory protein alpha/beta1/gamma	hsa04380 Osteoclast differentiation - Homo sapiens (human);	IPR007110; IPR013783; IPR003597;	Immunoglobulin-like domain; Immunoglobulin-like fold; Immunoglobulin C1-set;
P01903	HLA class II histocompatibility antigen, DR alpha chain OS=Homo sapiens OX=9606 GN=HLA-DRA PE=1 SV=1	HLA-DRA	28.607	3.5407	7.9	2	2	2	1.6	0.956	1.012	1.43	1.11	1.274	0.817	0.84	0.978	1.361	0.863	0.3331	extracellular	GO:0050863 regulation of T cell activation; GO:0044085 cellular component biogenesis; GO:0044700 single organism signaling; GO:0002694 regulation of leukocyte activation; GO:0007166 cell surface receptor signaling pathway; GO:0071346 cellular response to interferon-gamma; GO:0044699 single-organism process; GO:0031294 lymphocyte costimulation; GO:0044764 multi-organism cellular process; GO:005124…	GO:0016020 membrane; GO:0044421 extracellular region part; GO:0045334 clathrin-coated endocytic vesicle; GO:0031090 organelle membrane; GO:0005737 cytoplasm; GO:0044433 cytoplasmic vesicle part; GO:0032991 macromolecular complex; GO:0032588 trans-Golgi network membrane; GO:0005887 integral component of plasma membrane; GO:0005623 cell; GO:0044422 organelle part; GO:0005765 lysosomal membrane; GO:…	GO:0038023 signaling receptor activity; GO:0044877 macromolecular complex binding; GO:0005515 protein binding; GO:0033218 amide binding; GO:0004888 transmembrane signaling receptor activity; GO:0004871 signal transducer activity; GO:0032395 MHC class II receptor activity; GO:0003823 antigen binding; GO:0060089 molecular transducer activity; GO:0004872 receptor activity; GO:0042277 peptide binding…	K06752	MHC2; major histocompatibility complex, class II	hsa04145 Phagosome - Homo sapiens (human); hsa04514 Cell adhesion molecules (CAMs) - Homo sapiens (human); hsa04612 Antigen processing and presentation - Homo sapiens (human); hsa04640 Hematopoietic cell lineage - Homo sapiens (human); hsa04658 Th1 and Th2 cell differentiation - Homo sapiens (human); hsa04659 Th17 cell differentiation - Homo sapiens (human); hsa04672 Intestinal immune network for…	IPR007110; IPR001003; IPR013783; IPR014745; IPR011162; IPR032431; IPR003597;	Immunoglobulin-like domain; MHC class II, alpha chain, N-terminal; Immunoglobulin-like fold; MHC class II, alpha/beta chain, N-terminal; MHC classes I/II-like antigen recognition protein; Immunoglobulin C1-set, C-terminal extension; Immunoglobulin C1-set;
P01920	HLA class II histocompatibility antigen, DQ beta 1 chain OS=Homo sapiens OX=9606 GN=HLA-DQB1 PE=1 SV=2	HLA-DQB1	29.991	2.244	8.4	2	3	2	2.563	0.974	0.793	1.646	3.155	0.752	0.462	0.228	0.319	0.418	0.239	0.0032592	mitochondria	GO:0044700 single organism signaling; GO:0050863 regulation of T cell activation; GO:0002694 regulation of leukocyte activation; GO:0016064 immunoglobulin mediated immune response; GO:0007166 cell surface receptor signaling pathway; GO:0071346 cellular response to interferon-gamma; GO:0044699 single-organism process; GO:0031294 lymphocyte costimulation; GO:0051249 regulation of lymphocyte activat…	GO:0016020 membrane; GO:0045334 clathrin-coated endocytic vesicle; GO:0031090 organelle membrane; GO:0005737 cytoplasm; GO:0044433 cytoplasmic vesicle part; GO:0032991 macromolecular complex; GO:0032588 trans-Golgi network membrane; GO:0005623 cell; GO:0044422 organelle part; GO:0005765 lysosomal membrane; GO:0042613 MHC class II protein complex; GO:0030136 clathrin-coated vesicle; GO:0005622 int…	GO:0038023 signaling receptor activity; GO:0060089 molecular transducer activity; GO:0004872 receptor activity; GO:0042277 peptide binding; GO:0005488 binding; GO:0005515 protein binding; GO:0042605 peptide antigen binding; GO:0033218 amide binding; GO:0004888 transmembrane signaling receptor activity; GO:0004871 signal transducer activity; GO:0032395 MHC class II receptor activity; GO:0003823 an…	K06752	MHC2; major histocompatibility complex, class II	hsa04145 Phagosome - Homo sapiens (human); hsa04514 Cell adhesion molecules (CAMs) - Homo sapiens (human); hsa04612 Antigen processing and presentation - Homo sapiens (human); hsa04640 Hematopoietic cell lineage - Homo sapiens (human); hsa04658 Th1 and Th2 cell differentiation - Homo sapiens (human); hsa04659 Th17 cell differentiation - Homo sapiens (human); hsa04672 Intestinal immune network for…	IPR007110; IPR013783; IPR014745; IPR011162; IPR000353; IPR003597;	Immunoglobulin-like domain; Immunoglobulin-like fold; MHC class II, alpha/beta chain, N-terminal; MHC classes I/II-like antigen recognition protein; MHC class II, beta chain, N-terminal; Immunoglobulin C1-set;
P02042	Hemoglobin subunit delta OS=Homo sapiens OX=9606 GN=HBD PE=1 SV=2	HBD	16.055	34.599	55.1	8	37	3	1.748	1.119	0.812	0.853	0.645	3.48	0.941	0.562	0.537	0.698	1.201	0.9052	cytoplasm	GO:0015671 oxygen transport; GO:0044707 single-multicellular organism process; GO:0007596 blood coagulation; GO:0065008 regulation of biological quality; GO:0015669 gas transport; GO:0050878 regulation of body fluid levels; GO:0006950 response to stress; GO:0044699 single-organism process; GO:0050896 response to stimulus; GO:0032501 multicellular organismal process; GO:0007599 hemostasis; GO:0051…	GO:0072562 blood microparticle; GO:0044421 extracellular region part; GO:0005615 extracellular space; GO:0044464 cell part; GO:0005622 intracellular; GO:0005833 hemoglobin complex; GO:0005737 cytoplasm; GO:0032991 macromolecular complex; GO:0044445 cytosolic part; GO:0044424 intracellular part; GO:0043234 protein complex; GO:0005623 cell; GO:0005829 cytosol; GO:0005576 extracellular region; GO:00…	GO:0097159 organic cyclic compound binding; GO:1901363 heterocyclic compound binding; GO:0020037 heme binding; GO:0005506 iron ion binding; GO:0046914 transition metal ion binding; GO:0019825 oxygen binding; GO:0005488 binding; GO:0043167 ion binding; GO:0022892 substrate-specific transporter activity; GO:0046872 metal ion binding; GO:0043169 cation binding; GO:0005515 protein binding; GO:0005344…	K16151	HBD; hemoglobin subunit delta		IPR009050; IPR000971; IPR012292;	Globin-like; Globin; Globin/Protoglobin;	C	KOG3378	Globins and related hemoproteins
P02452	Collagen alpha-1(I) chain OS=Homo sapiens OX=9606 GN=COL1A1 PE=1 SV=5	COL1A1	138.94	65.252	11.7	15	26	15	0.511	0.525	0.373	0.466	0.536	4.491	0.929	0.758	1.141	1.622	3.708	0.027144	extracellular	GO:0044700 single organism signaling; GO:0044085 cellular component biogenesis; GO:0030199 collagen fibril organization; GO:0043009 chordate embryonic development; GO:0009891 positive regulation of biosynthetic process; GO:0046683 response to organophosphorus; GO:0008152 metabolic process; GO:0065003 macromolecular complex assembly; GO:0060343 trabecula formation; GO:0090263 positive regulation o…	GO:0005584 collagen type I trimer; GO:0005783 endoplasmic reticulum; GO:0005615 extracellular space; GO:0098643 banded collagen fibril; GO:0044421 extracellular region part; GO:0031410 cytoplasmic vesicle; GO:0031982 vesicle; GO:0005737 cytoplasm; GO:0005583 fibrillar collagen trimer; GO:0032991 macromolecular complex; GO:0099512 supramolecular fiber; GO:0044424 intracellular part; GO:0099080 sup…	GO:0005201 extracellular matrix structural constituent; GO:0042802 identical protein binding; GO:0019838 growth factor binding; GO:0005488 binding; GO:0043167 ion binding; GO:0048407 platelet-derived growth factor binding; GO:0046872 metal ion binding; GO:0043169 cation binding; GO:0005515 protein binding; GO:0005198 structural molecule activity;	K06236	COL1A; collagen, type I, alpha	hsa04151 PI3K-Akt signaling pathway - Homo sapiens (human); hsa04510 Focal adhesion - Homo sapiens (human); hsa04512 ECM-receptor interaction - Homo sapiens (human); hsa04611 Platelet activation - Homo sapiens (human); hsa04926 Relaxin signaling pathway - Homo sapiens (human); hsa04933 AGE-RAGE signaling pathway in diabetic complications - Homo sapiens (human); hsa04974 Protein digestion and abso…	IPR001007; IPR000885;	VWFC domain; Fibrillar collagen, C-terminal;	W	KOG3544	Collagens (type IV and type XIII), and related proteins
P02458	Collagen alpha-1(II) chain OS=Homo sapiens OX=9606 GN=COL2A1 PE=1 SV=3	COL2A1	141.78	3.2652	1.3	2	2	2	0.697	1.008	1.075	2.385	0.683	1.022	0.923	1.76	0.324	1.446	0.936	0.81082	extracellular	GO:0065008 regulation of biological quality; GO:0010941 regulation of cell death; GO:0030199 collagen fibril organization; GO:0007601 visual perception; GO:0043009 chordate embryonic development; GO:0044237 cellular metabolic process; GO:0050877 neurological system process; GO:0008152 metabolic process; GO:0035107 appendage morphogenesis; GO:0007507 heart development; GO:0048562 embryonic organ m…	GO:0005783 endoplasmic reticulum; GO:0098643 banded collagen fibril; GO:0005615 extracellular space; GO:0044421 extracellular region part; GO:0005737 cytoplasm; GO:0005583 fibrillar collagen trimer; GO:0032991 macromolecular complex; GO:0099512 supramolecular fiber; GO:0044424 intracellular part; GO:0099080 supramolecular complex; GO:0005623 cell; GO:0044420 extracellular matrix component; GO:004…	GO:0005201 extracellular matrix structural constituent; GO:0042802 identical protein binding; GO:0019838 growth factor binding; GO:0005488 binding; GO:0043167 ion binding; GO:0048407 platelet-derived growth factor binding; GO:0046872 metal ion binding; GO:0043169 cation binding; GO:0030020 extracellular matrix structural constituent conferring tensile strength; GO:0005515 protein binding; GO:0005…	K19719	COL2A; collagen, type II, alpha	hsa04151 PI3K-Akt signaling pathway - Homo sapiens (human); hsa04510 Focal adhesion - Homo sapiens (human); hsa04512 ECM-receptor interaction - Homo sapiens (human); hsa04974 Protein digestion and absorption - Homo sapiens (human); hsa05165 Human papillomavirus infection - Homo sapiens (human);	IPR001007; IPR000885;	VWFC domain; Fibrillar collagen, C-terminal;	W	KOG3544	Collagens (type IV and type XIII), and related proteins
P02461	Collagen alpha-1(III) chain OS=Homo sapiens OX=9606 GN=COL3A1 PE=1 SV=4	COL3A1	138.56	28.216	5.7	7	10	7	0.545	0.697	0.395	0.884	0.674	2.956	1.169	1.23	1.238	1.571	2.555	0.0033409	extracellular	GO:0044700 single organism signaling; GO:0065008 regulation of biological quality; GO:0007596 blood coagulation; GO:0030199 collagen fibril organization; GO:0007166 cell surface receptor signaling pathway; GO:0007420 brain development; GO:0060415 muscle tissue morphogenesis; GO:0021987 cerebral cortex development; GO:0044237 cellular metabolic process; GO:0021537 telencephalon development; GO:002…	GO:0098643 banded collagen fibril; GO:0005783 endoplasmic reticulum; GO:0005615 extracellular space; GO:0044421 extracellular region part; GO:0005737 cytoplasm; GO:0005583 fibrillar collagen trimer; GO:0032991 macromolecular complex; GO:0099512 supramolecular fiber; GO:0044424 intracellular part; GO:0099080 supramolecular complex; GO:0005623 cell; GO:0044420 extracellular matrix component; GO:004…	GO:0005102 receptor binding; GO:0019838 growth factor binding; GO:0043167 ion binding; GO:0044877 macromolecular complex binding; GO:0048407 platelet-derived growth factor binding; GO:0005515 protein binding; GO:0005178 integrin binding; GO:0050839 cell adhesion molecule binding; GO:0005201 extracellular matrix structural constituent; GO:0005488 binding; GO:0043169 cation binding; GO:0046872 meta…	K19720	COL3A; collagen, type III, alpha	hsa04611 Platelet activation - Homo sapiens (human); hsa04926 Relaxin signaling pathway - Homo sapiens (human); hsa04933 AGE-RAGE signaling pathway in diabetic complications - Homo sapiens (human); hsa04974 Protein digestion and absorption - Homo sapiens (human); hsa05146 Amoebiasis - Homo sapiens (human);	IPR001007; IPR000885;	VWFC domain; Fibrillar collagen, C-terminal;	W	KOG3544	Collagens (type IV and type XIII), and related proteins
P02462	Collagen alpha-1(IV) chain OS=Homo sapiens OX=9606 GN=COL4A1 PE=1 SV=4	COL4A1	160.61	9.0792	2.3	3	4	3	0.283	0.148	0.149	0.403	0.273	2.204	1.898	0.829	1.867	2.72	7.578	9.5624e-05	extracellular	GO:0044700 single organism signaling; GO:0007528 neuromuscular junction development; GO:0001101 response to acid chemical; GO:0061333 renal tubule morphogenesis; GO:0007166 cell surface receptor signaling pathway; GO:0001568 blood vessel development; GO:0007420 brain development; GO:0048869 cellular developmental process; GO:0044236 multicellular organism metabolic process; GO:0044699 single-orga…	GO:0005615 extracellular space; GO:0044421 extracellular region part; GO:0005783 endoplasmic reticulum; GO:0005587 collagen type IV trimer; GO:0005737 cytoplasm; GO:0032991 macromolecular complex; GO:0044424 intracellular part; GO:0099080 supramolecular complex; GO:0005623 cell; GO:0044420 extracellular matrix component; GO:0005581 collagen trimer; GO:0044422 organelle part; GO:0005604 basement m…	GO:0005201 extracellular matrix structural constituent; GO:0019838 growth factor binding; GO:0005488 binding; GO:0048407 platelet-derived growth factor binding; GO:0030023 extracellular matrix constituent conferring elasticity; GO:0005515 protein binding; GO:0005198 structural molecule activity; GO:0097493 structural molecule activity conferring elasticity;	K06237	COL4A; collagen, type IV, alpha	hsa04151 PI3K-Akt signaling pathway - Homo sapiens (human); hsa04510 Focal adhesion - Homo sapiens (human); hsa04512 ECM-receptor interaction - Homo sapiens (human); hsa04926 Relaxin signaling pathway - Homo sapiens (human); hsa04933 AGE-RAGE signaling pathway in diabetic complications - Homo sapiens (human); hsa04974 Protein digestion and absorption - Homo sapiens (human); hsa05146 Amoebiasis - …	IPR016187;	C-type lectin fold;	W	KOG3544	Collagens (type IV and type XIII), and related proteins
P02511	Alpha-crystallin B chain OS=Homo sapiens OX=9606 GN=CRYAB PE=1 SV=2	CRYAB	20.159	4.2362	6.3	1	3	1	0.842	1.62	1.036	1.771	1.424	1.086	1.13	1.317	0.931	0.421	0.73	0.196363	mitochondria	GO:0044700 single organism signaling; GO:0044085 cellular component biogenesis; GO:0003012 muscle system process; GO:0010941 regulation of cell death; GO:0031109 microtubule polymerization or depolymerization; GO:0051129 negative regulation of cellular component organization; GO:0044699 single-organism process; GO:0032459 regulation of protein oligomerization; GO:0044237 cellular metabolic proces…	GO:0016020 membrane; GO:0030425 dendrite; GO:0044421 extracellular region part; GO:0005737 cytoplasm; GO:0043025 neuronal cell body; GO:0099080 supramolecular complex; GO:0005623 cell; GO:0031674 I band; GO:0043197 dendritic spine; GO:0044422 organelle part; GO:0043228 non-membrane-bounded organelle; GO:0070062 extracellular exosome; GO:0005654 nucleoplasm; GO:0098590 plasma membrane region; GO:0…	GO:0005212 structural constituent of eye lens; GO:0008092 cytoskeletal protein binding; GO:0042802 identical protein binding; GO:0042803 protein homodimerization activity; GO:0008017 microtubule binding; GO:0005488 binding; GO:0043167 ion binding; GO:0046983 protein dimerization activity; GO:0015631 tubulin binding; GO:0046872 metal ion binding; GO:0043169 cation binding; GO:0005515 protein bindi…	K09542	CRYAB; crystallin, alpha B	hsa04141 Protein processing in endoplasmic reticulum - Homo sapiens (human); hsa04213 Longevity regulating pathway - multiple species - Homo sapiens (human);	IPR002068; IPR003090; IPR008978;	Alpha crystallin/Hsp20 domain; Alpha-crystallin, N-terminal; HSP20-like chaperone;	O	KOG3591	Alpha crystallins
P02533	Keratin, type I cytoskeletal 14 OS=Homo sapiens OX=9606 GN=KRT14 PE=1 SV=4	KRT14	51.561	64.002	44.9	25	47	7	0.924	3.627	0.63	1.078	1.368	1.057	1.393	0.758	0.836	0.475	0.593	0.29008	nucleus	GO:0044085 cellular component biogenesis; GO:0034329 cell junction assembly; GO:0016043 cellular component organization; GO:0044707 single-multicellular organism process; GO:0045109 intermediate filament organization; GO:0031424 keratinization; GO:0009628 response to abiotic stimulus; GO:0042303 molting cycle; GO:0048869 cellular developmental process; GO:0044699 single-organism process; GO:00508…	GO:0044421 extracellular region part; GO:0071944 cell periphery; GO:0031982 vesicle; GO:0005737 cytoplasm; GO:0099512 supramolecular fiber; GO:0044424 intracellular part; GO:0099080 supramolecular complex; GO:0005623 cell; GO:0044422 organelle part; GO:0043228 non-membrane-bounded organelle; GO:0070062 extracellular exosome; GO:0005856 cytoskeleton; GO:0044464 cell part; GO:0005622 intracellular;…	GO:0019215 intermediate filament binding; GO:0005200 structural constituent of cytoskeleton; GO:0005488 binding; GO:0044877 macromolecular complex binding; GO:0005515 protein binding; GO:1990254 keratin filament binding; GO:0005198 structural molecule activity; GO:0032403 protein complex binding;	K07604	KRT1; type I keratin, acidic	hsa04915 Estrogen signaling pathway - Homo sapiens (human);
P02538	Keratin, type II cytoskeletal 6A OS=Homo sapiens OX=9606 GN=KRT6A PE=1 SV=3	KRT6A	60.044	5.5485	38.8	26	50	2	1.027	2.999	0.819	0.897	1.321	1.017	1.272	0.67	0.926	0.603	0.635	0.21626	nucleus	GO:0050794 regulation of cellular process; GO:0016043 cellular component organization; GO:0044707 single-multicellular organism process; GO:0002009 morphogenesis of an epithelium; GO:0042127 regulation of cell proliferation; GO:0031424 keratinization; GO:0048869 cellular developmental process; GO:0044699 single-organism process; GO:0050896 response to stimulus; GO:0009611 response to wounding; GO…	GO:0016020 membrane; GO:0044421 extracellular region part; GO:0005737 cytoplasm; GO:0031982 vesicle; GO:0099512 supramolecular fiber; GO:0044424 intracellular part; GO:0099080 supramolecular complex; GO:0005623 cell; GO:0044422 organelle part; GO:0043228 non-membrane-bounded organelle; GO:0005856 cytoskeleton; GO:0070062 extracellular exosome; GO:0005622 intracellular; GO:0044464 cell part; GO:19…	GO:0005515 protein binding; GO:0005200 structural constituent of cytoskeleton; GO:0005198 structural molecule activity; GO:0005488 binding;	K07605	KRT2; type II keratin, basic		IPR032444;	Keratin type II head;
P02647	Apolipoprotein A-I OS=Homo sapiens OX=9606 GN=APOA1 PE=1 SV=1	APOA1	30.777	323.31	74.9	23	229	23	1.422	1.868	1.811	1.12	1.727	0.58	0.662	1.554	0.367	0.421	0.451	0.0091626	extracellular	GO:0044085 cellular component biogenesis; GO:0044700 single organism signaling; GO:0090130 tissue migration; GO:0048732 gland development; GO:0032371 regulation of sterol transport; GO:0006066 alcohol metabolic process; GO:0009891 positive regulation of biosynthetic process; GO:0002698 negative regulation of immune effector process; GO:0044255 cellular lipid metabolic process; GO:0070328 triglyce…	GO:0034774 secretory granule lumen; GO:0016020 membrane; GO:0005783 endoplasmic reticulum; GO:0044421 extracellular region part; GO:0005615 extracellular space; GO:0031410 cytoplasmic vesicle; GO:0071944 cell periphery; GO:0005737 cytoplasm; GO:0031982 vesicle; GO:0034358 plasma lipoprotein particle; GO:0044433 cytoplasmic vesicle part; GO:0034385 triglyceride-rich plasma lipoprotein particle; GO…	GO:0032934 sterol binding; GO:0070405 ammonium ion binding; GO:0005102 receptor binding; GO:0034191 apolipoprotein A-I receptor binding; GO:0005319 lipid transporter activity; GO:0022892 substrate-specific transporter activity; GO:0005515 protein binding; GO:0004857 enzyme inhibitor activity; GO:0098772 molecular function regulator; GO:0005496 steroid binding; GO:0097159 organic cyclic compound b…	K08757	APOA1; apolipoprotein A-I	hsa03320 PPAR signaling pathway - Homo sapiens (human); hsa04975 Fat digestion and absorption - Homo sapiens (human); hsa04977 Vitamin digestion and absorption - Homo sapiens (human); hsa04979 Cholesterol metabolism - Homo sapiens (human); hsa05143 African trypanosomiasis - Homo sapiens (human);
P02649	Apolipoprotein E OS=Homo sapiens OX=9606 GN=APOE PE=1 SV=1	APOE	36.154	323.31	63.7	21	183	21	0.882	0.486	0.703	0.757	0.533	0.843	0.855	4.026	0.806	1.625	2.426	0.06976	extracellular	GO:0044700 single organism signaling; GO:1902430 negative regulation of beta-amyloid formation; GO:0006066 alcohol metabolic process; GO:0044255 cellular lipid metabolic process; GO:0044237 cellular metabolic process; GO:0001558 regulation of cell growth; GO:0046461 neutral lipid catabolic process; GO:0071900 regulation of protein serine/threonine kinase activity; GO:0055065 metal ion homeostasis…	GO:0016020 membrane; GO:0030425 dendrite; GO:0005783 endoplasmic reticulum; GO:0044421 extracellular region part; GO:0005615 extracellular space; GO:0031410 cytoplasmic vesicle; GO:0071944 cell periphery; GO:0034362 low-density lipoprotein particle; GO:0031982 vesicle; GO:0005737 cytoplasm; GO:0034358 plasma lipoprotein particle; GO:0044433 cytoplasmic vesicle part; GO:0043025 neuronal cell body;…	GO:0032934 sterol binding; GO:0070326 very-low-density lipoprotein particle receptor binding; GO:0005102 receptor binding; GO:0046983 protein dimerization activity; GO:0005319 lipid transporter activity; GO:0022892 substrate-specific transporter activity; GO:0005515 protein binding; GO:0008201 heparin binding; GO:0098772 molecular function regulator; GO:0005496 steroid binding; GO:0097159 organic…	K04524	APOE; apolipoprotein E	hsa04979 Cholesterol metabolism - Homo sapiens (human); hsa05010 Alzheimer disease - Homo sapiens (human);
P02652	Apolipoprotein A-II OS=Homo sapiens OX=9606 GN=APOA2 PE=1 SV=1	APOA2	11.175	8.1888	19	3	18	3	1.107	1.933	1.459	0.738	1.424	0.785	0.63	2.551	0.86	0.387	0.783	0.27338	extracellular	GO:0044085 cellular component biogenesis; GO:0032371 regulation of sterol transport; GO:0006066 alcohol metabolic process; GO:0009891 positive regulation of biosynthetic process; GO:0002698 negative regulation of immune effector process; GO:0044255 cellular lipid metabolic process; GO:0044237 cellular metabolic process; GO:0008610 lipid biosynthetic process; GO:0046461 neutral lipid catabolic pro…	GO:0005783 endoplasmic reticulum; GO:0044421 extracellular region part; GO:0005615 extracellular space; GO:0031410 cytoplasmic vesicle; GO:0005737 cytoplasm; GO:0031982 vesicle; GO:0034358 plasma lipoprotein particle; GO:0034385 triglyceride-rich plasma lipoprotein particle; GO:0032991 macromolecular complex; GO:0044424 intracellular part; GO:0005623 cell; GO:0034361 very-low-density lipoprotein …	GO:0032934 sterol binding; GO:0070405 ammonium ion binding; GO:0005102 receptor binding; GO:0046983 protein dimerization activity; GO:0005319 lipid transporter activity; GO:0022892 substrate-specific transporter activity; GO:0005515 protein binding; GO:0004857 enzyme inhibitor activity; GO:0098772 molecular function regulator; GO:0005496 steroid binding; GO:0097159 organic cyclic compound binding…	K08758	APOA2; apolipoprotein A-II	hsa03320 PPAR signaling pathway - Homo sapiens (human); hsa04979 Cholesterol metabolism - Homo sapiens (human);
P02654	Apolipoprotein C-I OS=Homo sapiens OX=9606 GN=APOC1 PE=1 SV=1	APOC1	9.3318	45.692	39.8	8	76	8	1.399	0.615	1.305	1.586	0.835	0.651	0.414	2.993	0.987	0.776	1.014	0.65216	extracellular	GO:0060627 regulation of vesicle-mediated transport; GO:0044085 cellular component biogenesis; GO:0032371 regulation of sterol transport; GO:0006066 alcohol metabolic process; GO:0034379 very-low-density lipoprotein particle assembly; GO:0044255 cellular lipid metabolic process; GO:0019216 regulation of lipid metabolic process; GO:0044237 cellular metabolic process; GO:0042157 lipoprotein metabol…	GO:0043229 intracellular organelle; GO:0044421 extracellular region part; GO:0005615 extracellular space; GO:0005783 endoplasmic reticulum; GO:0031982 vesicle; GO:0034358 plasma lipoprotein particle; GO:0005737 cytoplasm; GO:0034385 triglyceride-rich plasma lipoprotein particle; GO:0032991 macromolecular complex; GO:0012505 endomembrane system; GO:0044424 intracellular part; GO:0042627 chylomicro…	GO:0070405 ammonium ion binding; GO:0055102 lipase inhibitor activity; GO:0043167 ion binding; GO:0043177 organic acid binding; GO:0004859 phospholipase inhibitor activity; GO:0033293 monocarboxylic acid binding; GO:0004857 enzyme inhibitor activity; GO:0098772 molecular function regulator; GO:0031210 phosphatidylcholine binding; GO:0050997 quaternary ammonium group binding; GO:0031406 carboxylic…	K22286	APOC1; apolipoprotein C-I	hsa04979 Cholesterol metabolism - Homo sapiens (human);
P02655	Apolipoprotein C-II OS=Homo sapiens OX=9606 GN=APOC2 PE=1 SV=1	APOC2	11.284	13.286	30.7	4	61	4	1.976	0.55	1.438	2.044	0.923	0.724	0.396	2.303	0.696	0.538	0.672	0.23786	extracellular	GO:0060627 regulation of vesicle-mediated transport; GO:0065008 regulation of biological quality; GO:0032371 regulation of sterol transport; GO:0009891 positive regulation of biosynthetic process; GO:0044255 cellular lipid metabolic process; GO:0070328 triglyceride homeostasis; GO:0019216 regulation of lipid metabolic process; GO:0044237 cellular metabolic process; GO:0015031 protein transport; G…	GO:0005615 extracellular space; GO:0044421 extracellular region part; GO:0031410 cytoplasmic vesicle; GO:0034362 low-density lipoprotein particle; GO:0005737 cytoplasm; GO:0031982 vesicle; GO:0034358 plasma lipoprotein particle; GO:0034385 triglyceride-rich plasma lipoprotein particle; GO:0032991 macromolecular complex; GO:0044424 intracellular part; GO:0005623 cell; GO:0034361 very-low-density l…	GO:0055102 lipase inhibitor activity; GO:0043274 phospholipase binding; GO:0046983 protein dimerization activity; GO:0005515 protein binding; GO:0004857 enzyme inhibitor activity; GO:0016004 phospholipase activator activity; GO:0098772 molecular function regulator; GO:0042802 identical protein binding; GO:0030234 enzyme regulator activity; GO:0005488 binding; GO:0042803 protein homodimerization a…	K22287	APOC2; apolipoprotein C-II	hsa04979 Cholesterol metabolism - Homo sapiens (human);	IPR023121;	ApoC-II domain;
P02656	Apolipoprotein C-III OS=Homo sapiens OX=9606 GN=APOC3 PE=1 SV=1	APOC3	10.852	323.31	49.5	5	160	5	1.695	0.502	1.339	1.85	0.685	0.461	0.38	3.9	0.505	0.337	0.92	0.36252	extracellular	GO:0060627 regulation of vesicle-mediated transport; GO:0044700 single organism signaling; GO:0044085 cellular component biogenesis; GO:0065008 regulation of biological quality; GO:0032371 regulation of sterol transport; GO:0034379 very-low-density lipoprotein particle assembly; GO:0044255 cellular lipid metabolic process; GO:0070328 triglyceride homeostasis; GO:0019216 regulation of lipid metabo…	GO:0005615 extracellular space; GO:0044421 extracellular region part; GO:0031410 cytoplasmic vesicle; GO:0005737 cytoplasm; GO:0031982 vesicle; GO:0034358 plasma lipoprotein particle; GO:0034385 triglyceride-rich plasma lipoprotein particle; GO:0032991 macromolecular complex; GO:0044424 intracellular part; GO:0005623 cell; GO:0034361 very-low-density lipoprotein particle; GO:0005769 early endosom…	GO:0015485 cholesterol binding; GO:0032934 sterol binding; GO:0055102 lipase inhibitor activity; GO:0070653 high-density lipoprotein particle receptor binding; GO:0005102 receptor binding; GO:0043167 ion binding; GO:0005515 protein binding; GO:0098772 molecular function regulator; GO:0004857 enzyme inhibitor activity; GO:0005496 steroid binding; GO:0097159 organic cyclic compound binding; GO:0070…	K08759	APOC3; apolipoprotein C-III	hsa03320 PPAR signaling pathway - Homo sapiens (human); hsa04979 Cholesterol metabolism - Homo sapiens (human);
P02671	Fibrinogen alpha chain OS=Homo sapiens OX=9606 GN=FGA PE=1 SV=2	FGA	94.972	323.31	56.6	51	753	51	1.056	0.992	0.904	1.14	1.325	1.28	1.28	1.093	1.054	1.102	1.072	0.35948	extracellular	GO:0044085 cellular component biogenesis; GO:0044700 single organism signaling; GO:0010941 regulation of cell death; GO:0072377 blood coagulation, common pathway; GO:0098542 defense response to other organism; GO:0002793 positive regulation of peptide secretion; GO:0031347 regulation of defense response; GO:0043152 induction of bacterial agglutination; GO:0044237 cellular metabolic process; GO:00…	GO:0034774 secretory granule lumen; GO:0016020 membrane; GO:0005615 extracellular space; GO:0044421 extracellular region part; GO:0005938 cell cortex; GO:0009897 external side of plasma membrane; GO:0031410 cytoplasmic vesicle; GO:0071944 cell periphery; GO:0031982 vesicle; GO:0005737 cytoplasm; GO:0099568 cytoplasmic region; GO:0044433 cytoplasmic vesicle part; GO:0032991 macromolecular complex;…	GO:0030674 protein binding, bridging; GO:0005102 receptor binding; GO:0005488 binding; GO:0043167 ion binding; GO:0043169 cation binding; GO:0046872 metal ion binding; GO:0005515 protein binding; GO:0060090 binding, bridging; GO:0005198 structural molecule activity;	K03903	FGA; fibrinogen alpha chain	hsa04610 Complement and coagulation cascades - Homo sapiens (human); hsa04611 Platelet activation - Homo sapiens (human);	IPR002181; IPR021996; IPR012290; IPR014716; IPR014715;	Fibrinogen, alpha/beta/gamma chain, C-terminal globular domain; Fibrinogen alpha C domain; Fibrinogen, alpha/beta/gamma chain, coiled coil domain; Fibrinogen, alpha/beta/gamma chain, C-terminal globular, subdomain 1; Fibrinogen, alpha/beta/gamma chain, C-terminal globular, subdomain 2;	R	KOG2579	Ficolin and related extracellular proteins
P02675	Fibrinogen beta chain OS=Homo sapiens OX=9606 GN=FGB PE=1 SV=2	FGB	55.928	323.31	61.7	36	666	36	1.042	0.981	0.915	1.137	1.202	1.181	1.21	1.167	1.162	1.135	1.11	0.096719	extracellular	GO:0044085 cellular component biogenesis; GO:0044700 single organism signaling; GO:0010941 regulation of cell death; GO:0098542 defense response to other organism; GO:0002793 positive regulation of peptide secretion; GO:0070555 response to interleukin-1; GO:0031347 regulation of defense response; GO:0043152 induction of bacterial agglutination; GO:0009607 response to biotic stimulus; GO:0042730 f…	GO:0034774 secretory granule lumen; GO:0016020 membrane; GO:0005615 extracellular space; GO:0044421 extracellular region part; GO:0005938 cell cortex; GO:0009897 external side of plasma membrane; GO:0031410 cytoplasmic vesicle; GO:0071944 cell periphery; GO:0031982 vesicle; GO:0005737 cytoplasm; GO:0099568 cytoplasmic region; GO:0044433 cytoplasmic vesicle part; GO:0032991 macromolecular complex;…	GO:0030674 protein binding, bridging; GO:0051087 chaperone binding; GO:0005102 receptor binding; GO:0005488 binding; GO:0005515 protein binding; GO:0060090 binding, bridging; GO:0005198 structural molecule activity;	K03904	FGB; fibrinogen beta chain	hsa04610 Complement and coagulation cascades - Homo sapiens (human); hsa04611 Platelet activation - Homo sapiens (human);	IPR002181; IPR012290; IPR014716; IPR014715;	Fibrinogen, alpha/beta/gamma chain, C-terminal globular domain; Fibrinogen, alpha/beta/gamma chain, coiled coil domain; Fibrinogen, alpha/beta/gamma chain, C-terminal globular, subdomain 1; Fibrinogen, alpha/beta/gamma chain, C-terminal globular, subdomain 2;	R	KOG2579	Ficolin and related extracellular proteins
P02679	Fibrinogen gamma chain OS=Homo sapiens OX=9606 GN=FGG PE=1 SV=3	FGG	51.511	323.31	57	28	662	28	1.023	0.953	0.879	1.104	1.231	1.224	1.308	1.154	1.201	1.169	1.167	0.032979	mitochondria	GO:0044085 cellular component biogenesis; GO:0044700 single organism signaling; GO:0021700 developmental maturation; GO:0010941 regulation of cell death; GO:0002793 positive regulation of peptide secretion; GO:0070555 response to interleukin-1; GO:0031347 regulation of defense response; GO:0042730 fibrinolysis; GO:0008152 metabolic process; GO:0065003 macromolecular complex assembly; GO:0007160 c…	GO:0034774 secretory granule lumen; GO:0016020 membrane; GO:0005615 extracellular space; GO:0044421 extracellular region part; GO:0005938 cell cortex; GO:0009897 external side of plasma membrane; GO:0031410 cytoplasmic vesicle; GO:0071944 cell periphery; GO:0031982 vesicle; GO:0005737 cytoplasm; GO:0099568 cytoplasmic region; GO:0044433 cytoplasmic vesicle part; GO:0032991 macromolecular complex;…	GO:0050839 cell adhesion molecule binding; GO:0042802 identical protein binding; GO:0030674 protein binding, bridging; GO:0005102 receptor binding; GO:0042803 protein homodimerization activity; GO:0005488 binding; GO:0043167 ion binding; GO:0046983 protein dimerization activity; GO:0046872 metal ion binding; GO:0043169 cation binding; GO:0005515 protein binding; GO:0060090 binding, bridging; GO:0…	K03905	FGG; fibrinogen gamma chain	hsa04610 Complement and coagulation cascades - Homo sapiens (human); hsa04611 Platelet activation - Homo sapiens (human); hsa05150 Staphylococcus aureus infection - Homo sapiens (human);	IPR002181; IPR012290; IPR014716; IPR014715;	Fibrinogen, alpha/beta/gamma chain, C-terminal globular domain; Fibrinogen, alpha/beta/gamma chain, coiled coil domain; Fibrinogen, alpha/beta/gamma chain, C-terminal globular, subdomain 1; Fibrinogen, alpha/beta/gamma chain, C-terminal globular, subdomain 2;	R	KOG2579	Ficolin and related extracellular proteins
P02730	Band 3 anion transport protein OS=Homo sapiens OX=9606 GN=SLC4A1 PE=1 SV=3	SLC4A1	101.79	17.856	7.4	6	10	6	1.296	0.944	0.753	0.889	0.779	1.933	1.906	0.69	1.036	1.164	1.444	0.187344	plasma membrane	GO:0098661 inorganic anion transmembrane transport; GO:0065008 regulation of biological quality; GO:0034220 ion transmembrane transport; GO:0006885 regulation of pH; GO:0030003 cellular cation homeostasis; GO:0030641 regulation of cellular pH; GO:0030004 cellular monovalent inorganic cation homeostasis; GO:0044699 single-organism process; GO:0006821 chloride transport; GO:0055082 cellular chemica…	GO:0016323 basolateral plasma membrane; GO:0016020 membrane; GO:0005615 extracellular space; GO:0044421 extracellular region part; GO:0005938 cell cortex; GO:0071944 cell periphery; GO:0030016 myofibril; GO:0031982 vesicle; GO:0005737 cytoplasm; GO:0099568 cytoplasmic region; GO:0030863 cortical cytoskeleton; GO:0031224 intrinsic component of membrane; GO:0099512 supramolecular fiber; GO:0044424 …	GO:0022804 active transmembrane transporter activity; GO:0015291 secondary active transmembrane transporter activity; GO:0005452 inorganic anion exchanger activity; GO:0015075 ion transmembrane transporter activity; GO:0046983 protein dimerization activity; GO:0015106 bicarbonate transmembrane transporter activity; GO:0015301 anion:anion antiporter activity; GO:0022892 substrate-specific transpor…	K06573	SLC4A1, AE1, CD233; solute carrier family 4 (anion exchanger), member 1	hsa04966 Collecting duct acid secretion - Homo sapiens (human);	IPR011531; IPR013769; IPR016152;	Bicarbonate transporter, C-terminal; Band 3 cytoplasmic domain; Phosphotransferase/anion transporter;	P	KOG1172	Na+-independent Cl/HCO3 exchanger AE1 and related transporters (SLC4 family)
P02741	C-reactive protein OS=Homo sapiens OX=9606 GN=CRP PE=1 SV=1	CRP	25.038	17.989	17.9	5	8	5	0.303	0.197	0.213	0.243	0.179	0.675	0.984	2.611	2.389	2.461	8.035	0.000158643	extracellular	GO:0032930 positive regulation of superoxide anion generation; GO:0051093 negative regulation of developmental process; GO:0065008 regulation of biological quality; GO:0098542 defense response to other organism; GO:0051046 regulation of secretion; GO:0044699 single-organism process; GO:0051234 establishment of localization; GO:0006909 phagocytosis; GO:0009607 response to biotic stimulus; GO:00977…	GO:0070062 extracellular exosome; GO:0043226 organelle; GO:0005615 extracellular space; GO:0044421 extracellular region part; GO:0031982 vesicle; GO:1903561 extracellular vesicle; GO:0043227 membrane-bounded organelle; GO:0005576 extracellular region; GO:0043230 extracellular organelle;	GO:0070405 ammonium ion binding; GO:0005102 receptor binding; GO:0001849 complement component C1q binding; GO:0001846 opsonin binding; GO:0033265 choline binding; GO:0044877 macromolecular complex binding; GO:0043167 ion binding; GO:0071813 lipoprotein particle binding; GO:0005515 protein binding; GO:0070325 lipoprotein particle receptor binding; GO:0030169 low-density lipoprotein particle bindin…	K16143	CRP; C-reactive protein		IPR013320;	Concanavalin A-like lectin/glucanase domain;
P02743	Serum amyloid P-component OS=Homo sapiens OX=9606 GN=APCS PE=1 SV=2	APCS	25.387	75.477	23.8	5	9	5	0.956	1.984	1.575	0.748	0.857	1.37	0.669	1.44	0.906	0.915	0.866	0.6475	extracellular	GO:0044085 cellular component biogenesis; GO:0051093 negative regulation of developmental process; GO:0065008 regulation of biological quality; GO:0002762 negative regulation of myeloid leukocyte differentiation; GO:0045637 regulation of myeloid cell differentiation; GO:0044359 modulation of molecular function in other organism; GO:1903016 negative regulation of exo-alpha-sialidase activity; GO:0…	GO:0043229 intracellular organelle; GO:0005615 extracellular space; GO:0044421 extracellular region part; GO:0031982 vesicle; GO:0044424 intracellular part; GO:0005623 cell; GO:0005576 extracellular region; GO:0043226 organelle; GO:0070062 extracellular exosome; GO:0043231 intracellular membrane-bounded organelle; GO:0072562 blood microparticle; GO:0005634 nucleus; GO:0005622 intracellular; GO:00…	GO:0001849 complement component C1q binding; GO:0001846 opsonin binding; GO:0005488 binding; GO:0043167 ion binding; GO:0001848 complement binding; GO:0030246 carbohydrate binding; GO:0043169 cation binding; GO:0046872 metal ion binding; GO:0005515 protein binding; GO:0005509 calcium ion binding; GO:0051082 unfolded protein binding; GO:0046790 virion binding;				IPR013320;	Concanavalin A-like lectin/glucanase domain;
P02745	Complement C1q subcomponent subunit A OS=Homo sapiens OX=9606 GN=C1QA PE=1 SV=2	C1QA	26.016	6.171	8.6	3	16	3	1.582	0.95	0.879	1.177	0.749	1.468	1.172	0.398	0.958	1.731	1.073	0.98642	extracellular	GO:0044700 single organism signaling; GO:0016064 immunoglobulin mediated immune response; GO:0002252 immune effector process; GO:0044699 single-organism process; GO:0006959 humoral immune response; GO:0050896 response to stimulus; GO:0045087 innate immune response; GO:0019724 B cell mediated immunity; GO:0071704 organic substance metabolic process; GO:0006956 complement activation; GO:0008152 met…	GO:0070062 extracellular exosome; GO:0043226 organelle; GO:0005615 extracellular space; GO:0044421 extracellular region part; GO:0031982 vesicle; GO:1903561 extracellular vesicle; GO:0032991 macromolecular complex; GO:0005602 complement component C1 complex; GO:0043234 protein complex; GO:0043227 membrane-bounded organelle; GO:0005576 extracellular region; GO:0005581 collagen trimer; GO:0043230 e…	GO:0004252 serine-type endopeptidase activity; GO:0004175 endopeptidase activity; GO:0008233 peptidase activity; GO:0003824 catalytic activity; GO:0017171 serine hydrolase activity; GO:0005488 binding; GO:0008236 serine-type peptidase activity; GO:0070011 peptidase activity, acting on L-amino acid peptides; GO:0005515 protein binding; GO:0016787 hydrolase activity;	K03986	C1QA; complement C1q subcomponent subunit A	hsa04610 Complement and coagulation cascades - Homo sapiens (human); hsa05020 Prion diseases - Homo sapiens (human); hsa05133 Pertussis - Homo sapiens (human); hsa05142 Chagas disease (American trypanosomiasis) - Homo sapiens (human); hsa05150 Staphylococcus aureus infection - Homo sapiens (human); hsa05322 Systemic lupus erythematosus - Homo sapiens (human);	IPR008983; IPR001073;	Tumour necrosis factor-like domain; C1q domain;
P02746	Complement C1q subcomponent subunit B OS=Homo sapiens OX=9606 GN=C1QB PE=1 SV=3	C1QB	26.721	195.78	15	3	33	3	1.427	1.084	0.92	1.21	0.871	1.282	1.214	0.887	0.933	1.191	0.999	0.9703	extracellular	GO:0044707 single-multicellular organism process; GO:0016064 immunoglobulin mediated immune response; GO:0002252 immune effector process; GO:0044699 single-organism process; GO:0006959 humoral immune response; GO:0050896 response to stimulus; GO:0045087 innate immune response; GO:0019724 B cell mediated immunity; GO:0071704 organic substance metabolic process; GO:0006956 complement activation; GO…	GO:0070062 extracellular exosome; GO:0043226 organelle; GO:0072562 blood microparticle; GO:0005615 extracellular space; GO:0044421 extracellular region part; GO:0031982 vesicle; GO:1903561 extracellular vesicle; GO:0032991 macromolecular complex; GO:0005602 complement component C1 complex; GO:0043234 protein complex; GO:0043227 membrane-bounded organelle; GO:0005576 extracellular region; GO:00055…	GO:0004252 serine-type endopeptidase activity; GO:0004175 endopeptidase activity; GO:0008233 peptidase activity; GO:0042802 identical protein binding; GO:0003824 catalytic activity; GO:0017171 serine hydrolase activity; GO:0042803 protein homodimerization activity; GO:0005488 binding; GO:0046983 protein dimerization activity; GO:0008236 serine-type peptidase activity; GO:0070011 peptidase activit…	K03987	C1QB; complement C1q subcomponent subunit B	hsa04610 Complement and coagulation cascades - Homo sapiens (human); hsa05020 Prion diseases - Homo sapiens (human); hsa05133 Pertussis - Homo sapiens (human); hsa05142 Chagas disease (American trypanosomiasis) - Homo sapiens (human); hsa05150 Staphylococcus aureus infection - Homo sapiens (human); hsa05322 Systemic lupus erythematosus - Homo sapiens (human);	IPR008983; IPR001073;	Tumour necrosis factor-like domain; C1q domain;
P02747	Complement C1q subcomponent subunit C OS=Homo sapiens OX=9606 GN=C1QC PE=1 SV=3	C1QC	25.773	64.271	32.7	5	19	5	1.516	1.032	0.973	1.231	0.923	1.483	0.875	0.539	0.926	1.473	0.933	0.58502	extracellular	GO:0050794 regulation of cellular process; GO:0051093 negative regulation of developmental process; GO:0016064 immunoglobulin mediated immune response; GO:0002762 negative regulation of myeloid leukocyte differentiation; GO:0002252 immune effector process; GO:0045637 regulation of myeloid cell differentiation; GO:0030853 negative regulation of granulocyte differentiation; GO:0051241 negative regu…	GO:0070062 extracellular exosome; GO:0043226 organelle; GO:0072562 blood microparticle; GO:0005615 extracellular space; GO:0044421 extracellular region part; GO:0031982 vesicle; GO:1903561 extracellular vesicle; GO:0032991 macromolecular complex; GO:0043234 protein complex; GO:0043227 membrane-bounded organelle; GO:0005576 extracellular region; GO:0005581 collagen trimer; GO:0043230 extracellular…	GO:0004252 serine-type endopeptidase activity; GO:0004175 endopeptidase activity; GO:0008233 peptidase activity; GO:0003824 catalytic activity; GO:0017171 serine hydrolase activity; GO:0005488 binding; GO:0008236 serine-type peptidase activity; GO:0070011 peptidase activity, acting on L-amino acid peptides; GO:0005515 protein binding; GO:0016787 hydrolase activity;	K03988	C1QG; complement C1q subcomponent subunit C	hsa04610 Complement and coagulation cascades - Homo sapiens (human); hsa05020 Prion diseases - Homo sapiens (human); hsa05133 Pertussis - Homo sapiens (human); hsa05142 Chagas disease (American trypanosomiasis) - Homo sapiens (human); hsa05150 Staphylococcus aureus infection - Homo sapiens (human); hsa05322 Systemic lupus erythematosus - Homo sapiens (human);	IPR008983; IPR001073;	Tumour necrosis factor-like domain; C1q domain;
P02748	Complement component C9 OS=Homo sapiens OX=9606 GN=C9 PE=1 SV=2	C9	63.173	19.488	17	9	13	9	0.751	1.247	1.128	0.623	0.887	1.08	1.123	1.62	1.97	1.025	1.471	0.067581	extracellular	GO:0044085 cellular component biogenesis; GO:0065008 regulation of biological quality; GO:0016064 immunoglobulin mediated immune response; GO:0001907 killing by symbiont of host cells; GO:0044764 multi-organism cellular process; GO:0035821 modification of morphology or physiology of other organism; GO:0031347 regulation of defense response; GO:0044004 disruption by symbiont of host cell; GO:00069…	GO:0016020 membrane; GO:0005615 extracellular space; GO:0044421 extracellular region part; GO:0098796 membrane protein complex; GO:0044216 other organism cell; GO:0071944 cell periphery; GO:0031982 vesicle; GO:0005737 cytoplasm; GO:0032991 macromolecular complex; GO:0031224 intrinsic component of membrane; GO:0044424 intracellular part; GO:0005887 integral component of plasma membrane; GO:0005623…	GO:0005515 protein binding; GO:0005488 binding;	K04000	C9; complement component 9	hsa04610 Complement and coagulation cascades - Homo sapiens (human); hsa05020 Prion diseases - Homo sapiens (human); hsa05146 Amoebiasis - Homo sapiens (human); hsa05322 Systemic lupus erythematosus - Homo sapiens (human);	IPR020864; IPR009030;	Membrane attack complex component/perforin (MACPF) domain; Growth factor receptor cysteine-rich domain;
P02749	Beta-2-glycoprotein 1 OS=Homo sapiens OX=9606 GN=APOH PE=1 SV=3	APOH	38.298	251.49	37.1	11	25	11	0.568	2.57	1.289	0.634	0.846	1.224	0.906	1.994	0.74	0.917	0.979	0.81292	extracellular	GO:0065008 regulation of biological quality; GO:0007596 blood coagulation; GO:0010941 regulation of cell death; GO:0044255 cellular lipid metabolic process; GO:0044237 cellular metabolic process; GO:0010594 regulation of endothelial cell migration; GO:0008285 negative regulation of cell proliferation; GO:0034391 regulation of smooth muscle cell apoptotic process; GO:0008152 metabolic process; GO:…	GO:0034774 secretory granule lumen; GO:0042827 platelet dense granule; GO:0005615 extracellular space; GO:0044421 extracellular region part; GO:0031410 cytoplasmic vesicle; GO:0005737 cytoplasm; GO:0031982 vesicle; GO:0034358 plasma lipoprotein particle; GO:0044433 cytoplasmic vesicle part; GO:0034385 triglyceride-rich plasma lipoprotein particle; GO:0032991 macromolecular complex; GO:0044424 int…	GO:0043167 ion binding; GO:0005515 protein binding; GO:0098772 molecular function regulator; GO:0008201 heparin binding; GO:1901681 sulfur compound binding; GO:0097367 carbohydrate derivative binding; GO:0042802 identical protein binding; GO:0030234 enzyme regulator activity; GO:0005488 binding; GO:0005543 phospholipid binding; GO:0008289 lipid binding; GO:0060229 lipase activator activity; GO:00…	K17305	APOH, B2G1; beta-2-glycoprotein 1	hsa04979 Cholesterol metabolism - Homo sapiens (human);	IPR000436; IPR015104;	Sushi/SCR/CCP domain; Beta-2-glycoprotein-1 fifth domain;	TV	KOG4297	C-type lectin
P02750	Leucine-rich alpha-2-glycoprotein OS=Homo sapiens OX=9606 GN=LRG1 PE=1 SV=2	LRG1	38.177	19	13.8	5	10	5	0.461	1.328	0.81	0.523	0.82	2.273	0.779	2.269	1.259	0.793	1.87	0.088338	extracellular	GO:0045321 leukocyte activation; GO:0023051 regulation of signaling; GO:0048869 cellular developmental process; GO:0044699 single-organism process; GO:0051234 establishment of localization; GO:0090100 positive regulation of transmembrane receptor protein serine/threonine kinase signaling pathway; GO:0010646 regulation of cell communication; GO:0051240 positive regulation of multicellular organism…	GO:0034774 secretory granule lumen; GO:0016020 membrane; GO:1904724 tertiary granule lumen; GO:0005615 extracellular space; GO:0044421 extracellular region part; GO:0031410 cytoplasmic vesicle; GO:0005737 cytoplasm; GO:0031982 vesicle; GO:0044433 cytoplasmic vesicle part; GO:0044424 intracellular part; GO:0005623 cell; GO:1904813 ficolin-1-rich granule lumen; GO:0044422 organelle part; GO:0070062…	GO:0005515 protein binding; GO:0005102 receptor binding; GO:0005160 transforming growth factor beta receptor binding; GO:0005488 binding; GO:0005126 cytokine receptor binding;				IPR000483; IPR032675;	Cysteine-rich flanking region, C-terminal; Leucine-rich repeat domain, L domain-like;	R	KOG0619	FOG: Leucine rich repeat
P02751	Fibronectin OS=Homo sapiens OX=9606 GN=FN1 PE=1 SV=4	FN1	262.62	323.31	39.2	80	310	80	3.88	0.637	1.489	2.181	0.831	0.529	0.472	0.98	0.271	0.366	0.29	0.0205	extracellular	GO:0044085 cellular component biogenesis; GO:0030335 positive regulation of cell migration; GO:0065008 regulation of biological quality; GO:0032270 positive regulation of cellular protein metabolic process; GO:0032989 cellular component morphogenesis; GO:0044237 cellular metabolic process; GO:0045927 positive regulation of growth; GO:0001558 regulation of cell growth; GO:0007492 endoderm developm…	GO:0034774 secretory granule lumen; GO:0016020 membrane; GO:0005615 extracellular space; GO:0044421 extracellular region part; GO:0016324 apical plasma membrane; GO:0031410 cytoplasmic vesicle; GO:0071944 cell periphery; GO:0005737 cytoplasm; GO:0031982 vesicle; GO:0044433 cytoplasmic vesicle part; GO:0032991 macromolecular complex; GO:0044424 intracellular part; GO:0005623 cell; GO:0044420 extra…	GO:0005102 receptor binding; GO:0043167 ion binding; GO:0044877 macromolecular complex binding; GO:0061134 peptidase regulator activity; GO:0016504 peptidase activator activity; GO:0005515 protein binding; GO:0005178 integrin binding; GO:0008201 heparin binding; GO:0098772 molecular function regulator; GO:1901681 sulfur compound binding; GO:0002020 protease binding; GO:0050839 cell adhesion molec…	K05717	FN1; fibronectin 1	hsa04151 PI3K-Akt signaling pathway - Homo sapiens (human); hsa04510 Focal adhesion - Homo sapiens (human); hsa04512 ECM-receptor interaction - Homo sapiens (human); hsa04810 Regulation of actin cytoskeleton - Homo sapiens (human); hsa04933 AGE-RAGE signaling pathway in diabetic complications - Homo sapiens (human); hsa05100 Bacterial invasion of epithelial cells - Homo sapiens (human); hsa05146 …	IPR000083; IPR013783; IPR013806; IPR003961; IPR000562;	Fibronectin, type I; Immunoglobulin-like fold; Kringle-like fold; Fibronectin type III; Fibronectin, type II, collagen-binding;
P02753	Retinol-binding protein 4 OS=Homo sapiens OX=9606 GN=RBP4 PE=1 SV=3	RBP4	23.01	6.1571	19.4	4	6	4	0.745	2.568	1.345	0.673	0.966	1.281	0.922	1.978	0.702	0.763	0.897	0.8549	extracellular	GO:0065008 regulation of biological quality; GO:0007586 digestion; GO:0060042 retina morphogenesis in camera-type eye; GO:0007601 visual perception; GO:0022414 reproductive process; GO:0006066 alcohol metabolic process; GO:0030323 respiratory tube development; GO:0043009 chordate embryonic development; GO:0050796 regulation of insulin secretion; GO:0042593 glucose homeostasis; GO:1901862 negative…	GO:0005615 extracellular space; GO:0044421 extracellular region part; GO:0005737 cytoplasm; GO:0031982 vesicle; GO:0032991 macromolecular complex; GO:0044424 intracellular part; GO:0005623 cell; GO:0005829 cytosol; GO:0005576 extracellular region; GO:0043226 organelle; GO:0070062 extracellular exosome; GO:0005622 intracellular; GO:0044464 cell part; GO:1903561 extracellular vesicle; GO:0043234 pr…	GO:0019842 vitamin binding; GO:0046982 protein heterodimerization activity; GO:0019841 retinol binding; GO:0046983 protein dimerization activity; GO:0005501 retinoid binding; GO:0005319 lipid transporter activity; GO:0022892 substrate-specific transporter activity; GO:0051183 vitamin transporter activity; GO:0005515 protein binding; GO:0019840 isoprenoid binding; GO:0034632 retinol transporter ac…	K18271	RBP4; retinol-binding protein 4		IPR000566; IPR012674; IPR011038;	Lipocalin/cytosolic fatty-acid binding domain; Calycin; Calycin-like;
P02760	Protein AMBP OS=Homo sapiens OX=9606 GN=AMBP PE=1 SV=1	AMBP	38.999	278.51	38.1	12	31	12	1.425	1.466	1.179	1.293	1.132	0.865	0.753	1.183	0.831	0.798	0.682	0.0031559	extracellular	GO:0032872 regulation of stress-activated MAPK cascade; GO:0009968 negative regulation of signal transduction; GO:0022414 reproductive process; GO:0023051 regulation of signaling; GO:0044699 single-organism process; GO:0044764 multi-organism cellular process; GO:0044237 cellular metabolic process; GO:0031400 negative regulation of protein modification process; GO:0051234 establishment of localiza…	GO:0043229 intracellular organelle; GO:0016020 membrane; GO:0005615 extracellular space; GO:0044421 extracellular region part; GO:0071944 cell periphery; GO:0031982 vesicle; GO:0044424 intracellular part; GO:0005623 cell; GO:0005576 extracellular region; GO:0005886 plasma membrane; GO:0043231 intracellular membrane-bounded organelle; GO:0043226 organelle; GO:0070062 extracellular exosome; GO:0072…	GO:0008200 ion channel inhibitor activity; GO:0019865 immunoglobulin binding; GO:0046983 protein dimerization activity; GO:0044877 macromolecular complex binding; GO:0061134 peptidase regulator activity; GO:0046904 calcium oxalate binding; GO:0099106 ion channel regulator activity; GO:0005515 protein binding; GO:0005246 calcium channel regulator activity; GO:0004857 enzyme inhibitor activity; GO:…				IPR000566; IPR012674; IPR011038; IPR002223;	Lipocalin/cytosolic fatty-acid binding domain; Calycin; Calycin-like; Pancreatic trypsin inhibitor Kunitz domain;	O	KOG4295	Serine proteinase inhibitor (KU family)
P02763	Alpha-1-acid glycoprotein 1 OS=Homo sapiens OX=9606 GN=ORM1 PE=1 SV=1	ORM1	23.511	17.659	34.3	6	19	4	0.698	1.48	1.127	0.719	0.905	0.897	0.732	3.265	1.472	0.762	1.446	0.48372	extracellular	GO:1903555 regulation of tumor necrosis factor superfamily cytokine production; GO:0045321 leukocyte activation; GO:0002283 neutrophil activation involved in immune response; GO:0032715 negative regulation of interleukin-6 production; GO:0002252 immune effector process; GO:0032680 regulation of tumor necrosis factor production; GO:0002576 platelet degranulation; GO:0044699 single-organism process…	GO:0034774 secretory granule lumen; GO:1904724 tertiary granule lumen; GO:0005615 extracellular space; GO:0044421 extracellular region part; GO:0031410 cytoplasmic vesicle; GO:0005737 cytoplasm; GO:0031982 vesicle; GO:0044433 cytoplasmic vesicle part; GO:0044424 intracellular part; GO:0005623 cell; GO:0044422 organelle part; GO:0070062 extracellular exosome; GO:0031974 membrane-enclosed lumen; GO…	GO:0005515 protein binding; GO:0005488 binding;	K17308	ORM1, AGP1; alpha-1-acid glycoprotein 1		IPR012674; IPR000566; IPR011038;	Calycin; Lipocalin/cytosolic fatty-acid binding domain; Calycin-like;
P02765	Alpha-2-HS-glycoprotein OS=Homo sapiens OX=9606 GN=AHSG PE=1 SV=1	AHSG	39.324	86.025	21.5	6	9	6	0.445	3.324	1.144	0.487	1.171	2.373	0.787	1.721	0.382	0.289	0.845	0.72454	extracellular	GO:0060627 regulation of vesicle-mediated transport; GO:0051093 negative regulation of developmental process; GO:0045321 leukocyte activation; GO:0009968 negative regulation of signal transduction; GO:0023051 regulation of signaling; GO:0044699 single-organism process; GO:0051241 negative regulation of multicellular organismal process; GO:0030500 regulation of bone mineralization; GO:0031347 regu…	GO:0034774 secretory granule lumen; GO:0005615 extracellular space; GO:0044421 extracellular region part; GO:0031410 cytoplasmic vesicle; GO:0031982 vesicle; GO:0005737 cytoplasm; GO:0044433 cytoplasmic vesicle part; GO:0044424 intracellular part; GO:0005623 cell; GO:0044422 organelle part; GO:0070062 extracellular exosome; GO:0031974 membrane-enclosed lumen; GO:0031983 vesicle lumen; GO:0070013 …	GO:0030234 enzyme regulator activity; GO:0019210 kinase inhibitor activity; GO:0030414 peptidase inhibitor activity; GO:0061134 peptidase regulator activity; GO:0061135 endopeptidase regulator activity; GO:0019207 kinase regulator activity; GO:0004857 enzyme inhibitor activity; GO:0098772 molecular function regulator; GO:0004866 endopeptidase inhibitor activity; GO:0004869 cysteine-type endopepti…				IPR000010; IPR025760;	Cystatin domain; Fetuin-A-type cystatin domain;
P02766	Transthyretin OS=Homo sapiens OX=9606 GN=TTR PE=1 SV=1	TTR	15.887	40.818	9.5	2	4	2	0.957	2.569	2.133	1.177	1.053	1.042	0.576	1.017	0.518	0.502	0.463	0.020575	extracellular	GO:0065008 regulation of biological quality; GO:0009914 hormone transport; GO:0072337 modified amino acid transport; GO:0045321 leukocyte activation; GO:0006066 alcohol metabolic process; GO:0044699 single-organism process; GO:0044255 cellular lipid metabolic process; GO:0044237 cellular metabolic process; GO:0051234 establishment of localization; GO:0008152 metabolic process; GO:0030198 extracel…	GO:0034774 secretory granule lumen; GO:0005615 extracellular space; GO:0044421 extracellular region part; GO:0031410 cytoplasmic vesicle; GO:0031982 vesicle; GO:0005737 cytoplasm; GO:0044433 cytoplasmic vesicle part; GO:0032991 macromolecular complex; GO:0044424 intracellular part; GO:0035578 azurophil granule lumen; GO:0005623 cell; GO:0044422 organelle part; GO:0005775 vacuolar lumen; GO:007006…	GO:0042802 identical protein binding; GO:0046982 protein heterodimerization activity; GO:0005102 receptor binding; GO:0042562 hormone binding; GO:0005488 binding; GO:0005179 hormone activity; GO:0046983 protein dimerization activity; GO:0070324 thyroid hormone binding; GO:0005515 protein binding;	K20731	TTR; transthyretin	hsa04918 Thyroid hormone synthesis - Homo sapiens (human);	IPR023416;	Transthyretin/hydroxyisourate hydrolase, superfamily;	I	KOG3006	Transthyretin and related proteins
P02768	Serum albumin OS=Homo sapiens OX=9606 GN=ALB PE=1 SV=2	ALB	69.366	323.31	62.2	46	680	46	0.417	3.937	1.993	0.504	1.463	0.956	0.433	1.201	0.491	0.456	0.425	0.22948	extracellular	GO:0065008 regulation of biological quality; GO:0015850 organic hydroxy compound transport; GO:0010941 regulation of cell death; GO:0001907 killing by symbiont of host cells; GO:0044699 single-organism process; GO:0044764 multi-organism cellular process; GO:0035821 modification of morphology or physiology of other organism; GO:0048871 multicellular organismal homeostasis; GO:0044004 disruption by…	GO:0034774 secretory granule lumen; GO:0005615 extracellular space; GO:0044421 extracellular region part; GO:0005783 endoplasmic reticulum; GO:0031410 cytoplasmic vesicle; GO:0031982 vesicle; GO:0005737 cytoplasm; GO:0044433 cytoplasmic vesicle part; GO:0032991 macromolecular complex; GO:0044424 intracellular part; GO:0005623 cell; GO:0044422 organelle part; GO:0031974 membrane-enclosed lumen; GO…	GO:0003677 DNA binding; GO:0015643 toxic substance binding; GO:0051087 chaperone binding; GO:0043167 ion binding; GO:0016209 antioxidant activity; GO:0043177 organic acid binding; GO:0005515 protein binding; GO:0008144 drug binding; GO:0005507 copper ion binding; GO:0033293 monocarboxylic acid binding; GO:0048037 cofactor binding; GO:0030170 pyridoxal phosphate binding; GO:1901363 heterocyclic co…	K16141	ALB; serum albumin	hsa04918 Thyroid hormone synthesis - Homo sapiens (human);	IPR014760; IPR020858;	Serum albumin, N-terminal; Serum albumin-like;
P02774	Vitamin D-binding protein OS=Homo sapiens OX=9606 GN=GC PE=1 SV=1	GC	52.963	126.32	34.8	17	27	17	0.296	3.896	1.82	0.452	1.4	1.114	0.522	1.231	0.747	0.535	0.528	0.55844	extracellular	GO:1901615 organic hydroxy compound metabolic process; GO:0044281 small molecule metabolic process; GO:0008202 steroid metabolic process; GO:1901360 organic cyclic compound metabolic process; GO:0044699 single-organism process; GO:0044238 primary metabolic process; GO:0071704 organic substance metabolic process; GO:0051234 establishment of localization; GO:0006810 transport; GO:0006775 fat-solubl…	GO:0043229 intracellular organelle; GO:0005615 extracellular space; GO:0044421 extracellular region part; GO:0044446 intracellular organelle part; GO:0005737 cytoplasm; GO:0031982 vesicle; GO:0044424 intracellular part; GO:0005623 cell; GO:0005829 cytosol; GO:0043202 lysosomal lumen; GO:0005576 extracellular region; GO:0044422 organelle part; GO:0005775 vacuolar lumen; GO:0043231 intracellular me…	GO:0097159 organic cyclic compound binding; GO:1902118 calcidiol binding; GO:1902271 D3 vitamins binding; GO:0008092 cytoskeletal protein binding; GO:0019842 vitamin binding; GO:0005488 binding; GO:0003779 actin binding; GO:0008289 lipid binding; GO:0005499 vitamin D binding; GO:0051183 vitamin transporter activity; GO:0005515 protein binding; GO:0005496 steroid binding; GO:0005215 transporter ac…	K12258	GC; vitamin D-binding protein		IPR020858; IPR014760; IPR015247;	Serum albumin-like; Serum albumin, N-terminal; Vitamin D binding protein, domain III;
P02775	Platelet basic protein OS=Homo sapiens OX=9606 GN=PPBP PE=1 SV=3	PPBP	13.894	6.0416	21.9	4	6	4	0.686	0.963	0.768	1.867	0.681	1.178	2.141	0.703	0.669	1.189	1.184	0.59648	extracellular	GO:0044700 single organism signaling; GO:0030335 positive regulation of cell migration; GO:0045321 leukocyte activation; GO:0051674 localization of cell; GO:0007166 cell surface receptor signaling pathway; GO:0040017 positive regulation of locomotion; GO:0098542 defense response to other organism; GO:0044699 single-organism process; GO:0071345 cellular response to cytokine stimulus; GO:0051234 es…	GO:0034774 secretory granule lumen; GO:1904724 tertiary granule lumen; GO:0043229 intracellular organelle; GO:0097708 intracellular vesicle; GO:0005615 extracellular space; GO:0044421 extracellular region part; GO:0031410 cytoplasmic vesicle; GO:0005737 cytoplasm; GO:0044446 intracellular organelle part; GO:0031982 vesicle; GO:0070820 tertiary granule; GO:0044433 cytoplasmic vesicle part; GO:0012…	GO:0008083 growth factor activity; GO:0005355 glucose transmembrane transporter activity; GO:0051119 sugar transmembrane transporter activity; GO:0005102 receptor binding; GO:0005126 cytokine receptor binding; GO:1901476 carbohydrate transporter activity; GO:0022892 substrate-specific transporter activity; GO:0015145 monosaccharide transmembrane transporter activity; GO:0005515 protein binding; G…	K10029	PPBP, CXCL7; platelet basic protein	hsa04060 Cytokine-cytokine receptor interaction - Homo sapiens (human); hsa04062 Chemokine signaling pathway - Homo sapiens (human);	IPR033899; IPR001811;	CXC Chemokine domain; Chemokine interleukin-8-like domain;
P02776	Platelet factor 4 OS=Homo sapiens OX=9606 GN=PF4 PE=1 SV=2	PF4	10.845	2.8255	8.9	1	1	1	0.794	1.551	0.761	0.832	0.881	1.186	2.375	0.553	0.941	1.521	1.365	0.4181	extracellular	GO:0044700 single organism signaling; GO:0010744 positive regulation of macrophage derived foam cell differentiation; GO:0030335 positive regulation of cell migration; GO:0065008 regulation of biological quality; GO:0007596 blood coagulation; GO:0010941 regulation of cell death; GO:0007166 cell surface receptor signaling pathway; GO:0032680 regulation of tumor necrosis factor production; GO:00098…	GO:0034774 secretory granule lumen; GO:0043229 intracellular organelle; GO:0097708 intracellular vesicle; GO:0005615 extracellular space; GO:0044421 extracellular region part; GO:0031410 cytoplasmic vesicle; GO:0031982 vesicle; GO:0005737 cytoplasm; GO:0044446 intracellular organelle part; GO:0044433 cytoplasmic vesicle part; GO:0012505 endomembrane system; GO:0044424 intracellular part; GO:00056…	GO:0005102 receptor binding; GO:0005126 cytokine receptor binding; GO:0043167 ion binding; GO:0005515 protein binding; GO:0008201 heparin binding; GO:0008009 chemokine activity; GO:1901681 sulfur compound binding; GO:0097367 carbohydrate derivative binding; GO:0048248 CXCR3 chemokine receptor binding; GO:0005125 cytokine activity; GO:0045236 CXCR chemokine receptor binding; GO:0005488 binding; GO…	K05407	PF4, CXCL4; platelet factor 4	hsa04060 Cytokine-cytokine receptor interaction - Homo sapiens (human); hsa04062 Chemokine signaling pathway - Homo sapiens (human);	IPR033899; IPR001811;	CXC Chemokine domain; Chemokine interleukin-8-like domain;
P02786	Transferrin receptor protein 1 OS=Homo sapiens OX=9606 GN=TFRC PE=1 SV=2	TFRC	84.87	102.32	25.5	19	29	19	0.967	0.648	0.646	0.58	0.566	1.392	3.263	0.459	0.501	1.904	2.207	0.24116	plasma membrane	GO:0044409 entry into host; GO:0002694 regulation of leukocyte activation; GO:0045191 regulation of isotype switching; GO:0065008 regulation of biological quality; GO:0032944 regulation of mononuclear cell proliferation; GO:0002824 positive regulation of adaptive immune response based on somatic recombination of immune receptors built from immunoglobulin superfamily domains; GO:0044237 cellular m…	GO:0016323 basolateral plasma membrane; GO:0016020 membrane; GO:0005615 extracellular space; GO:0044421 extracellular region part; GO:0009897 external side of plasma membrane; GO:0031090 organelle membrane; GO:0031410 cytoplasmic vesicle; GO:0071944 cell periphery; GO:0005737 cytoplasm; GO:0031982 vesicle; GO:0044433 cytoplasmic vesicle part; GO:0032991 macromolecular complex; GO:0031224 intrinsi…	GO:0015399 primary active transmembrane transporter activity; GO:0046983 protein dimerization activity; GO:0022892 substrate-specific transporter activity; GO:0008320 protein transmembrane transporter activity; GO:0038024 cargo receptor activity; GO:0005515 protein binding; GO:0004998 transferrin receptor activity; GO:0022891 substrate-specific transmembrane transporter activity; GO:0097159 organ…	K06503	TFRC, CD71; transferrin receptor	hsa04066 HIF-1 signaling pathway - Homo sapiens (human); hsa04144 Endocytosis - Homo sapiens (human); hsa04145 Phagosome - Homo sapiens (human); hsa04216 Ferroptosis - Homo sapiens (human); hsa04640 Hematopoietic cell lineage - Homo sapiens (human);	IPR003137; IPR007484; IPR007365;	PA domain; Peptidase M28; Transferrin receptor-like, dimerisation domain;	OPR	KOG2195	Transferrin receptor and related proteins containing the protease-associated (PA) domain
P02787	Serotransferrin OS=Homo sapiens OX=9606 GN=TF PE=1 SV=3	TF	77.063	323.31	56.3	43	126	43	0.531	4.32	1.971	0.486	1.711	1.055	0.693	0.513	0.428	0.409	0.343	0.110824	extracellular	GO:0060627 regulation of vesicle-mediated transport; GO:0065008 regulation of biological quality; GO:0044699 single-organism process; GO:0048871 multicellular organismal homeostasis; GO:0015031 protein transport; GO:0097459 iron ion import into cell; GO:0051234 establishment of localization; GO:0051130 positive regulation of cellular component organization; GO:0000041 transition metal ion transpo…	GO:0016020 membrane; GO:0044421 extracellular region part; GO:0009897 external side of plasma membrane; GO:0019898 extrinsic component of membrane; GO:0031090 organelle membrane; GO:0005737 cytoplasm; GO:0044433 cytoplasmic vesicle part; GO:0032991 macromolecular complex; GO:0005623 cell; GO:0044422 organelle part; GO:0005769 early endosome; GO:0070062 extracellular exosome; GO:0098590 plasma mem…	GO:0005506 iron ion binding; GO:0015075 ion transmembrane transporter activity; GO:0005102 receptor binding; GO:0043167 ion binding; GO:0046915 transition metal ion transmembrane transporter activity; GO:0022892 substrate-specific transporter activity; GO:0005515 protein binding; GO:0022891 substrate-specific transmembrane transporter activity; GO:0072510 trivalent inorganic cation transmembrane …	K14736	TF; transferrin	hsa04066 HIF-1 signaling pathway - Homo sapiens (human); hsa04216 Ferroptosis - Homo sapiens (human); hsa04978 Mineral absorption - Homo sapiens (human);	IPR001156;	Transferrin-like domain;
P02788	Lactotransferrin OS=Homo sapiens OX=9606 GN=LTF PE=1 SV=6	LTF	78.181	17.107	11.5	8	11	8	0.892	0.87	0.792	0.7	0.593	1.77	2.305	1.075	1.092	1.27	1.953	0.0051969	extracellular	GO:0010941 regulation of cell death; GO:0032680 regulation of tumor necrosis factor production; GO:0098542 defense response to other organism; GO:0070169 positive regulation of biomineral tissue development; GO:0031347 regulation of defense response; GO:0044237 cellular metabolic process; GO:0009607 response to biotic stimulus; GO:0071900 regulation of protein serine/threonine kinase activity; GO…	GO:0034774 secretory granule lumen; GO:1904724 tertiary granule lumen; GO:0005615 extracellular space; GO:0044421 extracellular region part; GO:0031410 cytoplasmic vesicle; GO:0005737 cytoplasm; GO:0031982 vesicle; GO:0044433 cytoplasmic vesicle part; GO:0032991 macromolecular complex; GO:0044424 intracellular part; GO:0005623 cell; GO:0044422 organelle part; GO:0070062 extracellular exosome; GO:…	GO:0008233 peptidase activity; GO:0008236 serine-type peptidase activity; GO:0016787 hydrolase activity; GO:0005515 protein binding; GO:0019207 kinase regulator activity; GO:0098772 molecular function regulator; GO:0008201 heparin binding; GO:1901363 heterocyclic compound binding; GO:0097159 organic cyclic compound binding; GO:0019209 kinase activator activity; GO:0003824 catalytic activity; GO:0…	K17283	LTF; lactotransferrin [EC:3.4.21.-]		IPR001156;	Transferrin-like domain;
P02790	Hemopexin OS=Homo sapiens OX=9606 GN=HPX PE=1 SV=2	HPX	51.676	96.286	42.9	18	50	18	0.448	1.335	0.947	0.497	0.85	2.371	1.334	2.728	0.628	0.419	1.835	0.31414	extracellular	GO:0065008 regulation of biological quality; GO:0032270 positive regulation of cellular protein metabolic process; GO:0002824 positive regulation of adaptive immune response based on somatic recombination of immune receptors built from immunoglobulin superfamily domains; GO:0060330 regulation of response to interferon-gamma; GO:0031347 regulation of defense response; GO:0060332 positive regulatio…	GO:0043229 intracellular organelle; GO:0097708 intracellular vesicle; GO:0005615 extracellular space; GO:0044421 extracellular region part; GO:0031410 cytoplasmic vesicle; GO:0005737 cytoplasm; GO:0044446 intracellular organelle part; GO:0031982 vesicle; GO:0044433 cytoplasmic vesicle part; GO:0044424 intracellular part; GO:0005623 cell; GO:0005576 extracellular region; GO:0044422 organelle part;…	GO:0015232 heme transporter activity; GO:0005488 binding; GO:0043167 ion binding; GO:0043169 cation binding; GO:0046872 metal ion binding; GO:0005515 protein binding; GO:0051184 cofactor transporter activity; GO:0005215 transporter activity;	K18977	HPX; hemopexin		IPR000585;	Hemopexin-like domain;	OW	KOG1565	Gelatinase A and related matrix metalloproteases
P02794	Ferritin heavy chain OS=Homo sapiens OX=9606 GN=FTH1 PE=1 SV=2	FTH1	21.225	23.279	7.1	1	1	1	1.131	0.939	0.87	0.764	0.835	1.196	2.898	0.862	1.135	0.826	1.524	0.25712	cytoplasm	GO:0065008 regulation of biological quality; GO:0045321 leukocyte activation; GO:0044699 single-organism process; GO:0008285 negative regulation of cell proliferation; GO:0051234 establishment of localization; GO:0048145 regulation of fibroblast proliferation; GO:0000041 transition metal ion transport; GO:0008152 metabolic process; GO:0048147 negative regulation of fibroblast proliferation; GO:00…	GO:1904724 tertiary granule lumen; GO:0044421 extracellular region part; GO:0031410 cytoplasmic vesicle; GO:0005737 cytoplasm; GO:0031982 vesicle; GO:0044433 cytoplasmic vesicle part; GO:0032991 macromolecular complex; GO:0044754 autolysosome; GO:0044424 intracellular part; GO:0005623 cell; GO:1904813 ficolin-1-rich granule lumen; GO:0044422 organelle part; GO:0005776 autophagosome; GO:0070062 ex…	GO:0016722 oxidoreductase activity, oxidizing metal ions; GO:0005506 iron ion binding; GO:0016724 oxidoreductase activity, oxidizing metal ions, oxygen as acceptor; GO:0008199 ferric iron binding; GO:0046914 transition metal ion binding; GO:0003824 catalytic activity; GO:0005488 binding; GO:0043167 ion binding; GO:0046872 metal ion binding; GO:0043169 cation binding; GO:0005515 protein binding; G…	K00522	FTH1; ferritin heavy chain [EC:1.16.3.2]	hsa04216 Ferroptosis - Homo sapiens (human); hsa04217 Necroptosis - Homo sapiens (human); hsa04978 Mineral absorption - Homo sapiens (human);	IPR012347; IPR009040; IPR009078; IPR008331;	Ferritin-related; Ferritin-like diiron domain; Ferritin-like superfamily; Ferritin/DPS protein domain;	P	KOG2332	Ferritin
P03950	Angiogenin OS=Homo sapiens OX=9606 GN=ANG PE=1 SV=1	ANG	16.55	1.7714	12.9	2	2	2	0.659	0.56	0.431	0.545	0.629	3.973	0.413	0.598	2.559	0.729	2.929	0.189796	extracellular	GO:0044085 cellular component biogenesis; GO:0021700 developmental maturation; GO:0022414 reproductive process; GO:0010608 posttranscriptional regulation of gene expression; GO:0098542 defense response to other organism; GO:0044255 cellular lipid metabolic process; GO:0044237 cellular metabolic process; GO:0001878 response to yeast; GO:0008610 lipid biosynthetic process; GO:0009607 response to bi…	GO:0005615 extracellular space; GO:0044421 extracellular region part; GO:0031410 cytoplasmic vesicle; GO:0032311 angiogenin-PRI complex; GO:0005737 cytoplasm; GO:0031982 vesicle; GO:0043025 neuronal cell body; GO:0032991 macromolecular complex; GO:0030426 growth cone; GO:0044424 intracellular part; GO:0005623 cell; GO:0044420 extracellular matrix component; GO:0044422 organelle part; GO:0043228 n…	GO:0005102 receptor binding; GO:0046983 protein dimerization activity; GO:0005515 protein binding; GO:0016787 hydrolase activity; GO:0005507 copper ion binding; GO:0008201 heparin binding; GO:0097159 organic cyclic compound binding; GO:1901363 heterocyclic compound binding; GO:0008092 cytoskeletal protein binding; GO:0042802 identical protein binding; GO:0042277 peptide binding; GO:0003824 cataly…	K16631	ANG, RNASE5; angiogenin [EC:3.1.27.-]		IPR023412;	Ribonuclease A-domain;
P03951	Coagulation factor XI OS=Homo sapiens OX=9606 GN=F11 PE=1 SV=1	F11	70.108	25.624	10.2	7	8	6	2.553	1.997	0.955	1.113	1.226	0.866	0.799	0.756	0.887	0.663	0.506	0.033703	extracellular	GO:0044707 single-multicellular organism process; GO:0007596 blood coagulation; GO:0065008 regulation of biological quality; GO:0030193 regulation of blood coagulation; GO:0051241 negative regulation of multicellular organismal process; GO:0044699 single-organism process; GO:0048519 negative regulation of biological process; GO:0016485 protein processing; GO:0080134 regulation of response to stre…	GO:0070062 extracellular exosome; GO:0043226 organelle; GO:0016020 membrane; GO:0005615 extracellular space; GO:0044421 extracellular region part; GO:0044464 cell part; GO:0071944 cell periphery; GO:0031982 vesicle; GO:1903561 extracellular vesicle; GO:0043227 membrane-bounded organelle; GO:0005623 cell; GO:0005576 extracellular region; GO:0043230 extracellular organelle; GO:0005886 plasma membra…	GO:0008238 exopeptidase activity; GO:0008233 peptidase activity; GO:0043167 ion binding; GO:0008236 serine-type peptidase activity; GO:0004177 aminopeptidase activity; GO:0016787 hydrolase activity; GO:0005515 protein binding; GO:0070008 serine-type exopeptidase activity; GO:0008201 heparin binding; GO:1901681 sulfur compound binding; GO:0070009 serine-type aminopeptidase activity; GO:0004252 ser…	K01323	F11; coagulation factor XI [EC:3.4.21.27]	hsa04610 Complement and coagulation cascades - Homo sapiens (human);	IPR009003; IPR000177; IPR003609; IPR001254;	Peptidase S1, PA clan; Apple domain; PAN/Apple domain; Serine proteases, trypsin domain;	E	KOG3627	Trypsin
P03952	Plasma kallikrein OS=Homo sapiens OX=9606 GN=KLKB1 PE=1 SV=1	KLKB1	71.369	132.5	25.1	18	26	17	1.232	2.552	1.597	0.762	3.278	0.646	0.381	0.455	0.364	0.333	0.231	0.0013588	extracellular	GO:0002675 positive regulation of acute inflammatory response; GO:0007596 blood coagulation; GO:0065008 regulation of biological quality; GO:0032270 positive regulation of cellular protein metabolic process; GO:0051241 negative regulation of multicellular organismal process; GO:0044699 single-organism process; GO:0016485 protein processing; GO:0031347 regulation of defense response; GO:0042730 fi…	GO:0070062 extracellular exosome; GO:0043226 organelle; GO:0016020 membrane; GO:0005615 extracellular space; GO:0044421 extracellular region part; GO:0044464 cell part; GO:0071944 cell periphery; GO:0031982 vesicle; GO:1903561 extracellular vesicle; GO:0043227 membrane-bounded organelle; GO:0005623 cell; GO:0005576 extracellular region; GO:0043230 extracellular organelle; GO:0005886 plasma membra…	GO:0004252 serine-type endopeptidase activity; GO:0004175 endopeptidase activity; GO:0008233 peptidase activity; GO:0017171 serine hydrolase activity; GO:0003824 catalytic activity; GO:0005488 binding; GO:0008236 serine-type peptidase activity; GO:0070011 peptidase activity, acting on L-amino acid peptides; GO:0016787 hydrolase activity; GO:0005515 protein binding;	K01324	KLKB1; plasma kallikrein [EC:3.4.21.34]	hsa04610 Complement and coagulation cascades - Homo sapiens (human);	IPR009003; IPR003609; IPR000177; IPR001254;	Peptidase S1, PA clan; PAN/Apple domain; Apple domain; Serine proteases, trypsin domain;	E	KOG3627	Trypsin
P03973	Antileukoproteinase OS=Homo sapiens OX=9606 GN=SLPI PE=1 SV=2	SLPI	14.326	10.614	38.6	5	7	5	0.332	0.441	0.322	0.45	0.405	1.833	3.131	0.641	1.932	1.808	4.792	0.0055607	extracellular	GO:0045321 leukocyte activation; GO:0098542 defense response to other organism; GO:0044699 single-organism process; GO:0032091 negative regulation of protein binding; GO:0051234 establishment of localization; GO:0009607 response to biotic stimulus; GO:0009605 response to external stimulus; GO:0010466 negative regulation of peptidase activity; GO:0019731 antibacterial humoral response; GO:0002274 …	GO:0034774 secretory granule lumen; GO:0005615 extracellular space; GO:0044421 extracellular region part; GO:0031410 cytoplasmic vesicle; GO:0005737 cytoplasm; GO:0031982 vesicle; GO:0044433 cytoplasmic vesicle part; GO:0044424 intracellular part; GO:0005623 cell; GO:0044422 organelle part; GO:0031974 membrane-enclosed lumen; GO:0070062 extracellular exosome; GO:0031983 vesicle lumen; GO:0070013 …	GO:0004867 serine-type endopeptidase inhibitor activity; GO:0030234 enzyme regulator activity; GO:0005488 binding; GO:0030414 peptidase inhibitor activity; GO:0061134 peptidase regulator activity; GO:0005515 protein binding; GO:0061135 endopeptidase regulator activity; GO:0004857 enzyme inhibitor activity; GO:0098772 molecular function regulator; GO:0004866 endopeptidase inhibitor activity; GO:00…				IPR008197;	WAP-type 'four-disulfide core' domain;
P04003	C4b-binding protein alpha chain OS=Homo sapiens OX=9606 GN=C4BPA PE=1 SV=2	C4BPA	67.033	323.31	54.8	31	318	31	1.045	1.228	0.961	1.363	0.967	1.051	1.921	0.851	0.946	0.945	1.027	0.94574	plasma membrane	GO:0060627 regulation of vesicle-mediated transport; GO:0030450 regulation of complement activation, classical pathway; GO:0016064 immunoglobulin mediated immune response; GO:0002698 negative regulation of immune effector process; GO:1903318 negative regulation of protein maturation; GO:0045916 negative regulation of complement activation; GO:0031347 regulation of defense response; GO:0006956 com…	GO:0016020 membrane; GO:0044217 other organism part; GO:0072562 blood microparticle; GO:0044421 extracellular region part; GO:0005615 extracellular space; GO:0044464 cell part; GO:0071944 cell periphery; GO:0044216 other organism cell; GO:0044215 other organism; GO:0005623 cell; GO:0005576 extracellular region; GO:0005886 plasma membrane;	GO:0097159 organic cyclic compound binding; GO:1901363 heterocyclic compound binding; GO:0003723 RNA binding; GO:0005515 protein binding; GO:0005488 binding; GO:0003676 nucleic acid binding;	K04002	C4BPA; complement component 4 binding protein, alpha	hsa04610 Complement and coagulation cascades - Homo sapiens (human); hsa05133 Pertussis - Homo sapiens (human);	IPR000436;	Sushi/SCR/CCP domain;
P04004	Vitronectin OS=Homo sapiens OX=9606 GN=VTN PE=1 SV=1	VTN	54.305	316.7	34.7	16	44	16	1.195	0.857	1.111	0.887	0.486	1.053	1.065	1.109	2.3	0.702	1.373	0.29022	extracellular	GO:0060627 regulation of vesicle-mediated transport; GO:0044085 cellular component biogenesis; GO:0065008 regulation of biological quality; GO:0030335 positive regulation of cell migration; GO:0048732 gland development; GO:0032270 positive regulation of cellular protein metabolic process; GO:0031347 regulation of defense response; GO:0007492 endoderm development; GO:0022610 biological adhesion; G…	GO:0016020 membrane; GO:0005615 extracellular space; GO:0044421 extracellular region part; GO:0005783 endoplasmic reticulum; GO:0071944 cell periphery; GO:0098796 membrane protein complex; GO:0031982 vesicle; GO:0005737 cytoplasm; GO:0032991 macromolecular complex; GO:0044424 intracellular part; GO:0005623 cell; GO:0044420 extracellular matrix component; GO:0044422 organelle part; GO:0005604 base…	GO:0005102 receptor binding; GO:0043167 ion binding; GO:0044877 macromolecular complex binding; GO:0038024 cargo receptor activity; GO:0005044 scavenger receptor activity; GO:0005515 protein binding; GO:0005178 integrin binding; GO:0008201 heparin binding; GO:1901681 sulfur compound binding; GO:0050840 extracellular matrix binding; GO:0050839 cell adhesion molecule binding; GO:0060089 molecular t…	K06251	VTN; vitronectin	hsa04151 PI3K-Akt signaling pathway - Homo sapiens (human); hsa04510 Focal adhesion - Homo sapiens (human); hsa04512 ECM-receptor interaction - Homo sapiens (human); hsa04610 Complement and coagulation cascades - Homo sapiens (human); hsa05165 Human papillomavirus infection - Homo sapiens (human); hsa05205 Proteoglycans in cancer - Homo sapiens (human);	IPR000585; IPR020436; IPR001212;	Hemopexin-like domain; Somatomedin B, chordata; Somatomedin B domain;	OW	KOG1565	Gelatinase A and related matrix metalloproteases
P04040	Catalase OS=Homo sapiens OX=9606 GN=CAT PE=1 SV=3	CAT	59.755	118.58	16.7	9	12	9	0.733	1.461	0.509	1.019	0.87	0.856	4.151	0.794	0.572	0.676	1.535	0.69358	cytoplasm	GO:0044085 cellular component biogenesis; GO:0001649 osteoblast differentiation; GO:0010941 regulation of cell death; GO:0045321 leukocyte activation; GO:0006066 alcohol metabolic process; GO:0044255 cellular lipid metabolic process; GO:0044237 cellular metabolic process; GO:0032088 negative regulation of NF-kappaB transcription factor activity; GO:0033189 response to vitamin A; GO:0009605 respon…	GO:0016020 membrane; GO:0044421 extracellular region part; GO:0031090 organelle membrane; GO:0005737 cytoplasm; GO:0044433 cytoplasmic vesicle part; GO:0044438 microbody part; GO:0005623 cell; GO:1904813 ficolin-1-rich granule lumen; GO:0044422 organelle part; GO:0005778 peroxisomal membrane; GO:0070062 extracellular exosome; GO:0101002 ficolin-1-rich granule; GO:0005925 focal adhesion; GO:000562…	GO:1901265 nucleoside phosphate binding; GO:0005102 receptor binding; GO:0043167 ion binding; GO:0046983 protein dimerization activity; GO:0016209 antioxidant activity; GO:0004096 catalase activity; GO:0016787 hydrolase activity; GO:0005515 protein binding; GO:0000166 nucleotide binding; GO:0004046 aminoacylase activity; GO:0048037 cofactor binding; GO:0016491 oxidoreductase activity; GO:0097159 …	K03781	katE, CAT, catB, srpA; catalase [EC:1.11.1.6]	hsa00380 Tryptophan metabolism - Homo sapiens (human); hsa00630 Glyoxylate and dicarboxylate metabolism - Homo sapiens (human); hsa01200 Carbon metabolism - Homo sapiens (human); hsa04068 FoxO signaling pathway - Homo sapiens (human); hsa04146 Peroxisome - Homo sapiens (human); hsa04211 Longevity regulating pathway - Homo sapiens (human); hsa04213 Longevity regulating pathway - multiple species -…	IPR020835; IPR011614; IPR010582;	Catalase-like domain; Catalase core domain; Catalase immune-responsive domain;	P	KOG0047	Catalase
P04070	Vitamin K-dependent protein C OS=Homo sapiens OX=9606 GN=PROC PE=1 SV=1	PROC	52.071	2.8478	2.8	1	1	1	0.934	2.397	1.921	0.915	1.236	0.902	0.8	1.216	0.782	0.623	0.584	0.0599	extracellular	GO:0010941 regulation of cell death; GO:0007596 blood coagulation; GO:0065008 regulation of biological quality; GO:0048732 gland development; GO:0006518 peptide metabolic process; GO:0051674 localization of cell; GO:0006465 signal peptide processing; GO:0051241 negative regulation of multicellular organismal process; GO:0044699 single-organism process; GO:0030858 positive regulation of epithelial…	GO:0005788 endoplasmic reticulum lumen; GO:0043229 intracellular organelle; GO:0005615 extracellular space; GO:0044421 extracellular region part; GO:0005783 endoplasmic reticulum; GO:0005737 cytoplasm; GO:0044446 intracellular organelle part; GO:0005796 Golgi lumen; GO:0012505 endomembrane system; GO:0044424 intracellular part; GO:0005623 cell; GO:0005576 extracellular region; GO:0044422 organell…	GO:0004252 serine-type endopeptidase activity; GO:0004175 endopeptidase activity; GO:0008233 peptidase activity; GO:0017171 serine hydrolase activity; GO:0003824 catalytic activity; GO:0005488 binding; GO:0043167 ion binding; GO:0008236 serine-type peptidase activity; GO:0043169 cation binding; GO:0046872 metal ion binding; GO:0070011 peptidase activity, acting on L-amino acid peptides; GO:001678…	K01344	PROC; protein C (activated) [EC:3.4.21.69]	hsa04610 Complement and coagulation cascades - Homo sapiens (human);	IPR009003; IPR017857; IPR000294; IPR001254; IPR001881; IPR000742;	Peptidase S1, PA clan; Coagulation factor, subgroup, Gla domain; Gamma-carboxyglutamic acid-rich (GLA) domain; Serine proteases, trypsin domain; EGF-like calcium-binding domain; EGF-like domain;
P04075	Fructose-bisphosphate aldolase A OS=Homo sapiens OX=9606 GN=ALDOA PE=1 SV=2	ALDOA	39.42	57.118	15.7	6	6	6	1.009	0.995	0.648	1.2	0.888	1.116	2.181	0.802	0.868	1.172	1.295	0.33138	cytoplasm	GO:0044085 cellular component biogenesis; GO:0065008 regulation of biological quality; GO:0009116 nucleoside metabolic process; GO:0045321 leukocyte activation; GO:0006165 nucleoside diphosphate phosphorylation; GO:0019362 pyridine nucleotide metabolic process; GO:0006096 glycolytic process; GO:0009163 nucleoside biosynthetic process; GO:0046129 purine ribonucleoside biosynthetic process; GO:0009…	GO:0016020 membrane; GO:0034774 secretory granule lumen; GO:1904724 tertiary granule lumen; GO:0005615 extracellular space; GO:0044421 extracellular region part; GO:0031410 cytoplasmic vesicle; GO:0030016 myofibril; GO:0005737 cytoplasm; GO:0031982 vesicle; GO:0044433 cytoplasmic vesicle part; GO:0099512 supramolecular fiber; GO:0044424 intracellular part; GO:0099080 supramolecular complex; GO:00…	GO:0003723 RNA binding; GO:0015631 tubulin binding; GO:0016829 lyase activity; GO:0005515 protein binding; GO:0048029 monosaccharide binding; GO:1901363 heterocyclic compound binding; GO:0097159 organic cyclic compound binding; GO:0050839 cell adhesion molecule binding; GO:0042802 identical protein binding; GO:0008092 cytoskeletal protein binding; GO:0004332 fructose-bisphosphate aldolase activit…	K01623	ALDO; fructose-bisphosphate aldolase, class I [EC:4.1.2.13]	hsa00010 Glycolysis / Gluconeogenesis - Homo sapiens (human); hsa00030 Pentose phosphate pathway - Homo sapiens (human); hsa00051 Fructose and mannose metabolism - Homo sapiens (human); hsa01100 Metabolic pathways - Homo sapiens (human); hsa01200 Carbon metabolism - Homo sapiens (human); hsa01230 Biosynthesis of amino acids - Homo sapiens (human);	IPR013785;	Aldolase-type TIM barrel;	G	KOG1557	Fructose-biphosphate aldolase
P04083	Annexin A1 OS=Homo sapiens OX=9606 GN=ANXA1 PE=1 SV=2	ANXA1	38.714	2.8908	10.1	4	4	4	0.902	0.953	0.686	1.086	0.719	1.239	2.737	0.894	1.188	0.971	1.617	0.098284	cytoplasm	GO:0044700 single organism signaling; GO:0002694 regulation of leukocyte activation; GO:0010941 regulation of cell death; GO:0048732 gland development; GO:0022414 reproductive process; GO:0002698 negative regulation of immune effector process; GO:0071384 cellular response to corticosteroid stimulus; GO:0009891 positive regulation of biosynthetic process; GO:0070555 response to interleukin-1; GO:0…	GO:0016020 membrane; GO:0044421 extracellular region part; GO:0009897 external side of plasma membrane; GO:0031090 organelle membrane; GO:0019898 extrinsic component of membrane; GO:0005737 cytoplasm; GO:0044433 cytoplasmic vesicle part; GO:0032991 macromolecular complex; GO:0005913 cell-cell adherens junction; GO:0005623 cell; GO:0044422 organelle part; GO:0005769 early endosome; GO:0070062 extr…	GO:0005102 receptor binding; GO:0046983 protein dimerization activity; GO:0004859 phospholipase inhibitor activity; GO:0003697 single-stranded DNA binding; GO:0016817 hydrolase activity, acting on acid anhydrides; GO:0005515 protein binding; GO:0016787 hydrolase activity; GO:0004857 enzyme inhibitor activity; GO:0098772 molecular function regulator; GO:0048306 calcium-dependent protein binding; G…	K17091	ANXA1; annexin A1				U	KOG0819	Annexin
P04114	Apolipoprotein B-100 OS=Homo sapiens OX=9606 GN=APOB PE=1 SV=2	APOB	515.6	323.31	47.2	220	2007	220	0.978	0.599	1.285	0.957	0.693	0.713	0.667	2.184	1.383	1.597	1.45	0.28874	endoplasmic reticulum	GO:0044700 single organism signaling; GO:0044085 cellular component biogenesis; GO:0010744 positive regulation of macrophage derived foam cell differentiation; GO:0065008 regulation of biological quality; GO:0022414 reproductive process; GO:0006066 alcohol metabolic process; GO:0043009 chordate embryonic development; GO:0034379 very-low-density lipoprotein particle assembly; GO:0044255 cellular l…	GO:0016020 membrane; GO:0044421 extracellular region part; GO:0045334 clathrin-coated endocytic vesicle; GO:0031090 organelle membrane; GO:0034362 low-density lipoprotein particle; GO:0005737 cytoplasm; GO:0044433 cytoplasmic vesicle part; GO:0034385 triglyceride-rich plasma lipoprotein particle; GO:0043025 neuronal cell body; GO:0032991 macromolecular complex; GO:0005623 cell; GO:0034361 very-lo…	GO:0035473 lipase binding; GO:0005102 receptor binding; GO:0043167 ion binding; GO:0005319 lipid transporter activity; GO:0022892 substrate-specific transporter activity; GO:0005515 protein binding; GO:0008201 heparin binding; GO:1901681 sulfur compound binding; GO:0070325 lipoprotein particle receptor binding; GO:0097367 carbohydrate derivative binding; GO:0017127 cholesterol transporter activit…	K14462	APOB; apolipoprotein B	hsa04975 Fat digestion and absorption - Homo sapiens (human); hsa04977 Vitamin digestion and absorption - Homo sapiens (human); hsa04979 Cholesterol metabolism - Homo sapiens (human);	IPR011030; IPR015817; IPR015818; IPR001747; IPR022176; IPR015819; IPR015816; IPR016024; IPR015255; IPR009454;	Vitellinogen, superhelical; Vitellinogen, open beta-sheet, subdomain 1; Vitellinogen, open beta-sheet, subdomain 2; Lipid transport protein, N-terminal; Apolipoprotein B100 C-terminal; Lipid transport protein, beta-sheet shell; Vitellinogen, beta-sheet N-terminal; Armadillo-type fold; Vitellinogen, open beta-sheet; Lipid transport, open beta-sheet;	I	KOG4338	Predicted lipoprotein
P04180	Phosphatidylcholine-sterol acyltransferase OS=Homo sapiens OX=9606 GN=LCAT PE=1 SV=1	LCAT	49.577	4.0912	11.8	4	4	4	0.874	1.203	1.13	0.803	0.757	1.074	0.958	3.326	0.713	0.994	1.482	0.41384	extracellular	GO:0034367 macromolecular complex remodeling; GO:0046470 phosphatidylcholine metabolic process; GO:0065008 regulation of biological quality; GO:0015850 organic hydroxy compound transport; GO:0046486 glycerolipid metabolic process; GO:0030301 cholesterol transport; GO:0006066 alcohol metabolic process; GO:0008654 phospholipid biosynthetic process; GO:0044699 single-organism process; GO:0009058 bio…	GO:0070062 extracellular exosome; GO:0043226 organelle; GO:0005615 extracellular space; GO:0044421 extracellular region part; GO:0032994 protein-lipid complex; GO:1990777 lipoprotein particle; GO:0031982 vesicle; GO:1903561 extracellular vesicle; GO:0034358 plasma lipoprotein particle; GO:0032991 macromolecular complex; GO:0034364 high-density lipoprotein particle; GO:0043227 membrane-bounded org…	GO:0016746 transferase activity, transferring acyl groups; GO:0034185 apolipoprotein binding; GO:0003824 catalytic activity; GO:0005488 binding; GO:0005515 protein binding; GO:0034186 apolipoprotein A-I binding; GO:0016740 transferase activity; GO:0016747 transferase activity, transferring acyl groups other than amino-acyl groups; GO:0004607 phosphatidylcholine-sterol O-acyltransferase activity; …	K00650	LCAT; lecithin-cholesterol acyltransferase [EC:2.3.1.43]	hsa00564 Glycerophospholipid metabolism - Homo sapiens (human); hsa04979 Cholesterol metabolism - Homo sapiens (human);	IPR029058;	Alpha/Beta hydrolase fold;	I	KOG2369	Lecithin:cholesterol acyltransferase (LCAT)/Acyl-ceramide synthase
P04196	Histidine-rich glycoprotein OS=Homo sapiens OX=9606 GN=HRG PE=1 SV=1	HRG	59.578	64.35	9.1	6	12	6	1.833	4.339	1.381	0.745	1.286	0.686	0.741	0.331	0.542	0.426	0.284	0.0087589	extracellular	GO:0010941 regulation of cell death; GO:0007596 blood coagulation; GO:0065008 regulation of biological quality; GO:0060491 regulation of cell projection assembly; GO:0098542 defense response to other organism; GO:2001026 regulation of endothelial cell chemotaxis; GO:0010594 regulation of endothelial cell migration; GO:0009607 response to biotic stimulus; GO:0008285 negative regulation of cell pro…	GO:0034774 secretory granule lumen; GO:0016020 membrane; GO:0005615 extracellular space; GO:0044421 extracellular region part; GO:0031410 cytoplasmic vesicle; GO:0071944 cell periphery; GO:0005737 cytoplasm; GO:0031982 vesicle; GO:0044433 cytoplasmic vesicle part; GO:0044424 intracellular part; GO:0036019 endolysosome; GO:0005623 cell; GO:0044422 organelle part; GO:0031974 membrane-enclosed lumen…	GO:0019865 immunoglobulin binding; GO:0005102 receptor binding; GO:0061134 peptidase regulator activity; GO:0005515 protein binding; GO:0004857 enzyme inhibitor activity; GO:0098772 molecular function regulator; GO:0008201 heparin binding; GO:0004869 cysteine-type endopeptidase inhibitor activity; GO:0097159 organic cyclic compound binding; GO:1901363 heterocyclic compound binding; GO:0020037 hem…				IPR000010;	Cystatin domain;
P04211	Immunoglobulin lambda variable 7-43 OS=Homo sapiens OX=9606 GN=IGLV7-43 PE=3 SV=2	IGLV7-43	12.451	35.959	15.4	2	9	1	2.571	2.099	1.174	1.395	0.899	1.032	1.131	0.357	0.593	0.438	0.436	0.020336	extracellular	GO:0044700 single organism signaling; GO:0016064 immunoglobulin mediated immune response; GO:0051674 localization of cell; GO:0007166 cell surface receptor signaling pathway; GO:0038094 Fc-gamma receptor signaling pathway; GO:0044699 single-organism process; GO:0006909 phagocytosis; GO:0051234 establishment of localization; GO:0006956 complement activation; GO:0007165 signal transduction; GO:0008…	GO:0016020 membrane; GO:0005623 cell; GO:0044464 cell part; GO:0071944 cell periphery; GO:0005576 extracellular region; GO:0005886 plasma membrane;	GO:0004252 serine-type endopeptidase activity; GO:0004175 endopeptidase activity; GO:0008233 peptidase activity; GO:0003824 catalytic activity; GO:0017171 serine hydrolase activity; GO:0005488 binding; GO:0008236 serine-type peptidase activity; GO:0070011 peptidase activity, acting on L-amino acid peptides; GO:0016787 hydrolase activity; GO:0005515 protein binding; GO:0003823 antigen binding;				IPR007110; IPR013783; IPR003599; IPR013106;	Immunoglobulin-like domain; Immunoglobulin-like fold; Immunoglobulin subtype; Immunoglobulin V-set domain;
P04217	Alpha-1B-glycoprotein OS=Homo sapiens OX=9606 GN=A1BG PE=1 SV=4	A1BG	54.253	59.077	16.8	8	20	8	0.643	1.871	1.279	0.628	1.032	1.768	0.765	1.932	0.75	0.586	1.064	0.93206	extracellular	GO:0045321 leukocyte activation; GO:0002283 neutrophil activation involved in immune response; GO:0002252 immune effector process; GO:0044699 single-organism process; GO:0002576 platelet degranulation; GO:0050896 response to stimulus; GO:0051234 establishment of localization; GO:0002275 myeloid cell activation involved in immune response; GO:1902578 single-organism localization; GO:0036230 granul…	GO:0034774 secretory granule lumen; GO:0005615 extracellular space; GO:0044421 extracellular region part; GO:0031410 cytoplasmic vesicle; GO:0005737 cytoplasm; GO:0031982 vesicle; GO:0044433 cytoplasmic vesicle part; GO:0044424 intracellular part; GO:0005623 cell; GO:1904813 ficolin-1-rich granule lumen; GO:0044422 organelle part; GO:0101002 ficolin-1-rich granule; GO:0031974 membrane-enclosed lu…	GO:0005515 protein binding; GO:0005488 binding;				IPR003598; IPR007110; IPR013783; IPR003599;	Immunoglobulin subtype 2; Immunoglobulin-like domain; Immunoglobulin-like fold; Immunoglobulin subtype;
P04259	Keratin, type II cytoskeletal 6B OS=Homo sapiens OX=9606 GN=KRT6B PE=1 SV=5	KRT6B	60.066	2.7487	39	26	52	1													nucleus	GO:0032502 developmental process; GO:0016043 cellular component organization; GO:0044707 single-multicellular organism process; GO:0060429 epithelium development; GO:0043588 skin development; GO:0030216 keratinocyte differentiation; GO:0009888 tissue development; GO:0031424 keratinization; GO:0048731 system development; GO:0070268 cornification; GO:0048869 cellular developmental process; GO:00447…	GO:0043229 intracellular organelle; GO:0099513 polymeric cytoskeletal fiber; GO:0044421 extracellular region part; GO:0043232 intracellular non-membrane-bounded organelle; GO:0044430 cytoskeletal part; GO:0005737 cytoplasm; GO:0044446 intracellular organelle part; GO:0031982 vesicle; GO:0044424 intracellular part; GO:0099512 supramolecular fiber; GO:0005829 cytosol; GO:0005623 cell; GO:0099080 su…	GO:0005515 protein binding; GO:0005200 structural constituent of cytoskeleton; GO:0005198 structural molecule activity; GO:0005488 binding;	K07605	KRT2; type II keratin, basic		IPR032444;	Keratin type II head;
P04264	Keratin, type II cytoskeletal 1 OS=Homo sapiens OX=9606 GN=KRT1 PE=1 SV=6	KRT1	66.038	323.31	47.4	34	133	28	1.018	2.687	0.759	1.047	1.399	0.931	1.734	0.74	0.973	0.503	0.706	0.29532	nucleus	GO:0065008 regulation of biological quality; GO:0045321 leukocyte activation; GO:0031424 keratinization; GO:0048869 cellular developmental process; GO:0051241 negative regulation of multicellular organismal process; GO:0044699 single-organism process; GO:0031347 regulation of defense response; GO:0048871 multicellular organismal homeostasis; GO:0051234 establishment of localization; GO:0042730 fi…	GO:0016020 membrane; GO:0005615 extracellular space; GO:0044421 extracellular region part; GO:0031410 cytoplasmic vesicle; GO:0071944 cell periphery; GO:0031982 vesicle; GO:0005737 cytoplasm; GO:0044433 cytoplasmic vesicle part; GO:0099512 supramolecular fiber; GO:0044424 intracellular part; GO:0099080 supramolecular complex; GO:0005623 cell; GO:1904813 ficolin-1-rich granule lumen; GO:0044422 or…	GO:0030246 carbohydrate binding; GO:0060089 molecular transducer activity; GO:0005515 protein binding; GO:0004872 receptor activity; GO:0005198 structural molecule activity; GO:0005488 binding;	K07605	KRT2; type II keratin, basic		IPR032449; IPR032444;	Keratin type II cytoskeletal 1, tail; Keratin type II head;
P04275	von Willebrand factor OS=Homo sapiens OX=9606 GN=VWF PE=1 SV=4	VWF	309.26	323.31	37.9	99	466	99	0.73	0.423	0.422	0.584	0.475	1.008	1.417	2.604	2.24	1.109	3.181	0.0008951	extracellular	GO:0044085 cellular component biogenesis; GO:0016043 cellular component organization; GO:0044707 single-multicellular organism process; GO:0007596 blood coagulation; GO:0065008 regulation of biological quality; GO:0051260 protein homooligomerization; GO:0002576 platelet degranulation; GO:0044699 single-organism process; GO:0050896 response to stimulus; GO:0007599 hemostasis; GO:0051234 establishm…	GO:0034774 secretory granule lumen; GO:0044421 extracellular region part; GO:0005783 endoplasmic reticulum; GO:0031410 cytoplasmic vesicle; GO:0031982 vesicle; GO:0005737 cytoplasm; GO:0044433 cytoplasmic vesicle part; GO:0044424 intracellular part; GO:0005623 cell; GO:0044422 organelle part; GO:0031974 membrane-enclosed lumen; GO:0070062 extracellular exosome; GO:0031983 vesicle lumen; GO:007001…	GO:0047485 protein N-terminus binding; GO:0019865 immunoglobulin binding; GO:0005102 receptor binding; GO:0051087 chaperone binding; GO:0046983 protein dimerization activity; GO:0044877 macromolecular complex binding; GO:0005515 protein binding; GO:0005178 integrin binding; GO:0002020 protease binding; GO:0050839 cell adhesion molecule binding; GO:0097367 carbohydrate derivative binding; GO:00428…	K03900	VWF; von Willebrand factor	hsa04151 PI3K-Akt signaling pathway - Homo sapiens (human); hsa04510 Focal adhesion - Homo sapiens (human); hsa04512 ECM-receptor interaction - Homo sapiens (human); hsa04610 Complement and coagulation cascades - Homo sapiens (human); hsa04611 Platelet activation - Homo sapiens (human); hsa05165 Human papillomavirus infection - Homo sapiens (human);	IPR014853; IPR032361; IPR002919; IPR001007; IPR001846; IPR002035; IPR006207;	Uncharacterised domain, cysteine-rich; von Willebrand factor, VWA N-terminal domain; Trypsin Inhibitor-like, cysteine rich domain; VWFC domain; von Willebrand factor, type D domain; von Willebrand factor, type A; Cystine knot, C-terminal;
P04278	Sex hormone-binding globulin OS=Homo sapiens OX=9606 GN=SHBG PE=1 SV=2	SHBG	43.779	1.5873	5.5	2	2	2	1.1	1.93	0.931	0.803	1.253	1.641	1.897	0.943	0.695	0.59	0.958	0.72458	extracellular		GO:0070062 extracellular exosome; GO:0043226 organelle; GO:0044421 extracellular region part; GO:0031982 vesicle; GO:1903561 extracellular vesicle; GO:0043227 membrane-bounded organelle; GO:0005576 extracellular region; GO:0043230 extracellular organelle;	GO:0097159 organic cyclic compound binding; GO:0008289 lipid binding; GO:0005497 androgen binding; GO:0042562 hormone binding; GO:0005496 steroid binding; GO:0005488 binding;				IPR013320; IPR001791;	Concanavalin A-like lectin/glucanase domain; Laminin G domain;
P04406	Glyceraldehyde-3-phosphate dehydrogenase OS=Homo sapiens OX=9606 GN=GAPDH PE=1 SV=3	GAPDH	36.053	39.791	35.5	10	15	10	0.744	1.063	0.646	0.933	0.646	1.055	1.714	0.924	1.201	2.053	1.723	0.020582	cytoplasm	GO:0065008 regulation of biological quality; GO:0009116 nucleoside metabolic process; GO:0006165 nucleoside diphosphate phosphorylation; GO:0019362 pyridine nucleotide metabolic process; GO:0070997 neuron death; GO:0006096 glycolytic process; GO:0010608 posttranscriptional regulation of gene expression; GO:0009185 ribonucleoside diphosphate metabolic process; GO:0071345 cellular response to cytok…	GO:0016020 membrane; GO:0044421 extracellular region part; GO:0031090 organelle membrane; GO:0071944 cell periphery; GO:0005737 cytoplasm; GO:0031982 vesicle; GO:0032991 macromolecular complex; GO:0044424 intracellular part; GO:0005623 cell; GO:0097452 GAIT complex; GO:0044422 organelle part; GO:0043228 non-membrane-bounded organelle; GO:0005856 cytoskeleton; GO:0070062 extracellular exosome; GO:…	GO:0016769 transferase activity, transferring nitrogenous groups; GO:1901265 nucleoside phosphate binding; GO:0016903 oxidoreductase activity, acting on the aldehyde or oxo group of donors; GO:0015631 tubulin binding; GO:0005515 protein binding; GO:0000166 nucleotide binding; GO:0048037 cofactor binding; GO:0016491 oxidoreductase activity; GO:0097159 organic cyclic compound binding; GO:1901363 he…	K00134	GAPDH, gapA; glyceraldehyde 3-phosphate dehydrogenase [EC:1.2.1.12]	hsa00010 Glycolysis / Gluconeogenesis - Homo sapiens (human); hsa01100 Metabolic pathways - Homo sapiens (human); hsa01200 Carbon metabolism - Homo sapiens (human); hsa01230 Biosynthesis of amino acids - Homo sapiens (human); hsa04066 HIF-1 signaling pathway - Homo sapiens (human); hsa05010 Alzheimer disease - Homo sapiens (human);	IPR020829; IPR016040; IPR020828;	Glyceraldehyde 3-phosphate dehydrogenase, catalytic domain; NAD(P)-binding domain; Glyceraldehyde 3-phosphate dehydrogenase, NAD(P) binding domain;	G	KOG0657	Glyceraldehyde 3-phosphate dehydrogenase
P04430	Immunoglobulin kappa variable 1-16 OS=Homo sapiens OX=9606 GN=IGKV1-16 PE=1 SV=2	IGKV1-16	12.618	1.9484	13.7	1	1	1	4.565	1.116	1.129	1.145	0.85	1.006	0.56	0.709	0.524	0.644	0.391	0.048162	extracellular	GO:0044700 single organism signaling; GO:0016064 immunoglobulin mediated immune response; GO:0051674 localization of cell; GO:0007166 cell surface receptor signaling pathway; GO:0038094 Fc-gamma receptor signaling pathway; GO:0044699 single-organism process; GO:0006909 phagocytosis; GO:0051234 establishment of localization; GO:0006956 complement activation; GO:0007165 signal transduction; GO:0008…	GO:0070062 extracellular exosome; GO:0043226 organelle; GO:0016020 membrane; GO:0044421 extracellular region part; GO:0044464 cell part; GO:0071944 cell periphery; GO:0031982 vesicle; GO:1903561 extracellular vesicle; GO:0043227 membrane-bounded organelle; GO:0005623 cell; GO:0005576 extracellular region; GO:0043230 extracellular organelle; GO:0005886 plasma membrane;	GO:0004252 serine-type endopeptidase activity; GO:0004175 endopeptidase activity; GO:0008233 peptidase activity; GO:0003824 catalytic activity; GO:0017171 serine hydrolase activity; GO:0005488 binding; GO:0008236 serine-type peptidase activity; GO:0070011 peptidase activity, acting on L-amino acid peptides; GO:0016787 hydrolase activity; GO:0005515 protein binding; GO:0003823 antigen binding;				IPR007110; IPR013783; IPR003599; IPR013106;	Immunoglobulin-like domain; Immunoglobulin-like fold; Immunoglobulin subtype; Immunoglobulin V-set domain;
P04792	Heat shock protein beta-1 OS=Homo sapiens OX=9606 GN=HSPB1 PE=1 SV=2	HSPB1	22.782	2.2921	9.3	2	3	2													nucleus	GO:0044700 single organism signaling; GO:0098840 protein transport along microtubule; GO:0007596 blood coagulation; GO:0065008 regulation of biological quality; GO:0030335 positive regulation of cell migration; GO:0010941 regulation of cell death; GO:0032680 regulation of tumor necrosis factor production; GO:0042108 positive regulation of cytokine biosynthetic process; GO:0007166 cell surface rec…	GO:0016020 membrane; GO:0005615 extracellular space; GO:0044421 extracellular region part; GO:0071944 cell periphery; GO:0030054 cell junction; GO:0030016 myofibril; GO:0099568 cytoplasmic region; GO:0031982 vesicle; GO:0005737 cytoplasm; GO:0032838 cell projection cytoplasm; GO:0032991 macromolecular complex; GO:0099512 supramolecular fiber; GO:0044424 intracellular part; GO:0030018 Z disc; GO:0…	GO:0030291 protein serine/threonine kinase inhibitor activity; GO:0003723 RNA binding; GO:0019901 protein kinase binding; GO:0004860 protein kinase inhibitor activity; GO:0008426 protein kinase C inhibitor activity; GO:0005515 protein binding; GO:0019207 kinase regulator activity; GO:0019887 protein kinase regulator activity; GO:0004857 enzyme inhibitor activity; GO:0098772 molecular function reg…	K04455	HSPB1; heat shock protein beta-1	hsa04010 MAPK signaling pathway - Homo sapiens (human); hsa04370 VEGF signaling pathway - Homo sapiens (human); hsa05146 Amoebiasis - Homo sapiens (human);	IPR002068; IPR008978;	Alpha crystallin/Hsp20 domain; HSP20-like chaperone;	O	KOG3591	Alpha crystallins
P04839	Cytochrome b-245 heavy chain OS=Homo sapiens OX=9606 GN=CYBB PE=1 SV=2	CYBB	65.335	2.0141	2.8	2	3	2	0.642	0.737	0.954	0.876	0.627	1.433	1.59	1.599	1.341	1.45	1.932	7.5138e-05	plasma membrane	GO:0044700 single organism signaling; GO:0006801 superoxide metabolic process; GO:0065008 regulation of biological quality; GO:0045321 leukocyte activation; GO:0007166 cell surface receptor signaling pathway; GO:0032680 regulation of tumor necrosis factor production; GO:0042108 positive regulation of cytokine biosynthetic process; GO:0009891 positive regulation of biosynthetic process; GO:0032760…	GO:0016020 membrane; GO:0030425 dendrite; GO:0031090 organelle membrane; GO:0005737 cytoplasm; GO:0044433 cytoplasmic vesicle part; GO:0043025 neuronal cell body; GO:0032991 macromolecular complex; GO:0005887 integral component of plasma membrane; GO:0005623 cell; GO:0044422 organelle part; GO:0005622 intracellular; GO:0099503 secretory vesicle; GO:0043005 neuron projection; GO:0043020 NADPH oxid…	GO:1901265 nucleoside phosphate binding; GO:0050660 flavin adenine dinucleotide binding; GO:0022803 passive transmembrane transporter activity; GO:0046983 protein dimerization activity; GO:0022892 substrate-specific transporter activity; GO:0005515 protein binding; GO:0015267 channel activity; GO:0016175 superoxide-generating NADPH oxidase activity; GO:0022891 substrate-specific transmembrane tra…	K21421	NOX2, GP91, CYBB; NADPH oxidase 2 [EC:1.-.-.-]	hsa04066 HIF-1 signaling pathway - Homo sapiens (human); hsa04145 Phagosome - Homo sapiens (human); hsa04216 Ferroptosis - Homo sapiens (human); hsa04217 Necroptosis - Homo sapiens (human); hsa04621 NOD-like receptor signaling pathway - Homo sapiens (human); hsa04670 Leukocyte transendothelial migration - Homo sapiens (human); hsa04933 AGE-RAGE signaling pathway in diabetic complications - Homo s…	IPR017927; IPR013121; IPR013112; IPR017938; IPR013130;	Ferredoxin reductase-type FAD-binding domain; Ferric reductase, NAD binding domain; FAD-binding 8; Riboflavin synthase-like beta-barrel; Ferric reductase transmembrane component-like domain;	PQ	KOG0039	Ferric reductase, NADH/NADPH oxidase and related proteins
P04899	Guanine nucleotide-binding protein G(i) subunit alpha-2 OS=Homo sapiens OX=9606 GN=GNAI2 PE=1 SV=3	GNAI2	40.45	53.149	24.8	7	9	4	0.822	0.615	0.643	1.07	0.573	1.408	1.315	0.948	2.098	1.479	1.947	0.004795	cytoplasm	GO:0044700 single organism signaling; GO:0030815 negative regulation of cAMP metabolic process; GO:0032270 positive regulation of cellular protein metabolic process; GO:0045980 negative regulation of nucleotide metabolic process; GO:0007166 cell surface receptor signaling pathway; GO:0007193 adenylate cyclase-inhibiting G-protein coupled receptor signaling pathway; GO:0009605 response to external…	GO:0016020 membrane; GO:0030425 dendrite; GO:0044421 extracellular region part; GO:0019898 extrinsic component of membrane; GO:0098857 membrane microdomain; GO:0071944 cell periphery; GO:0098796 membrane protein complex; GO:0031982 vesicle; GO:0005737 cytoplasm; GO:0032991 macromolecular complex; GO:0044424 intracellular part; GO:0031234 extrinsic component of cytoplasmic side of plasma membrane;…	GO:1901265 nucleoside phosphate binding; GO:0005102 receptor binding; GO:0031683 G-protein beta/gamma-subunit complex binding; GO:0016817 hydrolase activity, acting on acid anhydrides; GO:0016787 hydrolase activity; GO:0005515 protein binding; GO:0004871 signal transducer activity; GO:0097159 organic cyclic compound binding; GO:1901363 heterocyclic compound binding; GO:0016462 pyrophosphatase act…	K04630	GNAI; guanine nucleotide-binding protein G(i) subunit alpha	hsa04015 Rap1 signaling pathway - Homo sapiens (human); hsa04022 cGMP-PKG signaling pathway - Homo sapiens (human); hsa04024 cAMP signaling pathway - Homo sapiens (human); hsa04062 Chemokine signaling pathway - Homo sapiens (human); hsa04071 Sphingolipid signaling pathway - Homo sapiens (human); hsa04261 Adrenergic signaling in cardiomyocytes - Homo sapiens (human); hsa04360 Axon guidance - Homo …	IPR027417; IPR011025;	P-loop containing nucleoside triphosphate hydrolase; G protein alpha subunit, helical insertion;	DT	KOG0082	G-protein alpha subunit (small G protein superfamily)
P04921	Glycophorin-C OS=Homo sapiens OX=9606 GN=GYPC PE=1 SV=1	GYPC	13.81	1.6849	7	1	1	1													plasma membrane	GO:0016477 cell migration; GO:0051674 localization of cell; GO:0098609 cell-cell adhesion; GO:0044763 single-organism cellular process; GO:0044699 single-organism process; GO:0002376 immune system process; GO:0048870 cell motility; GO:0008037 cell recognition; GO:0022610 biological adhesion; GO:0050900 leukocyte migration; GO:0007157 heterophilic cell-cell adhesion via plasma membrane cell adhesi…	GO:0043229 intracellular organelle; GO:0016020 membrane; GO:0031226 intrinsic component of plasma membrane; GO:0005938 cell cortex; GO:0043232 intracellular non-membrane-bounded organelle; GO:0030054 cell junction; GO:0071944 cell periphery; GO:0005737 cytoplasm; GO:0099568 cytoplasmic region; GO:0070161 anchoring junction; GO:0030863 cortical cytoskeleton; GO:0031224 intrinsic component of membr…	GO:0050839 cell adhesion molecule binding; GO:0060089 molecular transducer activity; GO:0042802 identical protein binding; GO:0004872 receptor activity; GO:0005102 receptor binding; GO:0042803 protein homodimerization activity; GO:0005488 binding; GO:0046983 protein dimerization activity; GO:0005515 protein binding;	K06576	GYPC, CD236; glycophorin C	hsa05144 Malaria - Homo sapiens (human);	IPR003585;	Neurexin/syndecan/glycophorin C;
P05023	Sodium/potassium-transporting ATPase subunit alpha-1 OS=Homo sapiens OX=9606 GN=ATP1A1 PE=1 SV=1	ATP1A1	112.89	5.4261	4.2	4	4	4	1.039	1.208	0.861	1.333	0.542	1.272	2.052	0.75	1.344	0.966	1.281	0.33882	plasma membrane	GO:0044700 single organism signaling; GO:0032353 negative regulation of hormone biosynthetic process; GO:0065008 regulation of biological quality; GO:0055075 potassium ion homeostasis; GO:0030004 cellular monovalent inorganic cation homeostasis; GO:0045933 positive regulation of muscle contraction; GO:0019216 regulation of lipid metabolic process; GO:0044237 cellular metabolic process; GO:0061337…	GO:0016020 membrane; GO:0044421 extracellular region part; GO:0098857 membrane microdomain; GO:0005737 cytoplasm; GO:0032991 macromolecular complex; GO:0005887 integral component of plasma membrane; GO:0005623 cell; GO:0090533 cation-transporting ATPase complex; GO:0014704 intercalated disc; GO:0070062 extracellular exosome; GO:0030315 T-tubule; GO:0098590 plasma membrane region; GO:0005622 intra…	GO:0042625 ATPase coupled ion transmembrane transporter activity; GO:0042562 hormone binding; GO:0016791 phosphatase activity; GO:0031402 sodium ion binding; GO:0005391 sodium:potassium-exchanging ATPase activity; GO:0015077 monovalent inorganic cation transmembrane transporter activity; GO:0005496 steroid binding; GO:0022891 substrate-specific transmembrane transporter activity; GO:0097159 organ…	K01539	ATP1A; sodium/potassium-transporting ATPase subunit alpha [EC:3.6.3.9]	hsa04022 cGMP-PKG signaling pathway - Homo sapiens (human); hsa04024 cAMP signaling pathway - Homo sapiens (human); hsa04260 Cardiac muscle contraction - Homo sapiens (human); hsa04261 Adrenergic signaling in cardiomyocytes - Homo sapiens (human); hsa04911 Insulin secretion - Homo sapiens (human); hsa04918 Thyroid hormone synthesis - Homo sapiens (human); hsa04919 Thyroid hormone signaling pathwa…	IPR004014; IPR023298; IPR023299; IPR008250; IPR006068; IPR023214;	Cation-transporting P-type ATPase, N-terminal; P-type ATPase, transmembrane domain; P-type ATPase, cytoplasmic domain N; P-type ATPase, A domain; Cation-transporting P-type ATPase, C-terminal; HAD-like domain;	P	KOG0203	Na+/K+ ATPase, alpha subunit
P05067	Amyloid-beta A4 protein OS=Homo sapiens OX=9606 GN=APP PE=1 SV=3	APP	86.942	29.181	6	4	5	4	1.838	1.843	0.999	0.736	1.556	1.108	1.468	0.556	0.689	1.004	0.692	0.184859	extracellular	GO:0044085 cellular component biogenesis; GO:0044700 single organism signaling; GO:0021700 developmental maturation; GO:0010941 regulation of cell death; GO:0001967 suckling behavior; GO:0022414 reproductive process; GO:0010608 posttranscriptional regulation of gene expression; GO:0006066 alcohol metabolic process; GO:0009891 positive regulation of biosynthetic process; GO:0043523 regulation of n…	GO:0030425 dendrite; GO:0016020 membrane; GO:0044421 extracellular region part; GO:0051233 spindle midzone; GO:0031090 organelle membrane; GO:0098857 membrane microdomain; GO:0005737 cytoplasm; GO:0044433 cytoplasmic vesicle part; GO:0032991 macromolecular complex; GO:0032588 trans-Golgi network membrane; GO:0005887 integral component of plasma membrane; GO:0098858 actin-based cell projection; GO…	GO:0005102 receptor binding; GO:0046983 protein dimerization activity; GO:0061134 peptidase regulator activity; GO:0033130 acetylcholine receptor binding; GO:0016504 peptidase activator activity; GO:0005515 protein binding; GO:0008201 heparin binding; GO:0004857 enzyme inhibitor activity; GO:0098772 molecular function regulator; GO:1901363 heterocyclic compound binding; GO:0097159 organic cyclic …	K04520	APP; amyloid beta A4 protein	hsa04726 Serotonergic synapse - Homo sapiens (human); hsa05010 Alzheimer disease - Homo sapiens (human);	IPR024329; IPR008154; IPR019543; IPR011178; IPR013803; IPR002223; IPR015849;	Amyloidogenic glycoprotein, E2 domain; Amyloidogenic glycoprotein, extracellular; Beta-amyloid precursor protein C-terminal; Amyloidogenic glycoprotein, copper-binding; Amyloidogenic glycoprotein, amyloid-beta peptide; Pancreatic trypsin inhibitor Kunitz domain; Amyloidogenic glycoprotein, heparin-binding;	R	KOG3540	Beta amyloid precursor protein
P05089	Arginase-1 OS=Homo sapiens OX=9606 GN=ARG1 PE=1 SV=2	ARG1	34.735	2.3104	5.6	2	3	2	1.378	1.556	0.949	1.287	1.163	1.128	0.767	1.859	0.937	0.746	0.859	0.31652	cytoplasm	GO:0044085 cellular component biogenesis; GO:0048732 gland development; GO:0045321 leukocyte activation; GO:0022414 reproductive process; GO:0030323 respiratory tube development; GO:0071384 cellular response to corticosteroid stimulus; GO:0071345 cellular response to cytokine stimulus; GO:0044237 cellular metabolic process; GO:0033189 response to vitamin A; GO:0009607 response to biotic stimulus;…	GO:0016020 membrane; GO:0034774 secretory granule lumen; GO:0019867 outer membrane; GO:0005615 extracellular space; GO:0044421 extracellular region part; GO:0031090 organelle membrane; GO:0031410 cytoplasmic vesicle; GO:0031982 vesicle; GO:0005737 cytoplasm; GO:0044433 cytoplasmic vesicle part; GO:0043025 neuronal cell body; GO:0044424 intracellular part; GO:0035578 azurophil granule lumen; GO:00…	GO:0046914 transition metal ion binding; GO:0004053 arginase activity; GO:0003824 catalytic activity; GO:0005488 binding; GO:0043167 ion binding; GO:0016813 hydrolase activity, acting on carbon-nitrogen (but not peptide) bonds, in linear amidines; GO:0046872 metal ion binding; GO:0043169 cation binding; GO:0016787 hydrolase activity; GO:0016810 hydrolase activity, acting on carbon-nitrogen (but n…	K01476	E3.5.3.1, rocF, arg; arginase [EC:3.5.3.1]	hsa00220 Arginine biosynthesis - Homo sapiens (human); hsa00330 Arginine and proline metabolism - Homo sapiens (human); hsa01100 Metabolic pathways - Homo sapiens (human); hsa01230 Biosynthesis of amino acids - Homo sapiens (human); hsa05146 Amoebiasis - Homo sapiens (human);	IPR023696;	Ureohydrolase domain;	E	KOG2965	Arginase
P05090	Apolipoprotein D OS=Homo sapiens OX=9606 GN=APOD PE=1 SV=1	APOD	21.275	235.01	59.8	12	54	12	0.567	0.475	0.834	0.777	0.618	0.534	0.534	4.717	1.09	1.198	2.468	0.24632	extracellular	GO:2000405 negative regulation of T cell migration; GO:1903533 regulation of protein targeting; GO:0007420 brain development; GO:0090317 negative regulation of intracellular protein transport; GO:0019216 regulation of lipid metabolic process; GO:0031347 regulation of defense response; GO:0008285 negative regulation of cell proliferation; GO:0006006 glucose metabolic process; GO:1900015 regulation…	GO:0030425 dendrite; GO:0005615 extracellular space; GO:0044421 extracellular region part; GO:0005783 endoplasmic reticulum; GO:0031982 vesicle; GO:0005737 cytoplasm; GO:0043025 neuronal cell body; GO:0032991 macromolecular complex; GO:0044424 intracellular part; GO:0005623 cell; GO:0043228 non-membrane-bounded organelle; GO:0070062 extracellular exosome; GO:0044464 cell part; GO:0005622 intracel…	GO:0097159 organic cyclic compound binding; GO:0015485 cholesterol binding; GO:0032934 sterol binding; GO:0043178 alcohol binding; GO:0005488 binding; GO:0005319 lipid transporter activity; GO:0008289 lipid binding; GO:0022892 substrate-specific transporter activity; GO:0005515 protein binding; GO:0005496 steroid binding; GO:0036094 small molecule binding; GO:0005215 transporter activity;	K03098	APOD; apolipoprotein D and lipocalin family protein		IPR012674; IPR000566; IPR011038;	Calycin; Lipocalin/cytosolic fatty-acid binding domain; Calycin-like;	M	KOG4824	Apolipoprotein D/Lipocalin
P05106	Integrin beta-3 OS=Homo sapiens OX=9606 GN=ITGB3 PE=1 SV=2	ITGB3	87.057	193.85	24.2	15	31	15	0.837	0.512	0.474	2.439	0.639	0.918	2.346	0.666	0.857	1.271	1.236	0.41096	plasma membrane	GO:0044700 single organism signaling; GO:0044085 cellular component biogenesis; GO:0044409 entry into host; GO:0030335 positive regulation of cell migration; GO:0007596 blood coagulation; GO:0065008 regulation of biological quality; GO:0032270 positive regulation of cellular protein metabolic process; GO:0060055 angiogenesis involved in wound healing; GO:0007166 cell surface receptor signaling pa…	GO:0016020 membrane; GO:0044421 extracellular region part; GO:0031090 organelle membrane; GO:0032587 ruffle membrane; GO:0005737 cytoplasm; GO:0044433 cytoplasmic vesicle part; GO:0032991 macromolecular complex; GO:0034683 integrin alphav-beta3 complex; GO:0005887 integral component of plasma membrane; GO:0098858 actin-based cell projection; GO:0005623 cell; GO:0044422 organelle part; GO:0070062 …	GO:0038023 signaling receptor activity; GO:0001968 fibronectin binding; GO:0005102 receptor binding; GO:0015026 coreceptor activity; GO:0005126 cytokine receptor binding; GO:0070851 growth factor receptor binding; GO:0005172 vascular endothelial growth factor receptor binding; GO:0005515 protein binding; GO:0003756 protein disulfide isomerase activity; GO:0004871 signal transducer activity; GO:00…	K06493	ITGB3, CD61; integrin beta 3	hsa04015 Rap1 signaling pathway - Homo sapiens (human); hsa04145 Phagosome - Homo sapiens (human); hsa04151 PI3K-Akt signaling pathway - Homo sapiens (human); hsa04380 Osteoclast differentiation - Homo sapiens (human); hsa04510 Focal adhesion - Homo sapiens (human); hsa04512 ECM-receptor interaction - Homo sapiens (human); hsa04611 Platelet activation - Homo sapiens (human); hsa04640 Hematopoieti…	IPR033760; IPR002369; IPR016201; IPR012896; IPR013111; IPR032695; IPR014836; IPR002035;	Integrin beta N-terminal; Integrin beta subunit, VWA domain; PSI domain; Integrin beta subunit, tail; EGF-like domain, extracellular; Integrin domain; Integrin beta subunit, cytoplasmic domain; von Willebrand factor, type A;	TW	KOG1226	Integrin beta subunit (N-terminal portion of extracellular region)
P05107	Integrin beta-2 OS=Homo sapiens OX=9606 GN=ITGB2 PE=1 SV=2	ITGB2	84.781	71.458	16.5	11	15	11	0.684	0.717	0.507	0.653	0.672	1.767	2.726	0.826	1.778	1.024	2.512	0.0195199	plasma membrane	GO:0044700 single organism signaling; GO:0065008 regulation of biological quality; GO:0090130 tissue migration; GO:0045321 leukocyte activation; GO:0045428 regulation of nitric oxide biosynthetic process; GO:0007166 cell surface receptor signaling pathway; GO:0009891 positive regulation of biosynthetic process; GO:0031347 regulation of defense response; GO:0044237 cellular metabolic process; GO:0…	GO:0016020 membrane; GO:0044421 extracellular region part; GO:0034687 integrin alphaL-beta2 complex; GO:0098636 protein complex involved in cell adhesion; GO:0031090 organelle membrane; GO:0031410 cytoplasmic vesicle; GO:0071944 cell periphery; GO:0098796 membrane protein complex; GO:0031982 vesicle; GO:0005737 cytoplasm; GO:0044433 cytoplasmic vesicle part; GO:0032991 macromolecular complex; GO:…	GO:0038023 signaling receptor activity; GO:0046982 protein heterodimerization activity; GO:0044877 macromolecular complex binding; GO:0043167 ion binding; GO:0046983 protein dimerization activity; GO:0019901 protein kinase binding; GO:0005515 protein binding; GO:0004888 transmembrane signaling receptor activity; GO:0019900 kinase binding; GO:0004871 signal transducer activity; GO:0050839 cell adh…	K06464	ITGB2, CD18; integrin beta 2	hsa04015 Rap1 signaling pathway - Homo sapiens (human); hsa04145 Phagosome - Homo sapiens (human); hsa04390 Hippo signaling pathway - Homo sapiens (human); hsa04514 Cell adhesion molecules (CAMs) - Homo sapiens (human); hsa04610 Complement and coagulation cascades - Homo sapiens (human); hsa04650 Natural killer cell mediated cytotoxicity - Homo sapiens (human); hsa04670 Leukocyte transendothelial…	IPR032695; IPR033760; IPR002369; IPR016201; IPR012896; IPR014836; IPR002035;	Integrin domain; Integrin beta N-terminal; Integrin beta subunit, VWA domain; PSI domain; Integrin beta subunit, tail; Integrin beta subunit, cytoplasmic domain; von Willebrand factor, type A;	TW	KOG1226	Integrin beta subunit (N-terminal portion of extracellular region)
P05109	Protein S100-A8 OS=Homo sapiens OX=9606 GN=S100A8 PE=1 SV=1	S100A8	10.834	6.2241	31.2	3	4	3	0.639	0.808	0.617	0.629	0.489	1.357	1.983	1.082	1.932	1.582	2.494	0.000182627	mitochondria	GO:0044700 single organism signaling; GO:0065008 regulation of biological quality; GO:0010941 regulation of cell death; GO:0045321 leukocyte activation; GO:0032270 positive regulation of cellular protein metabolic process; GO:0070486 leukocyte aggregation; GO:0098542 defense response to other organism; GO:0002793 positive regulation of peptide secretion; GO:0031347 regulation of defense response;…	GO:0016020 membrane; GO:0034774 secretory granule lumen; GO:0005615 extracellular space; GO:0044421 extracellular region part; GO:0031410 cytoplasmic vesicle; GO:0071944 cell periphery; GO:0031982 vesicle; GO:0005737 cytoplasm; GO:0044433 cytoplasmic vesicle part; GO:0044424 intracellular part; GO:0005623 cell; GO:0044422 organelle part; GO:0043228 non-membrane-bounded organelle; GO:0005856 cytos…	GO:0036041 long-chain fatty acid binding; GO:0005102 receptor binding; GO:0050544 arachidonic acid binding; GO:0043167 ion binding; GO:0050543 icosatetraenoic acid binding; GO:0035325 Toll-like receptor binding; GO:0015631 tubulin binding; GO:0043177 organic acid binding; GO:0005515 protein binding; GO:0008270 zinc ion binding; GO:0033293 monocarboxylic acid binding; GO:0008092 cytoskeletal prote…	K21127	S100A8; protein S100-A8	hsa04657 IL-17 signaling pathway - Homo sapiens (human);	IPR002048; IPR011992; IPR013787;	EF-hand domain; EF-hand domain pair; S100/CaBP-9k-type, calcium binding, subdomain;
P05155	Plasma protease C1 inhibitor OS=Homo sapiens OX=9606 GN=SERPING1 PE=1 SV=2	SERPING1	55.154	91.572	22.6	12	35	12	0.916	2.472	1.801	0.88	1.285	0.936	0.774	0.812	0.972	0.837	0.589	0.089135	extracellular	GO:0016064 immunoglobulin mediated immune response; GO:0007596 blood coagulation; GO:0065008 regulation of biological quality; GO:0002698 negative regulation of immune effector process; GO:1903318 negative regulation of protein maturation; GO:0045916 negative regulation of complement activation; GO:0031347 regulation of defense response; GO:0042730 fibrinolysis; GO:0006956 complement activation; …	GO:0034774 secretory granule lumen; GO:0005615 extracellular space; GO:0044421 extracellular region part; GO:0031410 cytoplasmic vesicle; GO:0005737 cytoplasm; GO:0031982 vesicle; GO:0044433 cytoplasmic vesicle part; GO:0044424 intracellular part; GO:0005623 cell; GO:0044422 organelle part; GO:0031974 membrane-enclosed lumen; GO:0070062 extracellular exosome; GO:0031983 vesicle lumen; GO:0070013 …	GO:0004867 serine-type endopeptidase inhibitor activity; GO:0030234 enzyme regulator activity; GO:0005488 binding; GO:0030414 peptidase inhibitor activity; GO:0061134 peptidase regulator activity; GO:0005515 protein binding; GO:0061135 endopeptidase regulator activity; GO:0004857 enzyme inhibitor activity; GO:0098772 molecular function regulator; GO:0004866 endopeptidase inhibitor activity;	K04001	SERPING1, C1INH; C1 inhibitor	hsa04610 Complement and coagulation cascades - Homo sapiens (human); hsa05133 Pertussis - Homo sapiens (human);	IPR023796;	Serpin domain;	V	KOG2392	Serpin
P05156	Complement factor I OS=Homo sapiens OX=9606 GN=CFI PE=1 SV=2	CFI	65.75	21.143	11.3	7	8	7	0.916	3.087	1.724	0.692	1.586	1.011	0.679	0.947	0.783	0.55	0.496	0.070917	extracellular	GO:0030449 regulation of complement activation; GO:0016064 immunoglobulin mediated immune response; GO:2000257 regulation of protein activation cascade; GO:0002252 immune effector process; GO:0060255 regulation of macromolecule metabolic process; GO:0002920 regulation of humoral immune response; GO:0002673 regulation of acute inflammatory response; GO:0006959 humoral immune response; GO:0080134 r…	GO:0070062 extracellular exosome; GO:0043226 organelle; GO:0016020 membrane; GO:0005615 extracellular space; GO:0044421 extracellular region part; GO:0031982 vesicle; GO:1903561 extracellular vesicle; GO:0043227 membrane-bounded organelle; GO:0005576 extracellular region; GO:0043230 extracellular organelle;	GO:0008233 peptidase activity; GO:0043167 ion binding; GO:0008236 serine-type peptidase activity; GO:0038024 cargo receptor activity; GO:0005515 protein binding; GO:0005044 scavenger receptor activity; GO:0016787 hydrolase activity; GO:0004175 endopeptidase activity; GO:0004252 serine-type endopeptidase activity; GO:0060089 molecular transducer activity; GO:0004872 receptor activity; GO:0003824 c…	K01333	CFI; complement factor I [EC:3.4.21.45]	hsa04610 Complement and coagulation cascades - Homo sapiens (human); hsa05150 Staphylococcus aureus infection - Homo sapiens (human);	IPR009003; IPR002350; IPR003884; IPR001190; IPR017448; IPR001254;	Peptidase S1, PA clan; Kazal domain; Factor I / membrane attack complex; SRCR domain; SRCR-like domain; Serine proteases, trypsin domain;	E	KOG3627	Trypsin
P05160	Coagulation factor XIII B chain OS=Homo sapiens OX=9606 GN=F13B PE=1 SV=3	F13B	75.51	180.38	30.4	16	30	16	1.662	2.026	1.338	1.302	1.236	0.937	0.876	0.567	1.068	0.581	0.533	0.0036586	extracellular	GO:0009611 response to wounding; GO:0044707 single-multicellular organism process; GO:0007596 blood coagulation; GO:0065008 regulation of biological quality; GO:0050878 regulation of body fluid levels; GO:0006950 response to stress; GO:0042060 wound healing; GO:0044699 single-organism process; GO:0050817 coagulation; GO:0050896 response to stimulus; GO:0032501 multicellular organismal process; GO…	GO:0005576 extracellular region;		K03906	F13B; coagulation factor XIII B polypeptide	hsa04610 Complement and coagulation cascades - Homo sapiens (human);	IPR000436;	Sushi/SCR/CCP domain;
P05164	Myeloperoxidase OS=Homo sapiens OX=9606 GN=MPO PE=1 SV=1	MPO	83.868	13.171	11.7	8	8	8	0.66	0.574	0.704	0.537	0.504	1.165	3.394	0.856	1.11	1.214	2.598	0.0279	extracellular	GO:0006801 superoxide metabolic process; GO:0010941 regulation of cell death; GO:0045321 leukocyte activation; GO:0098542 defense response to other organism; GO:0044237 cellular metabolic process; GO:0001878 response to yeast; GO:0009607 response to biotic stimulus; GO:0019430 removal of superoxide radicals; GO:0009605 response to external stimulus; GO:0008152 metabolic process; GO:0071825 protei…	GO:0034774 secretory granule lumen; GO:0005615 extracellular space; GO:0044421 extracellular region part; GO:0031410 cytoplasmic vesicle; GO:0005737 cytoplasm; GO:0031982 vesicle; GO:0044433 cytoplasmic vesicle part; GO:0044424 intracellular part; GO:0035578 azurophil granule lumen; GO:0005623 cell; GO:0044422 organelle part; GO:0005775 vacuolar lumen; GO:0070062 extracellular exosome; GO:0031974…	GO:0043167 ion binding; GO:0016209 antioxidant activity; GO:0003682 chromatin binding; GO:0008201 heparin binding; GO:1901681 sulfur compound binding; GO:0016491 oxidoreductase activity; GO:1901363 heterocyclic compound binding; GO:0097159 organic cyclic compound binding; GO:0020037 heme binding; GO:0097367 carbohydrate derivative binding; GO:0003824 catalytic activity; GO:0005488 binding; GO:004…	K10789	MPO; myeloperoxidase [EC:1.11.2.2]	hsa00983 Drug metabolism - other enzymes - Homo sapiens (human); hsa04145 Phagosome - Homo sapiens (human); hsa05202 Transcriptional misregulation in cancer - Homo sapiens (human); hsa05221 Acute myeloid leukemia - Homo sapiens (human);			R	KOG2408	Peroxidase/oxygenase
P05186	Alkaline phosphatase, tissue-nonspecific isozyme OS=Homo sapiens OX=9606 GN=ALPL PE=1 SV=4	ALPL	57.304	6.3039	8	4	4	4	0.508	0.575	0.365	0.48	0.424	1.304	2.382	0.466	2.757	1.623	3.628	0.024378	peroxisome	GO:0001649 osteoblast differentiation; GO:0022414 reproductive process; GO:0048869 cellular developmental process; GO:0044699 single-organism process; GO:0009058 biosynthetic process; GO:0044237 cellular metabolic process; GO:0006796 phosphate-containing compound metabolic process; GO:0042157 lipoprotein metabolic process; GO:0009607 response to biotic stimulus; GO:0009605 response to external st…	GO:0016020 membrane; GO:0005615 extracellular space; GO:0044421 extracellular region part; GO:0071944 cell periphery; GO:0031982 vesicle; GO:0031225 anchored component of membrane; GO:0031224 intrinsic component of membrane; GO:0005623 cell; GO:0005576 extracellular region; GO:0016021 integral component of membrane; GO:0005886 plasma membrane; GO:0031012 extracellular matrix; GO:0043226 organelle…	GO:0016462 pyrophosphatase activity; GO:0003824 catalytic activity; GO:0042578 phosphoric ester hydrolase activity; GO:0005488 binding; GO:0016791 phosphatase activity; GO:0043167 ion binding; GO:0004035 alkaline phosphatase activity; GO:0016788 hydrolase activity, acting on ester bonds; GO:0046872 metal ion binding; GO:0043169 cation binding; GO:0016817 hydrolase activity, acting on acid anhydri…	K01077	E3.1.3.1, phoA, phoB; alkaline phosphatase [EC:3.1.3.1]	hsa00730 Thiamine metabolism - Homo sapiens (human); hsa00790 Folate biosynthesis - Homo sapiens (human); hsa01100 Metabolic pathways - Homo sapiens (human);	IPR017849; IPR017850;	Alkaline phosphatase-like, alpha/beta/alpha; Alkaline-phosphatase-like, core domain;	P	KOG4126	Alkaline phosphatase
P05362	Intercellular adhesion molecule 1 OS=Homo sapiens OX=9606 GN=ICAM1 PE=1 SV=2	ICAM1	57.825	9.951	7.9	4	4	4	1.47	0.879	0.925	0.583	1.012	1.195	1.643	0.903	1.423	1.352	1.338	0.116276	extracellular	GO:0044409 entry into host; GO:0044700 single organism signaling; GO:0010941 regulation of cell death; GO:0022414 reproductive process; GO:0042593 glucose homeostasis; GO:0009891 positive regulation of biosynthetic process; GO:0071384 cellular response to corticosteroid stimulus; GO:0070555 response to interleukin-1; GO:0009607 response to biotic stimulus; GO:0042110 T cell activation; GO:0097368…	GO:0016020 membrane; GO:0005615 extracellular space; GO:0044421 extracellular region part; GO:0009897 external side of plasma membrane; GO:0098857 membrane microdomain; GO:0030054 cell junction; GO:0071944 cell periphery; GO:0031982 vesicle; GO:0031224 intrinsic component of membrane; GO:0005887 integral component of plasma membrane; GO:0005623 cell; GO:0070062 extracellular exosome; GO:0005925 f…	GO:0038023 signaling receptor activity; GO:0050839 cell adhesion molecule binding; GO:0060089 molecular transducer activity; GO:0004872 receptor activity; GO:0005102 receptor binding; GO:0005488 binding; GO:0044877 macromolecular complex binding; GO:0005515 protein binding; GO:0005178 integrin binding; GO:0004888 transmembrane signaling receptor activity; GO:0004871 signal transducer activity; GO…	K06490	ICAM1, CD54; intercellular adhesion molecule 1	hsa04064 NF-kappa B signaling pathway - Homo sapiens (human); hsa04514 Cell adhesion molecules (CAMs) - Homo sapiens (human); hsa04650 Natural killer cell mediated cytotoxicity - Homo sapiens (human); hsa04668 TNF signaling pathway - Homo sapiens (human); hsa04670 Leukocyte transendothelial migration - Homo sapiens (human); hsa04933 AGE-RAGE signaling pathway in diabetic complications - Homo sapi…	IPR013768; IPR007110; IPR013783; IPR003988; IPR003599; IPR003987;	Intercellular adhesion molecule, N-terminal; Immunoglobulin-like domain; Immunoglobulin-like fold; Intercellular adhesion molecule; Immunoglobulin subtype; Intercellular adhesion molecule/vascular cell adhesion molecule, N-terminal;
P05452	Tetranectin OS=Homo sapiens OX=9606 GN=CLEC3B PE=1 SV=3	CLEC3B	22.537	2.9078	4.5	1	4	1	0.744	3.769	1.813	0.745	1.166	0.859	0.53	0.677	1.048	0.574	0.448	0.091744	extracellular	GO:0032270 positive regulation of cellular protein metabolic process; GO:0071560 cellular response to transforming growth factor beta stimulus; GO:0044699 single-organism process; GO:0071363 cellular response to growth factor stimulus; GO:0051234 establishment of localization; GO:0009893 positive regulation of metabolic process; GO:0009719 response to endogenous stimulus; GO:0070848 response to g…	GO:0034774 secretory granule lumen; GO:0042827 platelet dense granule; GO:0005615 extracellular space; GO:0044421 extracellular region part; GO:0031410 cytoplasmic vesicle; GO:0005737 cytoplasm; GO:0031982 vesicle; GO:0044433 cytoplasmic vesicle part; GO:0044424 intracellular part; GO:0005623 cell; GO:0044422 organelle part; GO:0043228 non-membrane-bounded organelle; GO:0031974 membrane-enclosed …	GO:0036143 kringle domain binding; GO:0097367 carbohydrate derivative binding; GO:0005488 binding; GO:0043167 ion binding; GO:0030246 carbohydrate binding; GO:0046872 metal ion binding; GO:0043169 cation binding; GO:0043168 anion binding; GO:0019904 protein domain specific binding; GO:0005515 protein binding; GO:0005509 calcium ion binding; GO:0008201 heparin binding; GO:0005539 glycosaminoglycan…	K17520	CLEC3B; C-type lectin domain family 3 member B		IPR001304; IPR016187; IPR016186;	C-type lectin-like; C-type lectin fold; C-type lectin-like/link domain;
P05534	HLA class I histocompatibility antigen, A-24 alpha chain OS=Homo sapiens OX=9606 GN=HLA-A PE=1 SV=2	HLA-A	40.688	40.099	24.4	9	14	3	0.938	1.083	0.455	0.516	0.69	0.804	1.739	1.492	1.818	1.707	2.053	0.0115012	extracellular	GO:0044700 single organism signaling; GO:0007166 cell surface receptor signaling pathway; GO:0002698 negative regulation of immune effector process; GO:0071346 cellular response to interferon-gamma; GO:0044699 single-organism process; GO:0044764 multi-organism cellular process; GO:0002480 antigen processing and presentation of exogenous peptide antigen via MHC class I, TAP-independent; GO:0031347…	GO:0016020 membrane; GO:0044421 extracellular region part; GO:0031090 organelle membrane; GO:0005737 cytoplasm; GO:0044433 cytoplasmic vesicle part; GO:0032991 macromolecular complex; GO:0005623 cell; GO:0044422 organelle part; GO:0005769 early endosome; GO:0070062 extracellular exosome; GO:0005622 intracellular; GO:0071556 integral component of lumenal side of endoplasmic reticulum membrane; GO:…	GO:0030881 beta-2-microglobulin binding; GO:0046977 TAP binding; GO:0042277 peptide binding; GO:0005488 binding; GO:0005515 protein binding; GO:0033218 amide binding; GO:0042605 peptide antigen binding; GO:0003823 antigen binding;	K06751	MHC1; major histocompatibility complex, class I	hsa04144 Endocytosis - Homo sapiens (human); hsa04145 Phagosome - Homo sapiens (human); hsa04218 Cellular senescence - Homo sapiens (human); hsa04514 Cell adhesion molecules (CAMs) - Homo sapiens (human); hsa04612 Antigen processing and presentation - Homo sapiens (human); hsa04650 Natural killer cell mediated cytotoxicity - Homo sapiens (human); hsa04940 Type I diabetes mellitus - Homo sapiens (…	IPR007110; IPR013783; IPR010579; IPR011161; IPR011162; IPR001039; IPR003597;	Immunoglobulin-like domain; Immunoglobulin-like fold; MHC class I, alpha chain, C-terminal; MHC class I-like antigen recognition-like; MHC classes I/II-like antigen recognition protein; MHC class I alpha chain, alpha1 alpha2 domains; Immunoglobulin C1-set;
P05543	Thyroxine-binding globulin OS=Homo sapiens OX=9606 GN=SERPINA7 PE=1 SV=2	SERPINA7	46.324	14.188	18.8	8	10	8	0.626	1.641	1.203	0.594	0.952	2.041	0.858	1.964	0.9	0.614	1.271	0.53456	extracellular	GO:0050794 regulation of cellular process; GO:0010951 negative regulation of endopeptidase activity; GO:0065008 regulation of biological quality; GO:0009914 hormone transport; GO:0072337 modified amino acid transport; GO:0060255 regulation of macromolecule metabolic process; GO:0044699 single-organism process; GO:0031324 negative regulation of cellular metabolic process; GO:0048519 negative regul…	GO:0070062 extracellular exosome; GO:0043226 organelle; GO:0005615 extracellular space; GO:0044421 extracellular region part; GO:0031982 vesicle; GO:1903561 extracellular vesicle; GO:0043227 membrane-bounded organelle; GO:0005576 extracellular region; GO:0043230 extracellular organelle;	GO:0004867 serine-type endopeptidase inhibitor activity; GO:0030234 enzyme regulator activity; GO:0030414 peptidase inhibitor activity; GO:0061134 peptidase regulator activity; GO:0061135 endopeptidase regulator activity; GO:0098772 molecular function regulator; GO:0004857 enzyme inhibitor activity; GO:0004866 endopeptidase inhibitor activity;	K20734	SERPINA7, TBG; thyroxine-binding globulin	hsa04918 Thyroid hormone synthesis - Homo sapiens (human);	IPR023796;	Serpin domain;	V	KOG2392	Serpin
P05546	Heparin cofactor 2 OS=Homo sapiens OX=9606 GN=SERPIND1 PE=1 SV=3	SERPIND1	57.07	17.772	13.6	7	9	7	0.955	2.486	2.171	0.876	1.684	1.048	0.742	0.795	0.581	0.455	0.443	0.0167824	extracellular	GO:0050794 regulation of cellular process; GO:0044707 single-multicellular organism process; GO:0007596 blood coagulation; GO:0065008 regulation of biological quality; GO:0010951 negative regulation of endopeptidase activity; GO:0060255 regulation of macromolecule metabolic process; GO:0044699 single-organism process; GO:0048523 negative regulation of cellular process; GO:0048519 negative regulat…	GO:0070062 extracellular exosome; GO:0043226 organelle; GO:0005615 extracellular space; GO:0044421 extracellular region part; GO:0031982 vesicle; GO:1903561 extracellular vesicle; GO:0043227 membrane-bounded organelle; GO:0005576 extracellular region; GO:0043230 extracellular organelle;	GO:0043167 ion binding; GO:0061134 peptidase regulator activity; GO:0008201 heparin binding; GO:0098772 molecular function regulator; GO:0004857 enzyme inhibitor activity; GO:1901681 sulfur compound binding; GO:0004866 endopeptidase inhibitor activity; GO:0004867 serine-type endopeptidase inhibitor activity; GO:0097367 carbohydrate derivative binding; GO:0030234 enzyme regulator activity; GO:0005…	K03912	SERPIND1, HCF2; heparin cofactor II	hsa04610 Complement and coagulation cascades - Homo sapiens (human);	IPR023796; IPR033831;	Serpin domain; Heparin cofactor II;	V	KOG2392	Serpin
P05556	Integrin beta-1 OS=Homo sapiens OX=9606 GN=ITGB1 PE=1 SV=2	ITGB1	88.414	22.051	10.2	7	8	7	1.128	0.72	0.667	1.824	0.719	0.974	2.348	0.672	1.16	1.178	1.252	0.45986	extracellular	GO:0044085 cellular component biogenesis; GO:0044700 single organism signaling; GO:0044409 entry into host; GO:0090130 tissue migration; GO:0010941 regulation of cell death; GO:0022414 reproductive process; GO:0043009 chordate embryonic development; GO:0044237 cellular metabolic process; GO:0055098 response to low-density lipoprotein particle; GO:0021932 hindbrain radial glia guided cell migratio…	GO:0030425 dendrite; GO:0016020 membrane; GO:0044421 extracellular region part; GO:0009897 external side of plasma membrane; GO:0071437 invadopodium; GO:0098857 membrane microdomain; GO:0032587 ruffle membrane; GO:0005737 cytoplasm; GO:0032991 macromolecular complex; GO:0071438 invadopodium membrane; GO:0005887 integral component of plasma membrane; GO:0098858 actin-based cell projection; GO:0005…	GO:0038023 signaling receptor activity; GO:0098639 collagen binding involved in cell-matrix adhesion; GO:0001968 fibronectin binding; GO:0046982 protein heterodimerization activity; GO:0005102 receptor binding; GO:0015026 coreceptor activity; GO:0043167 ion binding; GO:0046983 protein dimerization activity; GO:0044877 macromolecular complex binding; GO:0005515 protein binding; GO:0005178 integrin…	K05719	ITGB1, CD29; integrin beta 1	hsa04015 Rap1 signaling pathway - Homo sapiens (human); hsa04145 Phagosome - Homo sapiens (human); hsa04151 PI3K-Akt signaling pathway - Homo sapiens (human); hsa04360 Axon guidance - Homo sapiens (human); hsa04510 Focal adhesion - Homo sapiens (human); hsa04512 ECM-receptor interaction - Homo sapiens (human); hsa04514 Cell adhesion molecules (CAMs) - Homo sapiens (human); hsa04530 Tight junction…	IPR033760; IPR002369; IPR012896; IPR016201; IPR013111; IPR032695; IPR002035; IPR014836;	Integrin beta N-terminal; Integrin beta subunit, VWA domain; Integrin beta subunit, tail; PSI domain; EGF-like domain, extracellular; Integrin domain; von Willebrand factor, type A; Integrin beta subunit, cytoplasmic domain;	TW	KOG1226	Integrin beta subunit (N-terminal portion of extracellular region)
P05976	Myosin light chain 1/3, skeletal muscle isoform OS=Homo sapiens OX=9606 GN=MYL1 PE=2 SV=3	MYL1	21.145	5.8256	6.2	1	2	1	0.667	0.826	0.509	0.837	0.747	2.017	1.875	0.751	1.228	1.722	2.117	0.0084816	cytoplasm	GO:0030048 actin filament-based movement; GO:0030049 muscle filament sliding; GO:0070252 actin-mediated cell contraction; GO:0003012 muscle system process; GO:0003008 system process; GO:0033275 actin-myosin filament sliding; GO:0044763 single-organism cellular process; GO:0006941 striated muscle contraction; GO:0044699 single-organism process; GO:0060048 cardiac muscle contraction; GO:0032501 mul…	GO:0043229 intracellular organelle; GO:0043232 intracellular non-membrane-bounded organelle; GO:0044430 cytoskeletal part; GO:0030016 myofibril; GO:0044446 intracellular organelle part; GO:0005737 cytoplasm; GO:0032991 macromolecular complex; GO:0005859 muscle myosin complex; GO:0099512 supramolecular fiber; GO:0044424 intracellular part; GO:0005829 cytosol; GO:0099080 supramolecular complex; GO:…	GO:0005488 binding; GO:0043167 ion binding; GO:0046872 metal ion binding; GO:0043169 cation binding; GO:0005509 calcium ion binding; GO:0005198 structural molecule activity; GO:0008307 structural constituent of muscle;	K05738	MYL1; myosin light chain 1		IPR011992; IPR002048;	EF-hand domain pair; EF-hand domain;	Z	KOG0030	Myosin essential light chain, EF-Hand protein superfamily
P06276	Cholinesterase OS=Homo sapiens OX=9606 GN=BCHE PE=1 SV=1	BCHE	68.417	13.44	6.6	4	6	4	2.116	2.529	2.178	1.426	1.148	0.693	0.354	0.648	0.293	0.323	0.246	0.00028458	extracellular	GO:0001101 response to acid chemical; GO:0048869 cellular developmental process; GO:0023051 regulation of signaling; GO:0044699 single-organism process; GO:0022008 neurogenesis; GO:0051593 response to folic acid; GO:0044237 cellular metabolic process; GO:0050877 neurological system process; GO:0008285 negative regulation of cell proliferation; GO:0007610 behavior; GO:0019695 choline metabolic pro…	GO:0016020 membrane; GO:0005615 extracellular space; GO:0044421 extracellular region part; GO:0005783 endoplasmic reticulum; GO:0005737 cytoplasm; GO:0044424 intracellular part; GO:0005623 cell; GO:0044422 organelle part; GO:0005641 nuclear envelope lumen; GO:0031974 membrane-enclosed lumen; GO:0031970 organelle envelope lumen; GO:0070013 intracellular organelle lumen; GO:0044464 cell part; GO:00…	GO:0070405 ammonium ion binding; GO:0052689 carboxylic ester hydrolase activity; GO:0004104 cholinesterase activity; GO:0033265 choline binding; GO:0043167 ion binding; GO:0005515 protein binding; GO:0016787 hydrolase activity; GO:0033218 amide binding; GO:0001540 beta-amyloid binding; GO:0042802 identical protein binding; GO:0003824 catalytic activity; GO:0042277 peptide binding; GO:0005488 bind…	K01050	BCHE; cholinesterase [EC:3.1.1.8]		IPR014788; IPR029058; IPR002018;	Acetylcholinesterase, tetramerisation domain; Alpha/Beta hydrolase fold; Carboxylesterase, type B;	T	KOG4389	Acetylcholinesterase/Butyrylcholinesterase
P06312	Immunoglobulin kappa variable 4-1 OS=Homo sapiens OX=9606 GN=IGKV4-1 PE=1 SV=1	IGKV4-1	13.38	77.531	22.3	3	22	3	2.379	1.817	1.047	1.854	1.552	0.787	0.917	0.359	0.495	0.614	0.367	0.00142365	extracellular	GO:0044700 single organism signaling; GO:0016064 immunoglobulin mediated immune response; GO:0051674 localization of cell; GO:0007166 cell surface receptor signaling pathway; GO:0038094 Fc-gamma receptor signaling pathway; GO:0044699 single-organism process; GO:0006909 phagocytosis; GO:0051234 establishment of localization; GO:0006956 complement activation; GO:0007165 signal transduction; GO:0008…	GO:0016020 membrane; GO:0072562 blood microparticle; GO:0044421 extracellular region part; GO:0005615 extracellular space; GO:0044464 cell part; GO:0071944 cell periphery; GO:0005623 cell; GO:0005576 extracellular region; GO:0005886 plasma membrane;	GO:0004252 serine-type endopeptidase activity; GO:0004175 endopeptidase activity; GO:0008233 peptidase activity; GO:0003824 catalytic activity; GO:0017171 serine hydrolase activity; GO:0005488 binding; GO:0008236 serine-type peptidase activity; GO:0070011 peptidase activity, acting on L-amino acid peptides; GO:0016787 hydrolase activity; GO:0005515 protein binding; GO:0003823 antigen binding;				IPR007110; IPR013783; IPR003599; IPR013106;	Immunoglobulin-like domain; Immunoglobulin-like fold; Immunoglobulin subtype; Immunoglobulin V-set domain;
P06331	Immunoglobulin heavy variable 4-34 OS=Homo sapiens OX=9606 GN=IGHV4-34 PE=1 SV=2	IGHV4-34	13.815	183.63	37.4	3	10	2	1.197	1.153	0.913	0.902	1.012	0.672	1.267	0.272	0.893	2.802	1.141	0.74084	extracellular	GO:0044700 single organism signaling; GO:0016064 immunoglobulin mediated immune response; GO:0051674 localization of cell; GO:0007166 cell surface receptor signaling pathway; GO:0038094 Fc-gamma receptor signaling pathway; GO:0044699 single-organism process; GO:0006909 phagocytosis; GO:0051234 establishment of localization; GO:0006956 complement activation; GO:0007165 signal transduction; GO:0008…	GO:0016020 membrane; GO:0005623 cell; GO:0044464 cell part; GO:0071944 cell periphery; GO:0005576 extracellular region; GO:0005886 plasma membrane;	GO:0004252 serine-type endopeptidase activity; GO:0004175 endopeptidase activity; GO:0008233 peptidase activity; GO:0003824 catalytic activity; GO:0017171 serine hydrolase activity; GO:0005488 binding; GO:0008236 serine-type peptidase activity; GO:0070011 peptidase activity, acting on L-amino acid peptides; GO:0016787 hydrolase activity; GO:0005515 protein binding; GO:0003823 antigen binding;				IPR007110; IPR013783; IPR013106;	Immunoglobulin-like domain; Immunoglobulin-like fold; Immunoglobulin V-set domain;
P06396	Gelsolin OS=Homo sapiens OX=9606 GN=GSN PE=1 SV=1	GSN	85.696	62.119	22.5	15	21	15	0.837	3.328	1.387	0.969	1.328	0.924	0.802	0.864	0.511	0.699	0.484	0.046557	endoplasmic reticulum	GO:0044700 single organism signaling; GO:0044085 cellular component biogenesis; GO:0002694 regulation of leukocyte activation; GO:0010941 regulation of cell death; GO:1903903 regulation of establishment of T cell polarity; GO:0044237 cellular metabolic process; GO:0044782 cilium organization; GO:0008152 metabolic process; GO:0065003 macromolecular complex assembly; GO:0044093 positive regulation …	GO:0034774 secretory granule lumen; GO:0016020 membrane; GO:0005615 extracellular space; GO:0044421 extracellular region part; GO:0005938 cell cortex; GO:0031410 cytoplasmic vesicle; GO:0071944 cell periphery; GO:0030054 cell junction; GO:0099568 cytoplasmic region; GO:0031982 vesicle; GO:0005737 cytoplasm; GO:0030863 cortical cytoskeleton; GO:0044433 cytoplasmic vesicle part; GO:0032991 macromol…	GO:0045159 myosin II binding; GO:0008092 cytoskeletal protein binding; GO:0005488 binding; GO:0043167 ion binding; GO:0003779 actin binding; GO:0046872 metal ion binding; GO:0043169 cation binding; GO:0019904 protein domain specific binding; GO:0005515 protein binding; GO:0005509 calcium ion binding; GO:0017022 myosin binding;	K05768	GSN; gelsolin	hsa04666 Fc gamma R-mediated phagocytosis - Homo sapiens (human); hsa04810 Regulation of actin cytoskeleton - Homo sapiens (human); hsa05203 Viral carcinogenesis - Homo sapiens (human);	IPR029006; IPR007123;	ADF-H/Gelsolin-like domain; Gelsolin-like domain;	Z	KOG0443	Actin regulatory proteins (gelsolin/villin family)
P06576	ATP synthase subunit beta, mitochondrial OS=Homo sapiens OX=9606 GN=ATP5F1B PE=1 SV=3	ATP5F1B	56.559	4.7386	2.6	1	1	1	2.58	1.52	0.863	1.555	0.905	0.968	0.904	0.899	0.964	0.703	0.598	0.105358	mitochondria	GO:0001649 osteoblast differentiation; GO:0065008 regulation of biological quality; GO:0009116 nucleoside metabolic process; GO:0030641 regulation of cellular pH; GO:0030004 cellular monovalent inorganic cation homeostasis; GO:0009163 nucleoside biosynthetic process; GO:0046129 purine ribonucleoside biosynthetic process; GO:0044237 cellular metabolic process; GO:0046390 ribose phosphate biosynthe…	GO:0016020 membrane; GO:0044421 extracellular region part; GO:0098800 inner mitochondrial membrane protein complex; GO:0031090 organelle membrane; GO:0071944 cell periphery; GO:0098796 membrane protein complex; GO:0031982 vesicle; GO:0005754 mitochondrial proton-transporting ATP synthase, catalytic core; GO:0005737 cytoplasm; GO:0032991 macromolecular complex; GO:0044424 intracellular part; GO:00…	GO:0042625 ATPase coupled ion transmembrane transporter activity; GO:1901265 nucleoside phosphate binding; GO:0005102 receptor binding; GO:0015399 primary active transmembrane transporter activity; GO:0022892 substrate-specific transporter activity; GO:0016817 hydrolase activity, acting on acid anhydrides; GO:0044769 ATPase activity, coupled to transmembrane movement of ions, rotational mechanism…	K02133	ATPeF1B, ATP5B, ATP2; F-type H+-transporting ATPase subunit beta [EC:3.6.3.14]	hsa00190 Oxidative phosphorylation - Homo sapiens (human); hsa01100 Metabolic pathways - Homo sapiens (human); hsa04714 Thermogenesis - Homo sapiens (human); hsa05010 Alzheimer disease - Homo sapiens (human); hsa05012 Parkinson disease - Homo sapiens (human); hsa05016 Huntington disease - Homo sapiens (human);	IPR004100; IPR003593; IPR000194; IPR027417; IPR024034;	ATPase, F1/V1/A1 complex, alpha/beta subunit, N-terminal domain; AAA+ ATPase domain; ATPase, F1/V1/A1 complex, alpha/beta subunit, nucleotide-binding domain; P-loop containing nucleoside triphosphate hydrolase; ATPase, F1/V1 complex, beta subunit, C-terminal;	C	KOG1350	F0F1-type ATP synthase, beta subunit
P06681	Complement C2 OS=Homo sapiens OX=9606 GN=C2 PE=1 SV=2	C2	83.267	52.589	14.5	11	13	11	0.628	2.489	1.541	0.606	1.124	0.88	0.669	1.118	1.334	1.018	0.786	0.68974	extracellular	GO:0060627 regulation of vesicle-mediated transport; GO:2000425 regulation of apoptotic cell clearance; GO:0016064 immunoglobulin mediated immune response; GO:0031347 regulation of defense response; GO:0051130 positive regulation of cellular component organization; GO:0006956 complement activation; GO:0009605 response to external stimulus; GO:0008152 metabolic process; GO:0032879 regulation of lo…	GO:0070062 extracellular exosome; GO:0043226 organelle; GO:0005615 extracellular space; GO:0044421 extracellular region part; GO:0031982 vesicle; GO:1903561 extracellular vesicle; GO:0043227 membrane-bounded organelle; GO:0005576 extracellular region; GO:0043230 extracellular organelle;	GO:0004252 serine-type endopeptidase activity; GO:0004175 endopeptidase activity; GO:0008233 peptidase activity; GO:0017171 serine hydrolase activity; GO:0003824 catalytic activity; GO:0005488 binding; GO:0043167 ion binding; GO:0008236 serine-type peptidase activity; GO:0046872 metal ion binding; GO:0043169 cation binding; GO:0070011 peptidase activity, acting on L-amino acid peptides; GO:001678…	K01332	C2; complement component 2 [EC:3.4.21.43]	hsa04610 Complement and coagulation cascades - Homo sapiens (human); hsa05133 Pertussis - Homo sapiens (human); hsa05150 Staphylococcus aureus infection - Homo sapiens (human); hsa05322 Systemic lupus erythematosus - Homo sapiens (human);	IPR009003; IPR000436; IPR001254; IPR002035;	Peptidase S1, PA clan; Sushi/SCR/CCP domain; Serine proteases, trypsin domain; von Willebrand factor, type A;	E	KOG3627	Trypsin
P06702	Protein S100-A9 OS=Homo sapiens OX=9606 GN=S100A9 PE=1 SV=1	S100A9	13.242	14.073	43.9	5	7	5	0.686	0.921	0.639	0.854	0.85	1.341	2.375	0.884	1.558	1.181	1.858	0.0120367	cytoplasm	GO:0044700 single organism signaling; GO:0010941 regulation of cell death; GO:0010608 posttranscriptional regulation of gene expression; GO:0098542 defense response to other organism; GO:0002793 positive regulation of peptide secretion; GO:0031347 regulation of defense response; GO:0006914 autophagy; GO:0044237 cellular metabolic process; GO:0045927 positive regulation of growth; GO:0009607 respo…	GO:0016020 membrane; GO:0034774 secretory granule lumen; GO:0005615 extracellular space; GO:0044421 extracellular region part; GO:0031410 cytoplasmic vesicle; GO:0071944 cell periphery; GO:0030054 cell junction; GO:0031982 vesicle; GO:0005737 cytoplasm; GO:0044433 cytoplasmic vesicle part; GO:0044424 intracellular part; GO:0005623 cell; GO:0044422 organelle part; GO:0043228 non-membrane-bounded o…	GO:0036041 long-chain fatty acid binding; GO:0005102 receptor binding; GO:0050544 arachidonic acid binding; GO:0043167 ion binding; GO:0050543 icosatetraenoic acid binding; GO:0016209 antioxidant activity; GO:0035325 Toll-like receptor binding; GO:0015631 tubulin binding; GO:0043177 organic acid binding; GO:0005515 protein binding; GO:0008270 zinc ion binding; GO:0033293 monocarboxylic acid bindi…	K21128	S100A9; protein S100-A9	hsa04657 IL-17 signaling pathway - Homo sapiens (human);	IPR002048; IPR011992; IPR013787;	EF-hand domain; EF-hand domain pair; S100/CaBP-9k-type, calcium binding, subdomain;
P06703	Protein S100-A6 OS=Homo sapiens OX=9606 GN=S100A6 PE=1 SV=1	S100A6	10.18	1.1723	16.7	2	2	2	0.905	0.937	0.995	0.819	0.754	1.119	3.278	1.018	0.714	0.923	1.599	0.31	cytoplasm	GO:0050794 regulation of cellular process; GO:0044700 single organism signaling; GO:0016043 cellular component organization; GO:0044707 single-multicellular organism process; GO:0034220 ion transmembrane transport; GO:0042127 regulation of cell proliferation; GO:0048869 cellular developmental process; GO:0048666 neuron development; GO:0032989 cellular component morphogenesis; GO:0022008 neurogene…	GO:0016020 membrane; GO:0044421 extracellular region part; GO:0019898 extrinsic component of membrane; GO:0071944 cell periphery; GO:0031982 vesicle; GO:0005737 cytoplasm; GO:0044424 intracellular part; GO:0031234 extrinsic component of cytoplasmic side of plasma membrane; GO:0005623 cell; GO:0009898 cytoplasmic side of plasma membrane; GO:0098562 cytoplasmic side of membrane; GO:0044422 organell…	GO:0015075 ion transmembrane transporter activity; GO:0046983 protein dimerization activity; GO:0043167 ion binding; GO:0022892 substrate-specific transporter activity; GO:0005515 protein binding; GO:0005523 tropomyosin binding; GO:0008270 zinc ion binding; GO:0048306 calcium-dependent protein binding; GO:0022891 substrate-specific transmembrane transporter activity; GO:0008092 cytoskeletal prote…				IPR011992; IPR002048; IPR013787;	EF-hand domain pair; EF-hand domain; S100/CaBP-9k-type, calcium binding, subdomain;
P06727	Apolipoprotein A-IV OS=Homo sapiens OX=9606 GN=APOA4 PE=1 SV=3	APOA4	45.398	323.31	65.9	34	103	34	0.827	0.537	0.537	0.508	0.606	0.446	0.632	6.245	0.437	0.999	2.905	0.40264	extracellular	GO:0044085 cellular component biogenesis; GO:0006801 superoxide metabolic process; GO:0065008 regulation of biological quality; GO:0007586 digestion; GO:0032371 regulation of sterol transport; GO:0006066 alcohol metabolic process; GO:0009891 positive regulation of biosynthetic process; GO:0070328 triglyceride homeostasis; GO:0044255 cellular lipid metabolic process; GO:0019216 regulation of lipid…	GO:0005783 endoplasmic reticulum; GO:0005615 extracellular space; GO:0044421 extracellular region part; GO:0031410 cytoplasmic vesicle; GO:0005737 cytoplasm; GO:0031982 vesicle; GO:0034358 plasma lipoprotein particle; GO:0034385 triglyceride-rich plasma lipoprotein particle; GO:0032991 macromolecular complex; GO:0044424 intracellular part; GO:0005623 cell; GO:0034361 very-low-density lipoprotein …	GO:0015485 cholesterol binding; GO:0032934 sterol binding; GO:0070405 ammonium ion binding; GO:0046983 protein dimerization activity; GO:0043167 ion binding; GO:0016209 antioxidant activity; GO:0005319 lipid transporter activity; GO:0022892 substrate-specific transporter activity; GO:0005515 protein binding; GO:0005507 copper ion binding; GO:0098772 molecular function regulator; GO:0005496 steroi…	K08760	APOA4; apolipoprotein A-IV	hsa04975 Fat digestion and absorption - Homo sapiens (human); hsa04977 Vitamin digestion and absorption - Homo sapiens (human); hsa04979 Cholesterol metabolism - Homo sapiens (human);
P06733	Alpha-enolase OS=Homo sapiens OX=9606 GN=ENO1 PE=1 SV=2	ENO1	47.168	12.916	11.3	4	4	4	0.737	0.991	0.722	1.023	0.814	1.047	2.76	0.984	1.253	1.014	1.646	0.076663	cytoplasm	GO:0009116 nucleoside metabolic process; GO:0006165 nucleoside diphosphate phosphorylation; GO:0019362 pyridine nucleotide metabolic process; GO:0006096 glycolytic process; GO:0097659 nucleic acid-templated transcription; GO:0009185 ribonucleoside diphosphate metabolic process; GO:0044237 cellular metabolic process; GO:0009607 response to biotic stimulus; GO:0001558 regulation of cell growth; GO:…	GO:0016020 membrane; GO:0005615 extracellular space; GO:0044421 extracellular region part; GO:0071944 cell periphery; GO:0030016 myofibril; GO:0031982 vesicle; GO:0005737 cytoplasm; GO:0032991 macromolecular complex; GO:0099512 supramolecular fiber; GO:0044424 intracellular part; GO:0099080 supramolecular complex; GO:0005623 cell; GO:0044422 organelle part; GO:0043228 non-membrane-bounded organel…	GO:0000287 magnesium ion binding; GO:0003677 DNA binding; GO:0003723 RNA binding; GO:0004634 phosphopyruvate hydratase activity; GO:0043167 ion binding; GO:0016829 lyase activity; GO:0005515 protein binding; GO:0016836 hydro-lyase activity; GO:0016835 carbon-oxygen lyase activity; GO:1901363 heterocyclic compound binding; GO:0097159 organic cyclic compound binding; GO:0050839 cell adhesion molecu…	K01689	ENO, eno; enolase [EC:4.2.1.11]	hsa00010 Glycolysis / Gluconeogenesis - Homo sapiens (human); hsa01100 Metabolic pathways - Homo sapiens (human); hsa01200 Carbon metabolism - Homo sapiens (human); hsa01230 Biosynthesis of amino acids - Homo sapiens (human); hsa03018 RNA degradation - Homo sapiens (human); hsa04066 HIF-1 signaling pathway - Homo sapiens (human);	IPR029065; IPR029017; IPR020810; IPR020811;	Enolase C-terminal domain-like; Enolase N-terminal domain-like; Enolase, C-terminal TIM barrel domain; Enolase, N-terminal;	G	KOG2670	Enolase
P06744	Glucose-6-phosphate isomerase OS=Homo sapiens OX=9606 GN=GPI PE=1 SV=4	GPI	63.146	-2	3	1	1	1													cytoplasm	GO:0042181 ketone biosynthetic process; GO:0065008 regulation of biological quality; GO:0009116 nucleoside metabolic process; GO:0010941 regulation of cell death; GO:0045321 leukocyte activation; GO:0006165 nucleoside diphosphate phosphorylation; GO:0019362 pyridine nucleotide metabolic process; GO:0006096 glycolytic process; GO:0043009 chordate embryonic development; GO:0002262 myeloid cell home…	GO:0034774 secretory granule lumen; GO:0060170 ciliary membrane; GO:0016020 membrane; GO:0005615 extracellular space; GO:0044421 extracellular region part; GO:0031410 cytoplasmic vesicle; GO:0031090 organelle membrane; GO:0071944 cell periphery; GO:0031982 vesicle; GO:0005737 cytoplasm; GO:0044433 cytoplasmic vesicle part; GO:0044424 intracellular part; GO:0005623 cell; GO:1904813 ficolin-1-rich …	GO:0008083 growth factor activity; GO:0031625 ubiquitin protein ligase binding; GO:0005102 receptor binding; GO:0005515 protein binding; GO:0048029 monosaccharide binding; GO:0016861 intramolecular oxidoreductase activity, interconverting aldoses and ketoses; GO:0004347 glucose-6-phosphate isomerase activity; GO:0005125 cytokine activity; GO:0016853 isomerase activity; GO:0003824 catalytic activi…	K01810	GPI, pgi; glucose-6-phosphate isomerase [EC:5.3.1.9]	hsa00010 Glycolysis / Gluconeogenesis - Homo sapiens (human); hsa00030 Pentose phosphate pathway - Homo sapiens (human); hsa00500 Starch and sucrose metabolism - Homo sapiens (human); hsa00520 Amino sugar and nucleotide sugar metabolism - Homo sapiens (human); hsa01100 Metabolic pathways - Homo sapiens (human); hsa01200 Carbon metabolism - Homo sapiens (human);	IPR023096;	Phosphoglucose isomerase, C-terminal;
P07148	Fatty acid-binding protein, liver OS=Homo sapiens OX=9606 GN=FABP1 PE=1 SV=1	FABP1	14.208	1.2378	8.7	1	2	1	1.289	0.809	0.831	0.943	0.922	1.834	1.604	1.189	1.276	0.78	1.394	0.10702	cytoplasm	GO:0010941 regulation of cell death; GO:0007586 digestion; GO:0044255 cellular lipid metabolic process; GO:0019216 regulation of lipid metabolic process; GO:0044237 cellular metabolic process; GO:0032000 positive regulation of fatty acid beta-oxidation; GO:0046461 neutral lipid catabolic process; GO:0010466 negative regulation of peptidase activity; GO:0008152 metabolic process; GO:0015718 monoca…	GO:0045179 apical cortex; GO:0044421 extracellular region part; GO:0005938 cell cortex; GO:0071944 cell periphery; GO:0031982 vesicle; GO:0005737 cytoplasm; GO:0099568 cytoplasmic region; GO:0032991 macromolecular complex; GO:0044438 microbody part; GO:0044424 intracellular part; GO:0005623 cell; GO:0044422 organelle part; GO:0031974 membrane-enclosed lumen; GO:0070062 extracellular exosome; GO:0…	GO:0005324 long-chain fatty acid transporter activity; GO:0043167 ion binding; GO:0043177 organic acid binding; GO:0005319 lipid transporter activity; GO:0016209 antioxidant activity; GO:0022892 substrate-specific transporter activity; GO:0005515 protein binding; GO:0003682 chromatin binding; GO:0008144 drug binding; GO:0033293 monocarboxylic acid binding; GO:0005496 steroid binding; GO:0097159 o…	K08750	FABP1, L-FABP; fatty acid-binding protein 1, liver	hsa03320 PPAR signaling pathway - Homo sapiens (human); hsa04975 Fat digestion and absorption - Homo sapiens (human);	IPR000463; IPR012674; IPR011038;	Cytosolic fatty-acid binding; Calycin; Calycin-like;	I	KOG4015	Fatty acid-binding protein FABP
P07195	L-lactate dehydrogenase B chain OS=Homo sapiens OX=9606 GN=LDHB PE=1 SV=2	LDHB	36.638	3.3684	9	3	3	2	0.76	0.662	0.712	1.478	0.701	1.014	1.391	1.464	1.414	1.571	1.589	0.0167649	cytoplasm	GO:0019362 pyridine nucleotide metabolic process; GO:0006725 cellular aromatic compound metabolic process; GO:1901615 organic hydroxy compound metabolic process; GO:0046496 nicotinamide nucleotide metabolic process; GO:0009117 nucleotide metabolic process; GO:0044699 single-organism process; GO:0072524 pyridine-containing compound metabolic process; GO:0044237 cellular metabolic process; GO:00067…	GO:0043229 intracellular organelle; GO:0016020 membrane; GO:0044421 extracellular region part; GO:0098857 membrane microdomain; GO:0031982 vesicle; GO:0005737 cytoplasm; GO:0044424 intracellular part; GO:0005623 cell; GO:0005829 cytosol; GO:0005576 extracellular region; GO:0005739 mitochondrion; GO:0043231 intracellular membrane-bounded organelle; GO:0043226 organelle; GO:0070062 extracellular ex…	GO:1901265 nucleoside phosphate binding; GO:0005515 protein binding; GO:0000166 nucleotide binding; GO:0019900 kinase binding; GO:0048037 cofactor binding; GO:0016491 oxidoreductase activity; GO:0016614 oxidoreductase activity, acting on CH-OH group of donors; GO:1901363 heterocyclic compound binding; GO:0097159 organic cyclic compound binding; GO:0016616 oxidoreductase activity, acting on the CH…	K00016	LDH, ldh; L-lactate dehydrogenase [EC:1.1.1.27]	hsa00010 Glycolysis / Gluconeogenesis - Homo sapiens (human); hsa00270 Cysteine and methionine metabolism - Homo sapiens (human); hsa00620 Pyruvate metabolism - Homo sapiens (human); hsa00640 Propanoate metabolism - Homo sapiens (human); hsa01100 Metabolic pathways - Homo sapiens (human); hsa04922 Glucagon signaling pathway - Homo sapiens (human);	IPR022383; IPR016040; IPR001236; IPR015955;	Lactate/malate dehydrogenase, C-terminal; NAD(P)-binding domain; Lactate/malate dehydrogenase, N-terminal; Lactate dehydrogenase/glycoside hydrolase, family 4, C-terminal;	C	KOG1495	Lactate dehydrogenase
P07204	Thrombomodulin OS=Homo sapiens OX=9606 GN=THBD PE=1 SV=2	THBD	60.329	1.7275	1.7	1	1	1													plasma membrane	GO:0044700 single organism signaling; GO:0007596 blood coagulation; GO:0065008 regulation of biological quality; GO:0051674 localization of cell; GO:0022414 reproductive process; GO:0046683 response to organophosphorus; GO:0051241 negative regulation of multicellular organismal process; GO:0044699 single-organism process; GO:0009607 response to biotic stimulus; GO:0009611 response to wounding; GO…	GO:0043229 intracellular organelle; GO:0016020 membrane; GO:0031226 intrinsic component of plasma membrane; GO:0005615 extracellular space; GO:0044421 extracellular region part; GO:0098588 bounding membrane of organelle; GO:0031090 organelle membrane; GO:0071944 cell periphery; GO:0005737 cytoplasm; GO:0044446 intracellular organelle part; GO:0031224 intrinsic component of membrane; GO:0044424 in…	GO:0038023 signaling receptor activity; GO:0060089 molecular transducer activity; GO:0004872 receptor activity; GO:0005488 binding; GO:0043167 ion binding; GO:0046872 metal ion binding; GO:0043169 cation binding; GO:0005515 protein binding; GO:0005509 calcium ion binding; GO:0004888 transmembrane signaling receptor activity; GO:0004871 signal transducer activity; GO:0099600 transmembrane receptor…	K03907	THBD, CD141; thrombomodulin	hsa04610 Complement and coagulation cascades - Homo sapiens (human); hsa04933 AGE-RAGE signaling pathway in diabetic complications - Homo sapiens (human); hsa05418 Fluid shear stress and atherosclerosis - Homo sapiens (human);	IPR001304; IPR015149; IPR026823; IPR016187; IPR001881; IPR000742; IPR009030; IPR016186;	C-type lectin-like; Thrombomodulin-like, EGF-like; Complement Clr-like EGF domain; C-type lectin fold; EGF-like calcium-binding domain; EGF-like domain; Growth factor receptor cysteine-rich domain; C-type lectin-like/link domain;
P07225	Vitamin K-dependent protein S OS=Homo sapiens OX=9606 GN=PROS1 PE=1 SV=1	PROS1	75.122	289.65	32.5	23	64	23	1.127	1.133	1.099	1.465	1.064	1.078	1.703	0.67	0.927	0.956	0.906	0.41352	extracellular	GO:0007596 blood coagulation; GO:0065008 regulation of biological quality; GO:0006518 peptide metabolic process; GO:0051674 localization of cell; GO:0006465 signal peptide processing; GO:0051241 negative regulation of multicellular organismal process; GO:0044699 single-organism process; GO:0016485 protein processing; GO:0031347 regulation of defense response; GO:0044237 cellular metabolic process…	GO:0034774 secretory granule lumen; GO:0016020 membrane; GO:0005783 endoplasmic reticulum; GO:0042175 nuclear outer membrane-endoplasmic reticulum membrane network; GO:0005615 extracellular space; GO:0044421 extracellular region part; GO:0031410 cytoplasmic vesicle; GO:0031090 organelle membrane; GO:0071944 cell periphery; GO:0031982 vesicle; GO:0005737 cytoplasm; GO:0044433 cytoplasmic vesicle p…	GO:0030234 enzyme regulator activity; GO:0005488 binding; GO:0043167 ion binding; GO:0030414 peptidase inhibitor activity; GO:0061134 peptidase regulator activity; GO:0043169 cation binding; GO:0046872 metal ion binding; GO:0005515 protein binding; GO:0061135 endopeptidase regulator activity; GO:0005509 calcium ion binding; GO:0004857 enzyme inhibitor activity; GO:0098772 molecular function regul…	K03908	PROS1; protein S	hsa04610 Complement and coagulation cascades - Homo sapiens (human);	IPR017857; IPR000294; IPR001881; IPR000742; IPR013320; IPR001791; IPR009030;	Coagulation factor, subgroup, Gla domain; Gamma-carboxyglutamic acid-rich (GLA) domain; EGF-like calcium-binding domain; EGF-like domain; Concanavalin A-like lectin/glucanase domain; Laminin G domain; Growth factor receptor cysteine-rich domain;
P07237	Protein disulfide-isomerase OS=Homo sapiens OX=9606 GN=P4HB PE=1 SV=3	P4HB	57.116	10.203	18.1	10	13	10	1.324	0.714	0.703	0.818	0.825	1.597	1.871	1.142	1.031	1.412	1.609	0.0160589	extracellular	GO:0065008 regulation of biological quality; GO:0010941 regulation of cell death; GO:0023051 regulation of signaling; GO:0044699 single-organism process; GO:0009058 biosynthetic process; GO:0044237 cellular metabolic process; GO:0042157 lipoprotein metabolic process; GO:0006457 protein folding; GO:2001233 regulation of apoptotic signaling pathway; GO:0008152 metabolic process; GO:0006520 cellular…	GO:0016020 membrane; GO:0044421 extracellular region part; GO:0005783 endoplasmic reticulum; GO:0009897 external side of plasma membrane; GO:0031410 cytoplasmic vesicle; GO:0030054 cell junction; GO:0071944 cell periphery; GO:0031982 vesicle; GO:0005737 cytoplasm; GO:0032991 macromolecular complex; GO:0044424 intracellular part; GO:0005623 cell; GO:0044422 organelle part; GO:0048770 pigment granu…	GO:0003723 RNA binding; GO:0046982 protein heterodimerization activity; GO:0005102 receptor binding; GO:0031543 peptidyl-proline dioxygenase activity; GO:0044877 macromolecular complex binding; GO:0046983 protein dimerization activity; GO:0016705 oxidoreductase activity, acting on paired donors, with incorporation or reduction of molecular oxygen; GO:0005178 integrin binding; GO:0005515 protein b…	K09580	PDIA1, P4HB; protein disulfide-isomerase A1 [EC:5.3.4.1]	hsa04141 Protein processing in endoplasmic reticulum - Homo sapiens (human);	IPR005788; IPR012336; IPR013766;	Disulphide isomerase; Thioredoxin-like fold; Thioredoxin domain;	O	KOG0190	Protein disulfide isomerase (prolyl 4-hydroxylase beta subunit)
P07305	Histone H1.0 OS=Homo sapiens OX=9606 GN=H1F0 PE=1 SV=3	H1F0	20.863	1.4949	9.3	2	2	2													nucleus	GO:0044085 cellular component biogenesis; GO:0016043 cellular component organization; GO:0034728 nucleosome organization; GO:0006308 DNA catabolic process; GO:0006725 cellular aromatic compound metabolic process; GO:0006259 DNA metabolic process; GO:0044699 single-organism process; GO:0044237 cellular metabolic process; GO:0071704 organic substance metabolic process; GO:0006309 apoptotic DNA frag…	GO:0005737 cytoplasm; GO:0032991 macromolecular complex; GO:0044424 intracellular part; GO:0016604 nuclear body; GO:0005623 cell; GO:0044422 organelle part; GO:0044427 chromosomal part; GO:0043228 non-membrane-bounded organelle; GO:0005856 cytoskeleton; GO:0031974 membrane-enclosed lumen; GO:0005654 nucleoplasm; GO:0070013 intracellular organelle lumen; GO:0044454 nuclear chromosome part; GO:0044…	GO:0097159 organic cyclic compound binding; GO:1901363 heterocyclic compound binding; GO:0003677 DNA binding; GO:0003723 RNA binding; GO:0005515 protein binding; GO:0003682 chromatin binding; GO:0031490 chromatin DNA binding; GO:0005488 binding; GO:0003676 nucleic acid binding;	K11275	H1_5; histone H1/5		IPR011991; IPR005818;	Winged helix-turn-helix DNA-binding domain; Linker histone H1/H5, domain H15;	B	KOG4012	Histone H1
P07339	Cathepsin D OS=Homo sapiens OX=9606 GN=CTSD PE=1 SV=1	CTSD	44.552	1.7425	2.4	1	2	1													extracellular	GO:0044707 single-multicellular organism process; GO:0045321 leukocyte activation; GO:0002283 neutrophil activation involved in immune response; GO:0002252 immune effector process; GO:0044236 multicellular organism metabolic process; GO:0044699 single-organism process; GO:0006914 autophagy; GO:0050896 response to stimulus; GO:0044237 cellular metabolic process; GO:0071704 organic substance metabo…	GO:0016020 membrane; GO:0034774 secretory granule lumen; GO:1904724 tertiary granule lumen; GO:0005615 extracellular space; GO:0044421 extracellular region part; GO:0031410 cytoplasmic vesicle; GO:0098857 membrane microdomain; GO:0005737 cytoplasm; GO:0031982 vesicle; GO:0044433 cytoplasmic vesicle part; GO:0044424 intracellular part; GO:0005623 cell; GO:1904813 ficolin-1-rich granule lumen; GO:0…	GO:0004252 serine-type endopeptidase activity; GO:0004175 endopeptidase activity; GO:0008233 peptidase activity; GO:0017171 serine hydrolase activity; GO:0003824 catalytic activity; GO:0005488 binding; GO:0004190 aspartic-type endopeptidase activity; GO:0008236 serine-type peptidase activity; GO:0070011 peptidase activity, acting on L-amino acid peptides; GO:0008234 cysteine-type peptidase activi…	K01379	CTSD; cathepsin D [EC:3.4.23.5]	hsa04071 Sphingolipid signaling pathway - Homo sapiens (human); hsa04140 Autophagy - animal - Homo sapiens (human); hsa04142 Lysosome - Homo sapiens (human); hsa04210 Apoptosis - Homo sapiens (human); hsa04915 Estrogen signaling pathway - Homo sapiens (human); hsa05152 Tuberculosis - Homo sapiens (human);	IPR012848; IPR033121; IPR021109;	Aspartic peptidase, N-terminal; Peptidase family A1 domain; Aspartic peptidase domain;	O	KOG1339	Aspartyl protease
P07355	Annexin A2 OS=Homo sapiens OX=9606 GN=ANXA2 PE=1 SV=2	ANXA2	38.604	14.279	16.5	6	9	6	0.968	1.933	0.82	0.802	1.186	0.878	3.17	0.802	0.75	0.656	1.096	0.8675	cytoplasm	GO:0060627 regulation of vesicle-mediated transport; GO:2000273 positive regulation of receptor activity; GO:0044085 cellular component biogenesis; GO:0065008 regulation of biological quality; GO:0045321 leukocyte activation; GO:0032270 positive regulation of cellular protein metabolic process; GO:0032371 regulation of sterol transport; GO:0030199 collagen fibril organization; GO:0090002 establis…	GO:0016020 membrane; GO:0044421 extracellular region part; GO:0019898 extrinsic component of membrane; GO:0031090 organelle membrane; GO:1990667 PCSK9-AnxA2 complex; GO:0099568 cytoplasmic region; GO:0005737 cytoplasm; GO:0044433 cytoplasmic vesicle part; GO:0032991 macromolecular complex; GO:0005913 cell-cell adherens junction; GO:0035578 azurophil granule lumen; GO:0005623 cell; GO:0044422 orga…	GO:0004859 phospholipase inhibitor activity; GO:0005515 protein binding; GO:0098772 molecular function regulator; GO:0004857 enzyme inhibitor activity; GO:0048306 calcium-dependent protein binding; GO:0017137 Rab GTPase binding; GO:1902936 phosphatidylinositol bisphosphate binding; GO:0097159 organic cyclic compound binding; GO:1901363 heterocyclic compound binding; GO:0098641 cadherin binding in…	K17092	ANXA2; annexin A2				U	KOG0819	Annexin
P07357	Complement component C8 alpha chain OS=Homo sapiens OX=9606 GN=C8A PE=1 SV=2	C8A	65.163	28.521	15.2	7	9	7	0.81	2.551	1.647	0.811	1.476	0.906	0.927	0.971	0.887	0.717	0.604	0.142943	extracellular	GO:0030449 regulation of complement activation; GO:0016064 immunoglobulin mediated immune response; GO:0019835 cytolysis; GO:2000257 regulation of protein activation cascade; GO:0002252 immune effector process; GO:0060255 regulation of macromolecule metabolic process; GO:0002920 regulation of humoral immune response; GO:0002673 regulation of acute inflammatory response; GO:0006959 humoral immune …	GO:0016020 membrane; GO:0031226 intrinsic component of plasma membrane; GO:0005615 extracellular space; GO:0044421 extracellular region part; GO:0098796 membrane protein complex; GO:0071944 cell periphery; GO:0046930 pore complex; GO:0098797 plasma membrane protein complex; GO:0031982 vesicle; GO:0032991 macromolecular complex; GO:0031224 intrinsic component of membrane; GO:0005887 integral compo…	GO:0001848 complement binding; GO:0005515 protein binding; GO:0005488 binding; GO:0032403 protein complex binding; GO:0044877 macromolecular complex binding;	K03997	C8A; complement component 8 subunit alpha	hsa04610 Complement and coagulation cascades - Homo sapiens (human); hsa05020 Prion diseases - Homo sapiens (human); hsa05146 Amoebiasis - Homo sapiens (human); hsa05322 Systemic lupus erythematosus - Homo sapiens (human);	IPR020864; IPR009030;	Membrane attack complex component/perforin (MACPF) domain; Growth factor receptor cysteine-rich domain;
P07358	Complement component C8 beta chain OS=Homo sapiens OX=9606 GN=C8B PE=1 SV=3	C8B	67.046	64.063	13.2	7	9	7	0.797	2.465	1.521	0.865	1.326	0.791	0.928	1.285	1.026	0.679	0.675	0.192424	extracellular	GO:0030449 regulation of complement activation; GO:0016064 immunoglobulin mediated immune response; GO:0019835 cytolysis; GO:2000257 regulation of protein activation cascade; GO:0002252 immune effector process; GO:0060255 regulation of macromolecule metabolic process; GO:0002920 regulation of humoral immune response; GO:0002673 regulation of acute inflammatory response; GO:0006959 humoral immune …	GO:0016020 membrane; GO:0031226 intrinsic component of plasma membrane; GO:0005615 extracellular space; GO:0044421 extracellular region part; GO:0098796 membrane protein complex; GO:0071944 cell periphery; GO:0046930 pore complex; GO:0098797 plasma membrane protein complex; GO:0031982 vesicle; GO:0032991 macromolecular complex; GO:0031224 intrinsic component of membrane; GO:0005887 integral compo…	GO:0005515 protein binding; GO:0005488 binding; GO:0032403 protein complex binding; GO:0044877 macromolecular complex binding;	K03998	C8B; complement component 8 subunit beta	hsa04610 Complement and coagulation cascades - Homo sapiens (human); hsa05020 Prion diseases - Homo sapiens (human); hsa05146 Amoebiasis - Homo sapiens (human); hsa05322 Systemic lupus erythematosus - Homo sapiens (human);	IPR020864;	Membrane attack complex component/perforin (MACPF) domain;
[truncated: 601 more rows]

## Sheet: Fig 1G
Category	Protein accession	Protein description	Ratio	Regulated Type	P value	Gene name	MW [kDa]	Score	Coverage [%]	Peptides	PSMs	Unique peptides	control1	control2	control3	control4	control5	sepsis1	sepsis11	sepsis2	sepsis3	sepsis5
extracellular	P01594	Immunoglobulin kappa variable 1-33 OS=Homo sapiens OX=9606 GN=IGKV1-33 PE=1 SV=2	0.45	Down	0.028724	IGKV1-33	12.848	30.513	13.7	1	2	1	1.833	1.513	1.187	1.009	2.554	0.907	1.659	0.281	0.39	0.406
[truncated: 218 more rows]

## Sheet: Fig 1H
KEGG pathway	Fisher's exact test p value	Protein accession	Protein description	Ratio	Regulated Type	P value	Gene name	MW [kDa]	Score	Coverage [%]	Peptides	PSMs	Unique peptides	control1	control2	control3	control4	control5	sepsis1	sepsis11	sepsis2	sepsis3	sepsis5
[truncated: 323 more rows]

[truncated: 41 more sheets: Fig 2D, Fig 2E, Fig 3B, Fig 3D, Fig 3E, Fig 3F, Fig 3H, Fig 3M, Fig 3N,  Fig 4A, Fig 4B, Fig 4E, Fig4F, Fig 4G, Fig4J, Fig 4K, Fig 4M, Fig 5A, Fig 5c, Fig5E …]
